# Supplementary material for: RNA-Seq in Mytilus galloprovincialis: comparative transcriptomics and expression profiles among different tissues
Source: BMC Genomics. 2015 Sep 24;16(1):728. doi: 10.1186/s12864-015-1817-5 (PMC4581086; doi:10.1186/s12864-015-1817-5)
Supplement: Additional file 1: — Table listing Mytilus galloprovincialis transcripts, including the sequence, length, RPKM, description, accession number of the description (Hit ACC) and e-value obtained in each database used for annotation and the GO terms ascribed to each sequence. (XLSX 38412 kb) [file 12864_2015_1817_MOESM1_ESM.xlsx]

## Sheet: annotation
geneID	geneLength	Hemocytes2_rawfragments(17034703)	Hemocytes2_FPKM	Muscle1_rawfragments(15751978)	Muscle1_FPKM	Mantle1_rawfragments(17452755)	Mantle1_FPKM	Gill1_rawfragments(16888148)	Gill1_FPKM	Hemocytes1_rawfragments(15938109)	Hemocytes1_FPKM	Mantle2_rawfragments(14099950)	Mantle2_FPKM	Muscle2_rawfragments(13182061)	Muscle2_FPKM	Nr-ID	Nr-Score	Nr-Evalue	Nr-annotation	Nt-ID	Nt-Score	Nt-Evalue	Nt-annotation	Swissprot-ID	Swissprot-Score	Swissprot-Evalue	Swissprot-annotation	COG-Protein-or-Domain	COG-Score	COG-Evalue	COG-ID	COG-Function-Description	KO_id	KEGG-Evalue	KEGG-Score	KEGG-Gene	ko_definition	GO-BiologicalProcess	GO-MolecularFunction	Go-CellularComponent
CL1.Contig1_All	476	0	0	18	2.4007	15	1.8056	0	0	0	0	0	0	0	0	gi|260795104|ref|XP_002592546.1|	117.1	2e-25	hypothetical protein BRAFLDRAFT_108418 [Branchiostoma floridae] >gi|229277767|gb|EEN48557.1| hypothetical protein BRAFLDRAFT_108418 [Branchiostoma floridae]	--	--	--	--	sp|Q63HN8|RN213_HUMAN	90.1	2e-18	E3 ubiquitin-protein ligase RNF213 OS=Homo sapiens GN=RNF213 PE=1 SV=3	--	--	--	--	--	--	--	--	--	--	-	-	-
CL1.Contig2_All	359	0	0	0	0	1	0.1596	1	0.1649	2	0.3495	19	3.7535	4	0.8452	gi|260795104|ref|XP_002592546.1|	85.1	9e-16	hypothetical protein BRAFLDRAFT_108418 [Branchiostoma floridae] >gi|229277767|gb|EEN48557.1| hypothetical protein BRAFLDRAFT_108418 [Branchiostoma floridae]	--	--	--	--	sp|Q63HN8|RN213_HUMAN	57.4	7e-09	E3 ubiquitin-protein ligase RNF213 OS=Homo sapiens GN=RNF213 PE=1 SV=3	--	--	--	--	--	--	--	--	--	--	-	GO:0005488//binding	-
CL10.Contig1_All	604	42	4.082	62	6.5166	32	3.0356	6	0.5882	55	5.7133	27	3.1704	70	8.7918	--	--	--	--	--	--	--	--	--	--	--	--	--	--	--	--	--	--	--	--	--	--	-	-	-
CL10.Contig2_All	882	87	5.7905	105	7.5576	41	2.6635	19	1.2756	69	4.9084	14	1.1257	42	3.6124	gi|330795410|ref|XP_003285766.1|	53.9	9e-06	hypothetical protein DICPUDRAFT_53804 [Dictyostelium purpureum] >gi|325084230|gb|EGC37662.1| hypothetical protein DICPUDRAFT_53804 [Dictyostelium purpureum]	gi|347543885|gb|AC238699.4|	61.9	4e-06	Monodelphis domestica BAC clone VMRC6-576M22 from chromosome y, complete sequence	--	--	--	--	--	--	--	--	--	--	--	--	--	--	-	-	-
CL10.Contig3_All	1521	99	3.821	74	3.0886	55	2.0719	25	0.9733	92	3.7951	23	1.0725	72	3.591	--	--	--	--	--	--	--	--	--	--	--	--	--	--	--	--	--	--	--	--	--	--	-	-	-
CL10.Contig4_All	258	3	0.6826	0	0	0	0	0	0	8	1.9455	0	0	0	0	--	--	--	--	--	--	--	--	--	--	--	--	--	--	--	--	--	--	--	--	--	--	-	-	-
CL10.Contig5_All	248	73	17.2797	0	0	0	0	0	0	18	4.5539	2	0.572	18	5.506	--	--	--	--	--	--	--	--	--	--	--	--	--	--	--	--	--	--	--	--	--	--	-	-	-
CL100.Contig1_All	421	0	0	1	0.1508	2	0.2722	1047	147.259	0	0	1	0.1685	0	0	--	--	--	--	--	--	--	--	--	--	--	--	--	--	--	--	--	--	--	--	--	--	-	-	-
CL100.Contig2_All	366	0	0	0	0	0	0	326	52.7417	0	0	0	0	0	0	--	--	--	--	--	--	--	--	--	--	--	--	--	--	--	--	--	--	--	--	--	--	-	-	-
CL100.Contig3_All	327	1	0.1795	0	0	1	0.1752	638	115.529	1	0.1919	6	1.3013	0	0	--	--	--	--	--	--	--	--	--	--	--	--	--	--	--	--	--	--	--	--	--	--	-	-	-
CL100.Contig4_All	386	0	0	2	0.3289	1	0.1484	711	109.069	0	0	0	0	0	0	--	--	--	--	--	--	--	--	--	--	--	--	--	--	--	--	--	--	--	--	--	--	-	-	-
CL1000.Contig1_All	251	0	0	6	1.5175	13	2.9676	1	0.2359	0	0	11	3.1081	20	6.0447	--	--	--	--	--	--	--	--	--	--	--	--	--	--	--	--	--	--	--	--	--	--	-	-	-
CL1000.Contig2_All	242	2	0.4852	2	0.5247	3	0.7103	0	0	2	0.5185	3	0.8792	2	0.6269	--	--	--	--	--	--	--	--	--	--	--	--	--	--	--	--	--	--	--	--	--	--	-	-	-
CL1000.Contig3_All	1190	50	2.4665	219	11.6832	175	8.4261	53	2.6372	72	3.7962	59	3.5163	51	3.2512	--	--	--	--	--	--	--	--	--	--	--	--	--	--	--	--	--	--	--	--	--	--	-	-	-
CL1000.Contig4_All	811	23	1.6648	41	3.2094	40	2.826	16	1.1682	17	1.3152	38	3.3231	30	2.8062	--	--	--	--	--	--	--	--	--	--	--	--	--	--	--	--	--	--	--	--	--	--	-	-	-
CL1000.Contig5_All	881	62	4.1312	146	10.5206	103	6.6988	29	1.9491	69	4.914	166	13.3633	231	19.8908	--	--	--	--	--	--	--	--	--	--	--	--	--	--	--	--	--	--	--	--	--	--	-	-	-
CL1000.Contig6_All	1214	66	3.1915	105	5.4908	104	4.9085	36	1.7559	113	5.8401	66	3.8557	110	6.8737	gi|116047965|gb|ABJ53205.1|	55.1	7e-06	carcinoembryonic antigen-related cell adhesion molecule 1 isoform 2L [Canis lupus familiaris]	--	--	--	--	--	--	--	--	--	--	--	--	--	--	--	--	--	--	-	-	-
CL1000.Contig7_All	287	16	3.2727	16	3.5392	13	2.5954	3	0.619	15	3.2792	13	3.2125	13	3.4362	--	--	--	--	--	--	--	--	--	--	--	--	--	--	--	--	--	--	--	--	--	--	-	-	-
CL10000.Contig1_All	1080	4	0.2174	16	0.9405	53	2.8118	239	13.1036	6	0.3486	127	8.3399	20	1.4048	gi|346468945|gb|AEO34317.1|	200.7	9e-50	hypothetical protein [Amblyomma maculatum]	--	--	--	--	sp|P45961|CEX2_CAEEL	100	7e-21	Calexcitin-2 OS=Caenorhabditis elegans GN=cex-2 PE=2 SV=3	--	--	--	--	--	--	--	--	--	--	-	GO:0003924//GTPase activity	-
CL10000.Contig2_All	393	0	0	0	0	2	0.2916	1	0.1507	0	0	0	0	0	0	gi|346468945|gb|AEO34317.1|	109	5e-23	hypothetical protein [Amblyomma maculatum]	--	--	--	--	sp|P45961|CEX2_CAEEL	60.5	9e-10	Calexcitin-2 OS=Caenorhabditis elegans GN=cex-2 PE=2 SV=3	--	--	--	--	--	--	--	--	--	--	-	-	-
CL10001.Contig1_All	1015	1	0.0578	21	1.3135	60	3.387	270	15.7513	5	0.3091	40	2.795	9	0.6727	--	--	--	--	--	--	--	--	--	--	--	--	--	--	--	--	--	--	--	--	--	--	-	-	-
CL10001.Contig2_All	337	126	21.9486	7	1.3187	11	1.8702	2	0.3514	23	4.2821	0	0	16	3.6017	--	--	--	--	gi|144225154|emb|AJ938111.1|	65.9	1e-07	Mytilus galloprovincialis microsatellite ISSR sequence, clone 14.715	--	--	--	--	--	--	--	--	--	--	--	--	--	--	-	-	-
CL10001.Contig3_All	1313	188	8.4054	327	15.8106	240	10.4733	538	24.2625	175	8.3625	203	10.9651	172	9.9376	--	--	--	--	--	--	--	--	--	--	--	--	--	--	--	--	--	--	--	--	--	--	-	-	-
CL10001.Contig4_All	207	2	0.5672	0	0	0	0	1	0.2861	1	0.3031	0	0	0	0	--	--	--	--	--	--	--	--	--	--	--	--	--	--	--	--	--	--	--	--	--	--	-	-	-
CL10001.Contig5_All	216	8	2.1742	6	1.7634	9	2.3874	20	5.4827	4	1.1619	37	12.1487	26	9.1314	--	--	--	--	--	--	--	--	--	--	--	--	--	--	--	--	--	--	--	--	--	--	-	-	-
CL10002.Contig1_All	235	0	0	5	1.3507	11	2.682	0	0	1	0.267	0	0	0	0	--	--	--	--	--	--	--	--	--	--	--	--	--	--	--	--	--	--	--	--	--	--	-	-	-
CL10002.Contig2_All	358	0	0	9	1.596	12	1.9206	9	1.4886	2	0.3505	13	2.5754	4	0.8476	--	--	--	--	--	--	--	--	--	--	--	--	--	--	--	--	--	--	--	--	--	--	-	-	-
CL10003.Contig1_All	630	7	0.6523	23	2.3177	93	8.4582	41	3.8536	50	4.9796	39	4.3904	24	2.8899	--	--	--	--	--	--	--	--	--	--	--	--	--	--	--	--	--	--	--	--	--	--	-	-	-
CL10003.Contig2_All	255	0	0	0	0	0	0	9	2.0899	2	0.4921	0	0	0	0	--	--	--	--	--	--	--	--	--	--	--	--	--	--	--	--	--	--	--	--	--	--	-	-	-
CL10004.Contig1_All	239	0	0	9	2.3906	33	7.9114	5	1.2388	5	1.3126	4	1.187	4	1.2696	--	--	--	--	--	--	--	--	--	--	--	--	--	--	--	--	--	--	--	--	--	--	-	-	-
CL10004.Contig2_All	255	6	1.3813	5	1.2448	28	6.2915	26	6.0374	6	1.4763	0	0	0	0	--	--	--	--	--	--	--	--	--	--	--	--	--	--	--	--	--	--	--	--	--	--	-	-	-
CL10004.Contig3_All	238	59	14.5526	0	0	0	0	0	0	9	2.3726	99	29.5013	317	101.041	--	--	--	--	--	--	--	--	--	--	--	--	--	--	--	--	--	--	--	--	--	--	-	-	-
CL10005.Contig1_All	495	15	1.7789	38	4.8735	2	0.2315	5	0.5981	2	0.2535	3	0.4298	19	2.9118	gi|224048439|ref|XP_002195531.1|	204.5	1e-51	PREDICTED: similar to Peptidase M20 domain-containing protein 2 [Taeniopygia guttata]	--	--	--	--	sp|Q501L1|P20D2_XENTR	202	3e-52	Peptidase M20 domain-containing protein 2 OS=Xenopus tropicalis GN=pm20d2 PE=2 SV=1	FN1186	121	6e-28	COG1473	Metal-dependent amidase/aminoacylase/carboxypeptidase	--	--	--	--	--	-	-	-
CL10005.Contig2_All	226	1	0.2598	11	3.0899	3	0.7606	0	0	0	0	0	0	7	2.3497	gi|224048439|ref|XP_002195531.1|	92	7e-18	PREDICTED: similar to Peptidase M20 domain-containing protein 2 [Taeniopygia guttata]	gi|296198766|ref|XM_002746813.1|	65.9	6e-08	PREDICTED: Callithrix jacchus peptidase M20 domain containing 2 (PM20D2), mRNA	sp|Q501L1|P20D2_XENTR	87.4	6e-18	Peptidase M20 domain-containing protein 2 OS=Xenopus tropicalis GN=pm20d2 PE=2 SV=1	Rv3306c	52.4	2e-07	COG1473	Metal-dependent amidase/aminoacylase/carboxypeptidase	--	--	--	--	--	-	-	-
CL10005.Contig3_All	857	1	0.0685	0	0	9	0.6017	67	4.6293	0	0	3	0.2483	10	0.8852	gi|195997725|ref|XP_002108731.1|	255.4	2e-66	hypothetical protein TRIADDRAFT_18185 [Trichoplax adhaerens] >gi|190589507|gb|EDV29529.1| hypothetical protein TRIADDRAFT_18185 [Trichoplax adhaerens]	gi|311244173|ref|XM_001928589.2|	69.9	2e-08	PREDICTED: Sus scrofa peptidase M20 domain containing 2 (PM20D2), mRNA	sp|A3KG59|P20D2_MOUSE	253	4e-67	Peptidase M20 domain-containing protein 2 OS=Mus musculus GN=Pm20d2 PE=2 SV=1	FN1186	172	5e-43	COG1473	Metal-dependent amidase/aminoacylase/carboxypeptidase	--	--	--	--	--	-	-	-
CL10006.Contig1_All	656	20	1.7897	5	0.4839	15	1.3102	44	3.9716	16	1.5303	56	6.0543	53	6.129	--	--	--	--	gi|284159255|gb|FJ937784.1|	79.8	1e-11	Mytilus californianus caspase-8-like protein mRNA, complete cds	--	--	--	--	--	--	--	--	--	--	--	--	--	--	-	-	-
CL10006.Contig2_All	300	11	2.1525	15	3.1742	10	1.9099	3	0.5921	22	4.6011	0	0	0	0	--	--	--	--	--	--	--	--	--	--	--	--	--	--	--	--	--	--	--	--	--	--	-	-	-
CL10007.Contig1_All	956	0	0	5	0.332	24	1.4384	126	7.8042	0	0	18	1.3354	0	0	--	--	--	--	--	--	--	--	--	--	--	--	--	--	--	--	--	--	--	--	--	--	-	-	-
CL10007.Contig2_All	259	0	0	1	0.2451	9	1.991	14	3.2007	0	0	0	0	0	0	--	--	--	--	--	--	--	--	--	--	--	--	--	--	--	--	--	--	--	--	--	--	-	-	-
CL10008.Contig1_All	272	0	0	0	0	0	0	0	0	0	0	4	1.043	2	0.5578	--	--	--	--	--	--	--	--	--	--	--	--	--	--	--	--	--	--	--	--	--	--	-	-	-
CL10008.Contig2_All	800	31	2.2748	52	4.1265	72	5.1568	112	8.2898	18	1.4117	32	2.8369	69	6.543	--	--	--	--	--	--	--	--	--	--	--	--	--	--	--	--	--	--	--	--	--	--	-	-	-
CL10009.Contig1_All	1279	0	0	2	0.0993	35	1.568	137	6.3426	0	0	19	1.0536	0	0	gi|241257814|ref|XP_002404666.1|	182.6	3e-44	fucosyltransferase, putative [Ixodes scapularis] >gi|215496669|gb|EEC06309.1| fucosyltransferase, putative [Ixodes scapularis]	--	--	--	--	sp|P83088|FUCTC_DROME	126	9e-29	Alpha-(1,3)-fucosyltransferase C OS=Drosophila melanogaster GN=FucTC PE=2 SV=4	--	--	--	--	--	K14464	5e-45	182	isc:IscW_ISCW004236	alpha-1,3-fucosyltransferase [EC:2.4.1.-]	-	GO:0016740//transferase activity	-
CL10009.Contig2_All	954	1	0.0615	3	0.1996	59	3.5436	34	2.1103	1	0.0658	26	1.9329	1	0.0795	gi|241257814|ref|XP_002404666.1|	82.8	2e-14	fucosyltransferase, putative [Ixodes scapularis] >gi|215496669|gb|EEC06309.1| fucosyltransferase, putative [Ixodes scapularis]	--	--	--	--	sp|Q8HYJ5|FUT3_PONPY	50.1	7e-06	Galactoside 3(4)-L-fucosyltransferase OS=Pongo pygmaeus GN=FUT3 PE=3 SV=1	--	--	--	--	--	K14464	4e-15	82.8	isc:IscW_ISCW004236	alpha-1,3-fucosyltransferase [EC:2.4.1.-]	-	-	-
CL10009.Contig3_All	247	0	0	0	0	14	3.2476	0	0	0	0	23	6.6041	0	0	--	--	--	--	--	--	--	--	--	--	--	--	--	--	--	--	--	--	--	--	--	--	-	-	-
CL1001.Contig1_All	360	0	0	11	1.9398	21	3.3424	0	0	0	0	6	1.182	10	2.1072	--	--	--	--	--	--	--	--	--	--	--	--	--	--	--	--	--	--	--	--	--	--	-	-	-
CL1001.Contig2_All	411	1	0.1428	8	1.2357	4	0.5576	0	0	2	0.3053	31	5.3494	39	7.1985	--	--	--	--	--	--	--	--	--	--	--	--	--	--	--	--	--	--	--	--	--	--	-	-	-
CL10010.Contig1_All	427	0	0	0	0	0	0	197	27.3185	0	0	0	0	0	0	--	--	--	--	--	--	--	--	--	--	--	--	--	--	--	--	--	--	--	--	--	--	-	-	-
CL10010.Contig2_All	269	0	0	0	0	0	0	106	23.3331	0	0	0	0	0	0	--	--	--	--	--	--	--	--	--	--	--	--	--	--	--	--	--	--	--	--	--	--	-	-	-
CL10011.Contig1_All	305	0	0	0	0	10	1.8786	6	1.1648	1	0.2057	0	0	0	0	--	--	--	--	--	--	--	--	--	--	--	--	--	--	--	--	--	--	--	--	--	--	-	-	-
CL10011.Contig2_All	255	0	0	0	0	0	0	0	0	0	0	0	0	0	0	--	--	--	--	--	--	--	--	--	--	--	--	--	--	--	--	--	--	--	--	--	--	-	-	-
CL10011.Contig3_All	205	0	0	0	0	0	0	0	0	0	0	0	0	0	0	--	--	--	--	--	--	--	--	--	--	--	--	--	--	--	--	--	--	--	--	--	--	-	-	-
CL10012.Contig1_All	5306	768	8.4969	1544	18.4733	2474	26.7158	2025	22.5983	477	5.6405	3171	42.3849	2336	33.3981	gi|291231935|ref|XP_002735917.1|	407.5	3e-111	PREDICTED: dikar-like [Saccoglossus kowalevskii]	--	--	--	--	sp|Q9BXF3|CECR2_HUMAN	208	9e-53	Cat eye syndrome critical region protein 2 OS=Homo sapiens GN=CECR2 PE=1 SV=2	YGR252w	85.1	1e-15	COG5076	Transcription factor involved in chromatin remodeling, contains bromodomain	K11655	4e-27	125	tad:TRIADDRAFT_61269	bromodomain adjacent to zinc finger domain protein 1A	GO:0006309//DNA fragmentation involved in apoptosis;GO:0006996//organelle organization	GO:0005515//protein binding	GO:0005634//nucleus
CL10012.Contig2_All	402	0	0	6	0.9475	12	1.7104	0	0	2	0.3122	29	5.1163	14	2.6419	--	--	--	--	--	--	--	--	--	--	--	--	--	--	--	--	--	--	--	--	--	--	-	-	-
CL10013.Contig1_All	744	7	0.5523	30	2.5598	58	4.4667	13	1.0346	15	1.265	29	2.7644	20	2.0393	gi|358338403|dbj|GAA28818.2|	168.3	2e-40	beta-1 4-galactosyltransferase 2 [Clonorchis sinensis]	--	--	--	--	sp|Q80WN8|B4GT3_CRIGR	147	2e-35	Beta-1,4-galactosyltransferase 3 OS=Cricetulus griseus GN=B4GALT3 PE=2 SV=1	--	--	--	--	--	K07968	6e-38	157	xla:446718	beta-1,4-galactosyltransferase 3 [EC:2.4.1.90 2.4.1.38 2.4.1.-]	-	-	-
CL10013.Contig2_All	317	0	0	1	0.2003	6	1.0845	0	0	0	0	6	1.3424	8	1.9145	--	--	--	--	--	--	--	--	--	--	--	--	--	--	--	--	--	--	--	--	--	--	-	-	-
CL10014.Contig1_All	465	0	0	0	0	1	0.1232	32	4.0749	0	0	0	0	0	0	--	--	--	--	--	--	--	--	--	--	--	--	--	--	--	--	--	--	--	--	--	--	-	-	-
CL10014.Contig2_All	2113	310	8.6125	528	15.8635	1006	27.2794	963	26.9864	216	6.4138	555	18.6284	412	14.7916	gi|308321220|gb|ADO27762.1|	465.7	3e-129	gpn-loop GTPase 1 [Ictalurus furcatus]	gi|57525606|ref|NM_001003633.1|	101	1e-17	Danio rerio zgc:100927 (zgc:100927), mRNA >gi|50417229|gb|BC078195.1| Danio rerio zgc:100927, mRNA (cDNA clone MGC:100927 IMAGE:7145610), complete cds	sp|Q9HCN4|GPN1_HUMAN	446	7e-125	GPN-loop GTPase 1 OS=Homo sapiens GN=GPN1 PE=1 SV=1	ECU02g1430	195	3e-49	COG1100	GTPase SAR1 and related small G proteins	K06883	2e-127	457	xtr:100124802		GO:0007264//small GTPase mediated signal transduction	GO:0005525//GTP binding;GO:0005515//protein binding;GO:0005524//ATP binding;GO:0017111//nucleoside-triphosphatase activity	-
CL10015.Contig1_All	767	0	0	4	0.3311	5	0.3735	57	4.4005	0	0	6	0.5548	2	0.1978	gi|325504327|emb|CBX41663.1|	191	4e-47	putative C1q domain containing protein MgC1q14 [Mytilus galloprovincialis]	gi|325504326|emb|FR715593.1|	155	3e-34	Mytilus galloprovincialis MgC1q14 gene for putative C1q domain containing protein MgC1q14	sp|P83425|HIP_MYTED	66.2	7e-11	Heavy metal-binding protein HIP OS=Mytilus edulis PE=1 SV=1	--	--	--	--	--	K03986	9e-08	57.8	oaa:100091494	complement C1q subcomponent subunit A	-	-	-
CL10015.Contig2_All	623	0	0	0	0	1	0.092	1395	132.588	1	0.1007	3	0.3415	0	0	gi|325504327|emb|CBX41663.1|	271.6	1e-71	putative C1q domain containing protein MgC1q14 [Mytilus galloprovincialis]	gi|325504326|emb|FR715593.1|	188	2e-44	Mytilus galloprovincialis MgC1q14 gene for putative C1q domain containing protein MgC1q14	sp|P08125|COAA1_CHICK	62.8	5e-10	Collagen alpha-1(X) chain OS=Gallus gallus GN=COL10A1 PE=1 SV=4	--	--	--	--	--	K03986	2e-07	55.8	oaa:100091494	complement C1q subcomponent subunit A	-	-	-
CL10016.Contig1_All	275	10	2.1347	3	0.6926	0	0	37	7.9669	11	2.5097	2	0.5158	1	0.2759	--	--	--	--	--	--	--	--	--	--	--	--	--	--	--	--	--	--	--	--	--	--	-	-	-
CL10016.Contig2_All	319	4	0.7361	16	3.1842	9	1.6165	2	0.3712	4	0.7867	3	0.667	11	2.6159	--	--	--	--	--	--	--	--	--	--	--	--	--	--	--	--	--	--	--	--	--	--	-	-	-
CL10017.Contig1_All	865	1222	82.9317	1899	139.371	1920	127.181	2013	137.799	1866	135.35	1772	145.288	1097	96.2071	--	--	--	--	gi|183223997|dbj|AB433994.1|	450	1e-123	Mytilus galloprovincialis gene for twitchin, partial cds, clone: TOPOXL_tw_D1_11f-3_12r	--	--	--	--	--	--	--	--	--	--	--	--	--	--	-	-	-
CL10017.Contig2_All	225	28	7.3053	56	15.8005	54	13.7514	61	16.0533	86	23.9817	103	32.4666	41	13.8235	--	--	--	--	gi|144225171|emb|AJ938128.1|	248	8e-63	Mytilus galloprovincialis microsatellite ISSR sequence, clone 18.680	--	--	--	--	--	--	--	--	--	--	--	--	--	--	-	-	-
CL10017.Contig3_All	346	0	0	9	1.6513	10	1.656	6	1.0268	1	0.1813	4	0.8199	2	0.4385	--	--	--	--	gi|183223997|dbj|AB433994.1|	91.7	2e-15	Mytilus galloprovincialis gene for twitchin, partial cds, clone: TOPOXL_tw_D1_11f-3_12r	--	--	--	--	--	--	--	--	--	--	--	--	--	--	-	-	-
CL10017.Contig4_All	246	0	0	11	2.8387	22	5.1242	15	3.6106	4	1.0202	20	5.766	4	1.2335	--	--	--	--	gi|144225172|emb|AJ938129.1|	149	6e-33	Mytilus galloprovincialis microsatellite ISSR sequence, clone 18.775	--	--	--	--	--	--	--	--	--	--	--	--	--	--	-	-	-
CL10017.Contig5_All	214	6	1.6459	30	8.8996	18	4.8194	13	3.5971	11	3.2251	0	0	0	0	--	--	--	--	gi|144225172|emb|AJ938129.1|	137	2e-29	Mytilus galloprovincialis microsatellite ISSR sequence, clone 18.775	--	--	--	--	--	--	--	--	--	--	--	--	--	--	-	-	-
CL10017.Contig6_All	214	41	11.247	58	17.206	50	13.3873	92	25.4561	61	17.8846	81	26.8444	49	17.37	--	--	--	--	gi|183223997|dbj|AB433994.1|	196	2e-47	Mytilus galloprovincialis gene for twitchin, partial cds, clone: TOPOXL_tw_D1_11f-3_12r	--	--	--	--	--	--	--	--	--	--	--	--	--	--	-	-	-
CL10017.Contig7_All	209	7	1.9662	1	0.3038	11	3.0157	81	22.9486	17	5.1035	4	1.3574	4	1.4519	--	--	--	--	gi|144225172|emb|AJ938129.1|	165	8e-38	Mytilus galloprovincialis microsatellite ISSR sequence, clone 18.775	--	--	--	--	--	--	--	--	--	--	--	--	--	--	-	-	-
CL10018.Contig1_All	1173	10	0.5005	3	0.1624	6	0.2931	31	1.5649	4	0.214	3	0.1814	6	0.388	gi|291242201|ref|XP_002740997.1|	59.3	3e-07	PREDICTED: splicing factor, arginine/serine-rich 12-like [Saccoglossus kowalevskii]	--	--	--	--	sp|Q9JKL7|SREK1_RAT	220	5e-57	Splicing regulatory glutamine/lysine-rich protein 1 OS=Rattus norvegicus GN=Srek1 PE=1 SV=1	PA2976	49.7	1e-05	COG1530	Ribonucleases G and E	K13165	2e-66	253	api:100161931	splicing factor, arginine/serine-rich 12	-	-	-
CL10018.Contig2_All	1260	360	16.7725	1056	53.2057	2754	125.236	291	13.6754	688	34.2595	1407	79.1965	988	59.4844	gi|291242201|ref|XP_002740997.1|	59.3	4e-07	PREDICTED: splicing factor, arginine/serine-rich 12-like [Saccoglossus kowalevskii]	--	--	--	--	sp|O01159|RSP7_CAEEL	251	2e-66	Probable splicing factor, arginine/serine-rich 7 OS=Caenorhabditis elegans GN=rsp-7 PE=2 SV=3	--	--	--	--	--	K13165	2e-93	343	nvi:100121615	splicing factor, arginine/serine-rich 12	-	-	-
CL10019.Contig1_All	415	94	13.2967	131	20.0396	24	3.3136	57	8.1329	110	16.6306	31	5.2978	59	10.785	--	--	--	--	--	--	--	--	--	--	--	--	--	--	--	--	--	--	--	--	--	--	-	-	-
CL10019.Contig2_All	423	11	1.5266	39	5.8531	8	1.0836	13	1.8198	18	2.6699	1	0.1677	1	0.1793	--	--	--	--	--	--	--	--	--	--	--	--	--	--	--	--	--	--	--	--	--	--	-	-	-
CL10019.Contig3_All	394	27	4.0228	36	5.8006	10	1.4543	15	2.2543	30	4.7774	3	0.54	6	1.1552	--	--	--	--	--	--	--	--	--	--	--	--	--	--	--	--	--	--	--	--	--	--	-	-	-
CL1002.Contig1_All	766	3	0.2299	4	0.3315	112	8.3777	552	42.6706	0	0	3	0.2778	0	0	gi|322966877|sp|P86854.1|PLCL_MYTGA	102.8	1e-20	RecName: Full=Perlucin-like protein; Flags: Precursor	--	--	--	--	sp|P86854|PLCL_MYTGA	102	7e-22	Perlucin-like protein OS=Mytilus galloprovincialis PE=1 SV=1	--	--	--	--	--	K10057	5e-13	75.1	ecb:100060672	C-type lectin domain family 4, member A	-	-	-
CL1002.Contig2_All	763	0	0	0	0	12	0.9011	565	43.8472	1	0.0822	0	0	0	0	gi|322966877|sp|P86854.1|PLCL_MYTGA	94.4	5e-18	RecName: Full=Perlucin-like protein; Flags: Precursor	--	--	--	--	sp|P86854|PLCL_MYTGA	94.4	2e-19	Perlucin-like protein OS=Mytilus galloprovincialis PE=1 SV=1	--	--	--	--	--	K10060	5e-14	78.6	rno:114598	C-type lectin domain family 4, member F	-	GO:0005488//binding	-
CL1002.Contig3_All	775	0	0	0	0	0	0	5	0.382	0	0	0	0	0	0	gi|322966877|sp|P86854.1|PLCL_MYTGA	91.7	3e-17	RecName: Full=Perlucin-like protein; Flags: Precursor	--	--	--	--	sp|P86854|PLCL_MYTGA	91.7	2e-18	Perlucin-like protein OS=Mytilus galloprovincialis PE=1 SV=1	--	--	--	--	--	K06560	5e-13	75.1	tgu:100219050	mannose receptor, C type	-	GO:0005488//binding	-
CL10020.Contig1_All	1644	37	1.3212	33	1.2743	146	5.0885	50	1.8009	18	0.687	270	11.6478	101	4.6605	gi|66804691|ref|XP_636078.1|	79.3	5e-13	hypothetical protein DDB_G0289719 [Dictyostelium discoideum AX4] >gi|60464424|gb|EAL62571.1| hypothetical protein DDB_G0289719 [Dictyostelium discoideum AX4]	--	--	--	--	sp|Q9U7E0|ATRX_CAEEL	113	1e-24	Transcriptional regulator ATRX homolog OS=Caenorhabditis elegans GN=xnp-1 PE=1 SV=1	SPAC140.02	67.4	7e-11	COG0724	RNA-binding proteins (RRM domain)	K10779	3e-21	103	tgu:100229394	transcriptional regulator ATRX [EC:3.6.4.12]	-	-	-
CL10020.Contig2_All	1579	20	0.7436	33	1.3268	111	4.0279	29	1.0875	8	0.3179	138	6.1984	35	1.6815	gi|66804691|ref|XP_636078.1|	85.9	5e-15	hypothetical protein DDB_G0289719 [Dictyostelium discoideum AX4] >gi|60464424|gb|EAL62571.1| hypothetical protein DDB_G0289719 [Dictyostelium discoideum AX4]	--	--	--	--	sp|Q869E1|DNLI1_DICDI	108	4e-23	DNA ligase 1 OS=Dictyostelium discoideum GN=lig1 PE=3 SV=1	BS_yvcE_1	68.2	4e-11	COG3883	Uncharacterized protein conserved in bacteria	K10747	7e-23	109	nvi:100122984	DNA ligase 1 [EC:6.5.1.1]	-	-	-
CL10021.Contig1_All	3923	13	0.1945	32	0.5178	62	0.9055	23	0.3472	22	0.3519	106	1.9163	104	2.0111	gi|291237507|ref|XP_002738687.1|	1264.6	0	PREDICTED: bromodomain containing protein 1-like [Saccoglossus kowalevskii]	gi|291237506|ref|XM_002738641.1|	240	4e-59	PREDICTED: Saccoglossus kowalevskii bromodomain containing protein 1-like (LOC100372837), mRNA	sp|P55201|BRPF1_HUMAN	1132	0	Peregrin OS=Homo sapiens GN=BRPF1 PE=1 SV=2	YPR031w	244	8e-64	COG5141	PHD zinc finger-containing protein	K11348	0	1199	spu:585998	bromodomain and PHD finger-containing protein 1	GO:0043966//histone H3 acetylation	-	GO:0005737//cytoplasm;GO:0005886//plasma membrane;GO:0070776//MOZ/MORF histone acetyltransferase complex
CL10021.Contig2_All	3910	27	0.4054	162	2.6303	247	3.6196	84	1.2721	41	0.6579	165	2.9929	143	2.7744	gi|291237507|ref|XP_002738687.1|	1247.7	0	PREDICTED: bromodomain containing protein 1-like [Saccoglossus kowalevskii]	gi|291237506|ref|XM_002738641.1|	232	9e-57	PREDICTED: Saccoglossus kowalevskii bromodomain containing protein 1-like (LOC100372837), mRNA	sp|P55201|BRPF1_HUMAN	1119	0	Peregrin OS=Homo sapiens GN=BRPF1 PE=1 SV=2	YPR031w	244	8e-64	COG5141	PHD zinc finger-containing protein	K11348	0	1186	spu:585998	bromodomain and PHD finger-containing protein 1	-	-	GO:0044424//intracellular part
CL10022.Contig1_All	276	0	0	16	3.6802	12	2.4912	0	0	0	0	1	0.257	2	0.5497	--	--	--	--	--	--	--	--	--	--	--	--	--	--	--	--	--	--	--	--	--	--	-	-	-
CL10022.Contig2_All	406	1	0.1446	3	0.4691	1	0.1411	22	3.2086	0	0	0	0	0	0	--	--	--	--	--	--	--	--	--	--	--	--	--	--	--	--	--	--	--	--	--	--	-	-	-
CL10022.Contig3_All	245	0	0	0	0	1	0.2339	12	2.9002	0	0	1	0.2895	0	0	--	--	--	--	--	--	--	--	--	--	--	--	--	--	--	--	--	--	--	--	--	--	-	-	-
CL10022.Contig4_All	283	0	0	1	0.2243	9	1.8222	1	0.2092	0	0	1	0.2506	0	0	--	--	--	--	--	--	--	--	--	--	--	--	--	--	--	--	--	--	--	--	--	--	-	-	-
CL10023.Contig1_All	540	6	0.6523	34	3.9971	44	4.6687	15	1.6448	7	0.8133	4	0.5253	0	0	--	--	--	--	--	--	--	--	--	--	--	--	--	--	--	--	--	--	--	--	--	--	-	-	-
CL10023.Contig2_All	271	0	0	0	0	0	0	4	0.874	0	0	12	3.1405	0	0	--	--	--	--	--	--	--	--	--	--	--	--	--	--	--	--	--	--	--	--	--	--	-	-	-
CL10024.Contig1_All	1496	7	0.2747	17	0.7214	225	8.6176	1412	55.8883	15	0.6291	144	6.8267	22	1.1156	gi|66358954|ref|XP_626655.1|	55.5	7e-06	very large probable mucin, 11700 aa long protein with signal peptide and pronounced Thr repeat (308 aa long) [Cryptosporidium parvum Iowa II] >gi|46228293|gb|EAK89192.1| very large probable mucin, 11700 aa long protein with signal peptide and pronounced Thr repeat (308 aa long) [Cryptosporidium parvum Iowa II]	gi|66806140|ref|XM_631700.1|	67.9	1e-07	Dictyostelium discoideum AX4 myb domain-containing protein (mybX) mRNA, complete cds	sp|Q02817|MUC2_HUMAN	244	5e-64	Mucin-2 OS=Homo sapiens GN=MUC2 PE=1 SV=2	YPO2725	119	1e-26	COG3501	Uncharacterized protein conserved in bacteria	K10955	2e-63	244	hsa:4583	intestinal mucin-2	-	-	-
CL10024.Contig2_All	200	0	0	0	0	0	0	31	9.178	0	0	9	3.1915	0	0	gi|308504677|ref|XP_003114522.1|	56.2	4e-07	hypothetical protein CRE_27449 [Caenorhabditis remanei] >gi|308261907|gb|EFP05860.1| hypothetical protein CRE_27449 [Caenorhabditis remanei]	--	--	--	--	sp|Q05049|MUC1_XENLA	68.2	4e-12	Integumentary mucin C.1 (Fragment) OS=Xenopus laevis PE=2 SV=1	YKR013w	53.1	1e-07	COG2340	Uncharacterized protein with SCP/PR1 domains	K10955	9e-11	65.5	xtr:100493286	intestinal mucin-2	-	-	-
CL10025.Contig1_All	239	0	0	0	0	2	0.4795	15	3.7163	0	0	0	0	0	0	--	--	--	--	--	--	--	--	--	--	--	--	--	--	--	--	--	--	--	--	--	--	-	-	-
CL10025.Contig2_All	204	0	0	1	0.3112	0	0	4	1.161	0	0	0	0	2	0.7437	--	--	--	--	--	--	--	--	--	--	--	--	--	--	--	--	--	--	--	--	--	--	-	-	-
CL10026.Contig1_All	1281	2	0.0917	1	0.0496	4	0.1789	2251	104.05	3	0.1469	6	0.3322	4	0.2369	gi|326672627|ref|XP_003199705.1|	59.3	4e-07	PREDICTED: hypothetical protein LOC100536905, partial [Danio rerio]	--	--	--	--	sp|E2RYF6|MUC22_HUMAN	81.3	4e-15	Mucin-22 OS=Homo sapiens GN=MUC22 PE=1 SV=1	YGL028c	58.2	3e-08	COG5309	Exo-beta-1,3-glucanase	K10955	3e-17	90.1	tgu:100220116	intestinal mucin-2	-	-	-
CL10026.Contig2_All	952	0	0	1	0.0667	0	0	143	8.8944	0	0	1	0.0745	2	0.1594	gi|198465751|ref|XP_001353760.2|	87	1e-15	GA18465 [Drosophila pseudoobscura pseudoobscura] >gi|198150298|gb|EAL29494.2| GA18465 [Drosophila pseudoobscura pseudoobscura]	--	--	--	--	sp|P10667|MUA1_XENLA	78.6	2e-14	Integumentary mucin A.1 OS=Xenopus laevis PE=1 SV=1	--	--	--	--	--	K10955	7e-11	68.6	xtr:100493286	intestinal mucin-2	-	-	-
CL10026.Contig3_All	242	0	0	0	0	0	0	130	31.8087	0	0	0	0	0	0	--	--	--	--	--	--	--	--	--	--	--	--	--	--	--	--	--	--	--	--	--	--	-	-	-
CL10026.Contig4_All	794	0	0	0	0	0	0	907	67.6402	0	0	1	0.0893	0	0	gi|326672627|ref|XP_003199705.1|	70.9	6e-11	PREDICTED: hypothetical protein LOC100536905, partial [Danio rerio]	--	--	--	--	sp|P10667|MUA1_XENLA	78.2	2e-14	Integumentary mucin A.1 OS=Xenopus laevis PE=1 SV=1	--	--	--	--	--	K10955	2e-14	80.1	xtr:100493286	intestinal mucin-2	-	-	-
CL10027.Contig1_All	750	3	0.2348	15	1.2697	19	1.4515	83	6.5529	10	0.8366	14	1.3239	23	2.3264	--	--	--	--	--	--	--	--	--	--	--	--	--	--	--	--	--	--	--	--	--	--	-	-	-
CL10027.Contig2_All	1095	27	1.4475	52	3.0148	64	3.3489	56	3.0283	19	1.0887	26	1.684	20	1.3856	--	--	--	--	--	--	--	--	--	--	--	--	--	--	--	--	--	--	--	--	--	--	-	-	-
CL10028.Contig1_All	217	4	1.0821	1	0.2926	1	0.264	11	3.0016	1	0.2891	11	3.5951	5	1.7479	--	--	--	--	--	--	--	--	--	--	--	--	--	--	--	--	--	--	--	--	--	--	-	-	-
CL10028.Contig2_All	305	32	6.1591	28	5.828	49	9.2052	58	11.2602	20	4.1143	19	4.4181	8	1.9898	--	--	--	--	--	--	--	--	--	--	--	--	--	--	--	--	--	--	--	--	--	--	-	-	-
CL10029.Contig1_All	763	22	1.6926	51	4.2434	107	8.0352	41	3.1818	36	2.9603	81	7.5291	34	3.3804	gi|348516427|ref|XP_003445740.1|	317.8	2e-85	PREDICTED: protein lin-7 homolog C-like [Oreochromis niloticus]	gi|195107727|ref|XM_001998424.1|	143	1e-30	Drosophila mojavensis GI23978 (Dmoj\GI23978), mRNA	sp|Q792I0|LIN7C_RAT	312	6e-85	Protein lin-7 homolog C OS=Rattus norvegicus GN=Lin7c PE=1 SV=1	--	--	--	--	--	K12075	6e-17	88.2	bmy:Bm1_32060	discs large protein	GO:0007269//neurotransmitter secretion;GO:0006887//exocytosis;GO:0015031//protein transport	GO:0030165//PDZ domain binding	GO:0016323//basolateral plasma membrane;GO:0005923//tight junction;GO:0019717//synaptosome;GO:0045211//postsynaptic membrane;GO:0014069//postsynaptic density
CL10029.Contig2_All	883	30	1.9945	23	1.6536	22	1.4276	52	3.4871	67	4.7608	66	5.3011	31	2.6633	gi|348516427|ref|XP_003445740.1|	317.8	3e-85	PREDICTED: protein lin-7 homolog C-like [Oreochromis niloticus]	gi|195107727|ref|XM_001998424.1|	143	1e-30	Drosophila mojavensis GI23978 (Dmoj\GI23978), mRNA	sp|Q792I0|LIN7C_RAT	312	7e-85	Protein lin-7 homolog C OS=Rattus norvegicus GN=Lin7c PE=1 SV=1	--	--	--	--	--	K12075	7e-17	88.2	bmy:Bm1_32060	discs large protein	GO:0007269//neurotransmitter secretion;GO:0006887//exocytosis;GO:0015031//protein transport	GO:0030165//PDZ domain binding	GO:0016323//basolateral plasma membrane;GO:0005923//tight junction;GO:0019717//synaptosome;GO:0045211//postsynaptic membrane;GO:0014069//postsynaptic density
CL1003.Contig1_All	818	51	3.66	155	12.0294	101	7.0746	258	18.676	39	2.9914	213	18.4675	436	40.4343	--	--	--	--	--	--	--	--	--	--	--	--	--	--	--	--	--	--	--	--	--	--	-	-	-
CL1003.Contig2_All	1738	239	8.0726	1423	51.9781	707	23.308	524	17.8525	277	9.9998	622	25.3818	1452	63.3773	--	--	--	--	--	--	--	--	--	--	--	--	--	--	--	--	--	--	--	--	--	--	-	-	-
CL1003.Contig3_All	226	1	0.2598	21	5.899	31	7.8594	31	8.1222	1	0.2776	1	0.3138	1	0.3357	--	--	--	--	--	--	--	--	--	--	--	--	--	--	--	--	--	--	--	--	--	--	-	-	-
CL10030.Contig1_All	528	47	5.2255	44	5.2903	44	4.7748	71	7.9624	46	5.4662	93	12.492	27	3.8792	--	--	--	--	--	--	--	--	--	--	--	--	--	--	--	--	--	--	--	--	--	--	-	-	-
CL10030.Contig2_All	222	2	0.5289	1	0.286	2	0.5162	1	0.2667	10	2.8262	3	0.9584	3	1.0251	--	--	--	--	--	--	--	--	--	--	--	--	--	--	--	--	--	--	--	--	--	--	-	-	-
CL10031.Contig1_All	1015	2	0.1157	40	2.5018	102	5.758	11	0.6417	6	0.3709	126	8.8041	3	0.2242	gi|320166208|gb|EFW43107.1|	56.2	2e-06	tyrosine-protein kinase Src42A [Capsaspora owczarzaki ATCC 30864]	--	--	--	--	sp|O75093|SLIT1_HUMAN	61.6	3e-09	Slit homolog 1 protein OS=Homo sapiens GN=SLIT1 PE=2 SV=4	--	--	--	--	--	K06850	6e-10	65.5	dre:80354	slit 3	GO:0048856//anatomical structure development;GO:0050794//regulation of cellular process;GO:0007275//multicellular organismal development	-	-
CL10031.Contig2_All	3480	965	16.2785	1957	35.7007	1020	16.7941	160	2.7224	2077	37.4473	1452	29.5917	339	7.3899	gi|260822527|ref|XP_002606653.1|	85.5	1e-14	hypothetical protein BRAFLDRAFT_126389 [Branchiostoma floridae] >gi|229291997|gb|EEN62663.1| hypothetical protein BRAFLDRAFT_126389 [Branchiostoma floridae]	--	--	--	--	sp|Q80X72|LRC15_MOUSE	121	9e-27	Leucine-rich repeat-containing protein 15 OS=Mus musculus GN=Lrrc15 PE=2 SV=1	CAC3280_2	81.3	1e-14	COG4886	Leucine-rich repeat (LRR) protein	K06260	1e-26	123	xla:446839	platelet glycoprotein V	-	-	-
CL10032.Contig1_All	702	42	3.5122	79	7.1442	93	7.5907	269	22.6899	41	3.6645	54	5.4556	53	5.7274	gi|344297302|ref|XP_003420338.1|	55.1	2e-06	PREDICTED: arginine/serine-rich coiled-coil protein 2 [Loxodonta africana]	--	--	--	--	sp|Q5R8J6|RSRC2_PONAB	92.8	6e-19	Arginine/serine-rich coiled-coil protein 2 OS=Pongo abelii GN=RSRC2 PE=2 SV=1	--	--	--	--	--	K13165	2e-16	86.3	aag:AaeL_AAEL011568	splicing factor, arginine/serine-rich 12	-	-	-
CL10032.Contig2_All	487	3	0.3616	25	3.2589	49	5.7651	57	6.9305	2	0.2577	13	1.8932	10	1.5577	gi|344297302|ref|XP_003420338.1|	55.5	8e-07	PREDICTED: arginine/serine-rich coiled-coil protein 2 [Loxodonta africana]	--	--	--	--	sp|Q5R8J6|RSRC2_PONAB	91.3	8e-19	Arginine/serine-rich coiled-coil protein 2 OS=Pongo abelii GN=RSRC2 PE=2 SV=1	--	--	--	--	--	K13165	3e-16	84.7	aag:AaeL_AAEL011568	splicing factor, arginine/serine-rich 12	-	-	-
CL10033.Contig1_All	735	49	3.9136	63	5.4415	92	7.1719	268	21.5906	22	1.878	184	17.7547	73	7.5345	--	--	--	--	--	--	--	--	--	--	--	--	--	--	--	--	--	--	--	--	--	--	-	-	-
CL10033.Contig2_All	335	3	0.5257	5	0.9475	2	0.3421	79	13.9637	0	0	0	0	0	0	--	--	--	--	--	--	--	--	--	--	--	--	--	--	--	--	--	--	--	--	--	--	-	-	-
CL10034.Contig1_All	709	69	5.7131	59	5.2829	73	5.8995	34	2.8396	68	6.0176	121	12.1038	27	2.8889	gi|333449385|gb|AEF33379.1|	118.2	2e-25	USP-like protein isoform 2 [Crassostrea ariakensis]	--	--	--	--	--	--	--	--	BS_yxiE	69.7	4e-12	COG0589	Universal stress protein UspA and related nucleotide-binding proteins	--	--	--	--	--	-	-	-
CL10034.Contig2_All	564	61	6.3492	45	5.0652	42	4.2668	23	2.4147	67	7.4535	56	7.0419	33	4.4387	gi|333449385|gb|AEF33379.1|	92	1e-17	USP-like protein isoform 2 [Crassostrea ariakensis]	--	--	--	--	--	--	--	--	BS_yxiE	62	6e-10	COG0589	Universal stress protein UspA and related nucleotide-binding proteins	--	--	--	--	--	-	-	-
CL10035.Contig1_All	222	0	0	0	0	2	0.5162	0	0	0	0	0	0	0	0	--	--	--	--	--	--	--	--	--	--	--	--	--	--	--	--	--	--	--	--	--	--	-	-	-
CL10035.Contig2_All	946	61	3.7853	135	9.0596	161	9.7515	22	1.377	126	8.3569	171	12.82	120	9.6229	gi|198422730|ref|XP_002123034.1|	191.4	4e-47	PREDICTED: similar to equilibrative nucleoside transporter 1 [Ciona intestinalis]	--	--	--	--	sp|Q9BZD2|S29A3_HUMAN	175	1e-43	Equilibrative nucleoside transporter 3 OS=Homo sapiens GN=SLC29A3 PE=1 SV=3	--	--	--	--	--	K15014	7e-48	191	cin:100182718	solute carrier family 29 (equilibrative nucleoside transporter), member 1/2/3	GO:0015858//nucleoside transport;GO:0009987//cellular process	GO:0005337//nucleoside transmembrane transporter activity	GO:0005765//lysosomal membrane
CL10036.Contig1_All	3666	17	0.2722	23	0.3983	16	0.2501	25	0.4038	28	0.4792	24	0.4643	13	0.269	gi|327271782|ref|XP_003220666.1|	698.4	0	PREDICTED: extracellular sulfatase Sulf-2-like [Anolis carolinensis]	gi|15384733|emb|AJ308548.1|	75.8	1e-09	Mytilus edulis eg gene for endo-1,4-beta-D-glucanase, exons 1-3	sp|Q8VI60|SULF1_RAT	691	0	Extracellular sulfatase Sulf-1 OS=Rattus norvegicus GN=Sulf1 PE=1 SV=1	ZyidJ	106	3e-22	COG3119	Arylsulfatase A and related enzymes	K14607	0	698	acs:100559066	extracellular sulfatase Sulf [EC:3.1.6.-]	GO:0009987//cellular process	GO:0004065//arylsulfatase activity	GO:0009986//cell surface
CL10036.Contig2_All	4124	16	0.2278	108	1.6625	98	1.3616	234	3.3598	46	0.6998	24	0.4127	52	0.9565	gi|327271782|ref|XP_003220666.1|	717.6	0	PREDICTED: extracellular sulfatase Sulf-2-like [Anolis carolinensis]	gi|110797766|gb|AC187599.2|	65.9	1e-06	Gallus gallus BAC clone CH261-12A19 from chromosome z, complete sequence	sp|Q8VI60|SULF1_RAT	711	0	Extracellular sulfatase Sulf-1 OS=Rattus norvegicus GN=Sulf1 PE=1 SV=1	ZyidJ	106	4e-22	COG3119	Arylsulfatase A and related enzymes	K14607	0	717	acs:100559066	extracellular sulfatase Sulf [EC:3.1.6.-]	GO:0009987//cellular process	GO:0004065//arylsulfatase activity	GO:0009986//cell surface
CL10036.Contig3_All	6300	77	0.7175	187	1.8844	132	1.2005	198	1.861	52	0.5179	67	0.7543	95	1.1439	gi|297683035|ref|XP_002819205.1|	714.9	0	PREDICTED: extracellular sulfatase Sulf-1-like isoform 1 [Pongo abelii] >gi|297683037|ref|XP_002819206.1| PREDICTED: extracellular sulfatase Sulf-1-like isoform 2 [Pongo abelii] >gi|297683039|ref|XP_002819207.1| PREDICTED: extracellular sulfatase Sulf-1-like isoform 3 [Pongo abelii] >gi|297683041|ref|XP_002819208.1| PREDICTED: extracellular sulfatase Sulf-1-like isoform 4 [Pongo abelii]	gi|291223035|ref|XM_002731475.1|	77.8	5e-10	PREDICTED: Saccoglossus kowalevskii MYC binding protein 2-like (LOC100368165), partial mRNA	sp|Q8VI60|SULF1_RAT	709	0	Extracellular sulfatase Sulf-1 OS=Rattus norvegicus GN=Sulf1 PE=1 SV=1	ZyidJ	108	1e-22	COG3119	Arylsulfatase A and related enzymes	K14607	0	714	pon:100454199	extracellular sulfatase Sulf [EC:3.1.6.-]	GO:0009987//cellular process	GO:0004065//arylsulfatase activity	GO:0009986//cell surface
CL10036.Contig4_All	4409	19	0.253	92	1.3247	49	0.6368	274	3.6798	30	0.4269	24	0.3861	65	1.1184	gi|327271782|ref|XP_003220666.1|	696	0	PREDICTED: extracellular sulfatase Sulf-2-like [Anolis carolinensis]	gi|110797766|gb|AC187599.2|	65.9	1e-06	Gallus gallus BAC clone CH261-12A19 from chromosome z, complete sequence	sp|Q8VI60|SULF1_RAT	688	0	Extracellular sulfatase Sulf-1 OS=Rattus norvegicus GN=Sulf1 PE=1 SV=1	ZyidJ	108	8e-23	COG3119	Arylsulfatase A and related enzymes	K14607	0	696	acs:100559066	extracellular sulfatase Sulf [EC:3.1.6.-]	GO:0009987//cellular process	GO:0004065//arylsulfatase activity	GO:0009986//cell surface
CL10036.Contig5_All	3468	32	0.5417	106	1.9404	56	0.9252	56	0.9562	50	0.9046	66	1.3497	49	1.0718	gi|327271782|ref|XP_003220666.1|	716.8	0	PREDICTED: extracellular sulfatase Sulf-2-like [Anolis carolinensis]	gi|15384733|emb|AJ308548.1|	75.8	1e-09	Mytilus edulis eg gene for endo-1,4-beta-D-glucanase, exons 1-3	sp|Q8VI60|SULF1_RAT	709	0	Extracellular sulfatase Sulf-1 OS=Rattus norvegicus GN=Sulf1 PE=1 SV=1	ZyidJ	106	3e-22	COG3119	Arylsulfatase A and related enzymes	K14607	0	716	acs:100559066	extracellular sulfatase Sulf [EC:3.1.6.-]	GO:0009987//cellular process	GO:0004065//arylsulfatase activity	GO:0009986//cell surface
CL10036.Contig6_All	3538	13	0.2157	16	0.2871	12	0.1943	15	0.251	24	0.4256	19	0.3809	12	0.2573	gi|327271782|ref|XP_003220666.1|	717.6	0	PREDICTED: extracellular sulfatase Sulf-2-like [Anolis carolinensis]	gi|15384733|emb|AJ308548.1|	75.8	1e-09	Mytilus edulis eg gene for endo-1,4-beta-D-glucanase, exons 1-3	sp|Q8VI60|SULF1_RAT	711	0	Extracellular sulfatase Sulf-1 OS=Rattus norvegicus GN=Sulf1 PE=1 SV=1	ZyidJ	106	3e-22	COG3119	Arylsulfatase A and related enzymes	K14607	0	717	acs:100559066	extracellular sulfatase Sulf [EC:3.1.6.-]	GO:0009987//cellular process	GO:0004065//arylsulfatase activity	GO:0009986//cell surface
CL10036.Contig7_All	3585	12	0.1965	16	0.2833	12	0.1918	13	0.2147	24	0.42	22	0.4352	11	0.2328	gi|327271782|ref|XP_003220666.1|	698.4	0	PREDICTED: extracellular sulfatase Sulf-2-like [Anolis carolinensis]	gi|15384733|emb|AJ308548.1|	75.8	1e-09	Mytilus edulis eg gene for endo-1,4-beta-D-glucanase, exons 1-3	sp|Q8VI60|SULF1_RAT	691	0	Extracellular sulfatase Sulf-1 OS=Rattus norvegicus GN=Sulf1 PE=1 SV=1	ZyidJ	106	3e-22	COG3119	Arylsulfatase A and related enzymes	K14607	0	698	acs:100559066	extracellular sulfatase Sulf [EC:3.1.6.-]	GO:0009987//cellular process	GO:0004065//arylsulfatase activity	GO:0009986//cell surface
CL10037.Contig1_All	434	2	0.2705	21	3.0718	9	1.1882	17	2.3194	7	1.012	3	0.4902	7	1.2236	--	--	--	--	--	--	--	--	--	--	--	--	--	--	--	--	--	--	--	--	--	--	-	-	-
CL10037.Contig2_All	242	0	0	12	3.148	4	0.9471	11	2.6915	3	0.7778	0	0	3	0.9404	--	--	--	--	--	--	--	--	--	--	--	--	--	--	--	--	--	--	--	--	--	--	-	-	-
CL10038.Contig1_All	819	7	0.5017	31	2.4029	32	2.2387	13	0.9399	79	6.0521	49	4.2432	74	6.8543	--	--	--	--	--	--	--	--	--	--	--	--	--	--	--	--	--	--	--	--	--	--	-	-	-
CL10038.Contig2_All	1328	66	2.9175	240	11.473	348	15.0147	60	2.6753	711	33.5919	151	8.0642	265	15.1379	--	--	--	--	--	--	--	--	--	--	--	--	--	--	--	--	--	--	--	--	--	--	-	-	-
CL10039.Contig1_All	793	14	1.0364	138	11.0477	76	5.4913	140	10.4538	30	2.3736	23	2.057	60	5.7398	--	--	--	--	--	--	--	--	--	--	--	--	--	--	--	--	--	--	--	--	--	--	-	-	-
CL10039.Contig2_All	229	5	1.2817	0	0	0	0	27	6.9815	14	3.8358	4	1.2388	15	4.969	--	--	--	--	--	--	--	--	--	--	--	--	--	--	--	--	--	--	--	--	--	--	-	-	-
CL1004.Contig1_All	683	8	0.6876	24	2.2308	27	2.2651	10	0.867	2	0.1837	34	3.5305	21	2.3325	gi|156389726|ref|XP_001635141.1|	185.3	1e-45	predicted protein [Nematostella vectensis] >gi|156222232|gb|EDO43078.1| predicted protein [Nematostella vectensis]	--	--	--	--	sp|Q641G4|CNDH2_XENLA	164	2e-40	Condensin-2 complex subunit H2 OS=Xenopus laevis GN=ncaph2 PE=1 SV=1	--	--	--	--	--	K11490	3e-46	185	nve:NEMVE_v1g232486	condensin-2 complex subunit H2	-	-	-
CL1004.Contig2_All	264	0	0	4	0.9619	14	3.0385	1	0.2243	1	0.2377	1	0.2686	0	0	--	--	--	--	--	--	--	--	--	--	--	--	--	--	--	--	--	--	--	--	--	--	-	-	-
CL10040.Contig1_All	691	19	1.6141	84	7.7173	39	3.2339	25	2.1423	16	1.4528	12	1.2316	23	2.525	gi|325516441|gb|ADZ24779.1|	153.7	5e-36	caspase 8 [Mytilus galloprovincialis]	--	--	--	--	sp|P55866|CASP3_XENLA	81.3	2e-15	Caspase-3 OS=Xenopus laevis GN=casp3 PE=2 SV=1	--	--	--	--	--	K04397	8e-20	97.4	bfo:BRAFLDRAFT_72366	caspase 7 [EC:3.4.22.60]	-	-	-
CL10040.Contig2_All	1389	59	2.4935	68	3.1079	45	1.8563	75	3.1973	39	1.7617	91	4.6465	124	6.7723	gi|325516441|gb|ADZ24779.1|	177.9	8e-43	caspase 8 [Mytilus galloprovincialis]	--	--	--	--	sp|Q5IS99|CASP3_SAIBB	100	6e-21	Caspase-3 OS=Saimiri boliviensis boliviensis GN=CASP3 PE=2 SV=1	--	--	--	--	--	K02187	3e-20	100	ptr:461669	caspase 3 [EC:3.4.22.56]	GO:0050896//response to stimulus;GO:0006917//induction of apoptosis;GO:0044238//primary metabolic process;GO:0006921//cell structure disassembly during apoptosis;GO:0043170;GO:0048523//negative regulation of cellular process	GO:0008233//peptidase activity	GO:0005737//cytoplasm;GO:0005634//nucleus
CL10041.Contig1_All	840	206	14.3964	0	0	0	0	0	0	100	7.4694	0	0	7	0.6322	--	--	--	--	--	--	--	--	--	--	--	--	--	--	--	--	--	--	--	--	--	--	-	-	-
CL10041.Contig2_All	203	8	2.3134	0	0	0	0	0	0	15	4.6362	1	0.3494	4	1.4948	--	--	--	--	--	--	--	--	--	--	--	--	--	--	--	--	--	--	--	--	--	--	-	-	-
CL10042.Contig1_All	454	2	0.2586	9	1.2585	10	1.2621	0	0	26	3.5932	7	1.0935	22	3.6761	--	--	--	--	--	--	--	--	--	--	--	--	--	--	--	--	--	--	--	--	--	--	-	-	-
CL10042.Contig2_All	249	1	0.2358	6	1.5297	3	0.6903	10	2.378	0	0	3	0.8545	3	0.914	--	--	--	--	--	--	--	--	--	--	--	--	--	--	--	--	--	--	--	--	--	--	-	-	-
CL10043.Contig1_All	243	0	0	0	0	0	0	11	2.6804	0	0	0	0	0	0	--	--	--	--	--	--	--	--	--	--	--	--	--	--	--	--	--	--	--	--	--	--	-	-	-
CL10043.Contig2_All	219	0	0	0	0	0	0	6	1.6223	0	0	0	0	0	0	--	--	--	--	--	--	--	--	--	--	--	--	--	--	--	--	--	--	--	--	--	--	-	-	-
CL10044.Contig1_All	622	0	0	22	2.2454	28	2.5793	11	1.0472	0	0	38	4.3329	34	4.1467	--	--	--	--	--	--	--	--	--	--	--	--	--	--	--	--	--	--	--	--	--	--	-	-	-
CL10044.Contig2_All	556	0	0	3	0.3425	59	6.0801	15	1.5975	1	0.1128	35	4.4645	7	0.9551	--	--	--	--	--	--	--	--	--	--	--	--	--	--	--	--	--	--	--	--	--	--	-	-	-
CL10045.Contig1_All	268	5	1.0952	12	2.8426	20	4.2759	26	5.7446	6	1.4047	39	10.3208	24	6.7935	--	--	--	--	--	--	--	--	--	--	--	--	--	--	--	--	--	--	--	--	--	--	-	-	-
CL10045.Contig2_All	643	79	7.2124	76	7.5036	112	9.9803	149	13.7212	86	8.3917	126	13.8977	114	13.4496	--	--	--	--	--	--	--	--	--	--	--	--	--	--	--	--	--	--	--	--	--	--	-	-	-
CL10046.Contig1_All	557	17	1.7917	19	2.1655	8	0.8229	2	0.2126	39	4.3931	1	0.1273	14	1.9067	--	--	--	--	--	--	--	--	--	--	--	--	--	--	--	--	--	--	--	--	--	--	-	-	-
CL10046.Contig2_All	251	2	0.4678	20	5.0585	16	3.6524	4	0.9436	6	1.4998	1	0.2826	5	1.5112	--	--	--	--	--	--	--	--	--	--	--	--	--	--	--	--	--	--	--	--	--	--	-	-	-
CL10047.Contig1_All	627	16	1.498	22	2.2275	34	3.107	45	4.2497	30	3.002	25	2.8278	30	3.6297	gi|115947343|ref|XP_800620.2|	95.9	1e-18	PREDICTED: hypothetical protein [Strongylocentrotus purpuratus] >gi|115959386|ref|XP_001180523.1| PREDICTED: hypothetical protein [Strongylocentrotus purpuratus]	--	--	--	--	sp|Q6QNY0|BL1S3_HUMAN	62.8	5e-10	Biogenesis of lysosome-related organelles complex 1 subunit 3 OS=Homo sapiens GN=BLOC1S3 PE=1 SV=1	--	--	--	--	--	--	--	--	--	--	GO:0009987//cellular process;GO:0043473//pigmentation;GO:0016043//cellular component organization	-	GO:0005737//cytoplasm
CL10047.Contig2_All	638	14	1.2882	68	6.7663	86	7.7235	41	3.8052	20	1.9669	51	5.6693	40	4.7562	gi|260783441|ref|XP_002586783.1|	96.7	7e-19	hypothetical protein BRAFLDRAFT_102941 [Branchiostoma floridae] >gi|229271909|gb|EEN42794.1| hypothetical protein BRAFLDRAFT_102941 [Branchiostoma floridae]	--	--	--	--	sp|Q6QNY0|BL1S3_HUMAN	63.2	4e-10	Biogenesis of lysosome-related organelles complex 1 subunit 3 OS=Homo sapiens GN=BLOC1S3 PE=1 SV=1	--	--	--	--	--	--	--	--	--	--	GO:0009987//cellular process;GO:0043473//pigmentation;GO:0016043//cellular component organization	-	GO:0005737//cytoplasm
CL10047.Contig3_All	272	1	0.2158	3	0.7002	9	1.8959	4	0.8708	3	0.692	5	1.3037	4	1.1156	--	--	--	--	--	--	--	--	--	--	--	--	--	--	--	--	--	--	--	--	--	--	-	-	-
CL10048.Contig1_All	734	69	5.5185	2	0.173	10	0.7806	16	1.2907	39	3.3337	25	2.4156	0	0	--	--	--	--	--	--	--	--	--	--	--	--	--	--	--	--	--	--	--	--	--	--	-	-	-
CL10048.Contig2_All	490	1	0.1198	0	0	31	3.6249	33	3.9878	0	0	33	4.7764	0	0	--	--	--	--	--	--	--	--	--	--	--	--	--	--	--	--	--	--	--	--	--	--	-	-	-
CL10049.Contig1_All	1030	3	0.171	64	3.9446	17	0.9457	0	0	44	2.6803	29	1.9968	46	3.388	gi|291228988|ref|XP_002734458.1|	114.8	6e-24	PREDICTED: hypothetical protein, partial [Saccoglossus kowalevskii]	--	--	--	--	--	--	--	--	--	--	--	--	--	--	--	--	--	--	-	-	-
CL10049.Contig2_All	326	0	0	14	2.7263	2	0.3515	2	0.3633	32	6.1588	1	0.2176	0	0	--	--	--	--	--	--	--	--	--	--	--	--	--	--	--	--	--	--	--	--	--	--	-	-	-
CL1005.Contig1_All	463	2	0.2536	7	0.9598	16	1.98	52	6.6503	2	0.271	12	1.8382	0	0	--	--	--	--	--	--	--	--	--	--	--	--	--	--	--	--	--	--	--	--	--	--	-	-	-
CL1005.Contig2_All	465	0	0	2	0.273	3	0.3697	38	4.8389	0	0	0	0	0	0	--	--	--	--	--	--	--	--	--	--	--	--	--	--	--	--	--	--	--	--	--	--	-	-	-
CL1005.Contig3_All	840	11	0.7687	37	2.7963	131	8.9357	269	18.9623	10	0.7469	42	3.5461	5	0.4516	gi|260841605|ref|XP_002614002.1|	55.1	4e-06	hypothetical protein BRAFLDRAFT_67415 [Branchiostoma floridae] >gi|229299392|gb|EEN70011.1| hypothetical protein BRAFLDRAFT_67415 [Branchiostoma floridae]	--	--	--	--	--	--	--	--	--	--	--	--	--	--	--	--	--	--	-	-	-
CL1005.Contig4_All	523	3	0.3367	22	2.6705	39	4.2727	35	3.9626	1	0.12	6	0.8136	0	0	--	--	--	--	--	--	--	--	--	--	--	--	--	--	--	--	--	--	--	--	--	--	-	-	-
CL1005.Contig5_All	226	0	0	0	0	0	0	0	0	0	0	0	0	0	0	--	--	--	--	--	--	--	--	--	--	--	--	--	--	--	--	--	--	--	--	--	--	-	-	-
CL1005.Contig6_All	305	0	0	6	1.2489	25	4.6965	14	2.718	0	0	3	0.6976	0	0	--	--	--	--	--	--	--	--	--	--	--	--	--	--	--	--	--	--	--	--	--	--	-	-	-
CL1005.Contig7_All	525	0	0	11	1.3301	24	2.6193	24	2.7069	0	0	1	0.1351	0	0	--	--	--	--	--	--	--	--	--	--	--	--	--	--	--	--	--	--	--	--	--	--	-	-	-
CL1005.Contig8_All	395	3	0.4459	4	0.6429	6	0.8703	24	3.5978	2	0.3177	9	1.6159	4	0.7682	--	--	--	--	--	--	--	--	--	--	--	--	--	--	--	--	--	--	--	--	--	--	-	-	-
CL10050.Contig1_All	529	61	6.7692	57	6.8404	79	8.5567	208	23.2823	87	10.3187	94	12.6024	33	4.7323	gi|260815511|ref|XP_002602516.1|	73.6	4e-12	hypothetical protein BRAFLDRAFT_93823 [Branchiostoma floridae] >gi|229287827|gb|EEN58528.1| hypothetical protein BRAFLDRAFT_93823 [Branchiostoma floridae]	--	--	--	--	--	--	--	--	--	--	--	--	--	--	--	--	--	--	-	-	-
CL10050.Contig2_All	1409	72	2.9998	122	5.4968	218	8.8651	278	11.6829	53	2.3601	240	12.0804	119	6.407	gi|156408361|ref|XP_001641825.1|	83.6	2e-14	predicted protein [Nematostella vectensis] >gi|156228965|gb|EDO49762.1| predicted protein [Nematostella vectensis]	--	--	--	--	sp|Q66J90|SET1B_XENLA	58.5	3e-08	Histone-lysine N-methyltransferase SETD1B OS=Xenopus laevis GN=setd1b PE=2 SV=1	--	--	--	--	--	K11422	1e-07	58.5	xla:447454	histone-lysine N-methyltransferase SETD1 [EC:2.1.1.43]	-	GO:0003824//catalytic activity	-
CL10051.Contig1_All	824	9	0.6412	52	4.0063	107	7.4403	7	0.503	37	2.8173	114	9.8121	49	4.5111	gi|291241302|ref|XP_002740553.1|	177.9	4e-43	PREDICTED: hypothetical protein [Saccoglossus kowalevskii]	gi|345777152|ref|XM_538419.3|	65.9	2e-07	PREDICTED: Canis lupus familiaris solute carrier family 41, member 2 (SLC41A2), mRNA	sp|Q5R839|S41A1_PONAB	174	2e-43	Solute carrier family 41 member 1 OS=Pongo abelii GN=SLC41A1 PE=2 SV=1	--	--	--	--	--	K15122	3e-43	175	rno:363985	solute carrier family 41	GO:0034220//ion transmembrane transport;GO:0015693//magnesium ion transport	GO:0015095//magnesium ion transmembrane transporter activity	GO:0016021//integral to membrane;GO:0005886//plasma membrane
CL10051.Contig2_All	325	0	0	2	0.3907	3	0.5289	0	0	4	0.7722	10	2.1822	2	0.4668	--	--	--	--	--	--	--	--	--	--	--	--	--	--	--	--	--	--	--	--	--	--	-	-	-
CL10052.Contig1_All	629	0	0	1	0.1009	187	17.0344	14	1.3179	0	0	116	13.0795	1	0.1206	--	--	--	--	--	--	--	--	--	--	--	--	--	--	--	--	--	--	--	--	--	--	-	-	-
CL10052.Contig2_All	502	0	0	0	0	57	6.5059	0	0	1	0.125	24	3.3907	0	0	--	--	--	--	--	--	--	--	--	--	--	--	--	--	--	--	--	--	--	--	--	--	-	-	-
CL10053.Contig1_All	248	0	0	6	1.5359	9	2.0793	0	0	0	0	0	0	0	0	--	--	--	--	--	--	--	--	--	--	--	--	--	--	--	--	--	--	--	--	--	--	-	-	-
CL10053.Contig2_All	237	0	0	0	0	4	0.967	6	1.4991	1	0.2647	0	0	0	0	--	--	--	--	--	--	--	--	--	--	--	--	--	--	--	--	--	--	--	--	--	--	-	-	-
CL10054.Contig1_All	7567	0	0	7	0.0587	331	2.5063	0	0	2	0.0166	207	1.9401	11	0.1103	gi|198430641|ref|XP_002123478.1|	128.3	5e-27	PREDICTED: similar to hemicentin 1 [Ciona intestinalis]	--	--	--	--	sp|Q96RW7|HMCN1_HUMAN	340	4e-92	Hemicentin-1 OS=Homo sapiens GN=HMCN1 PE=1 SV=2	all3346	56.6	6e-07	COG2931	RTX toxins and related Ca2+-binding proteins	K06255	3e-98	362	xtr:100494785	heparan sulfate proteoglycan 2 (perlecan)	GO:0032501//multicellular organismal process	-	-
CL10054.Contig2_All	8176	0	0	20	0.1553	1303	9.1314	0	0	0	0	243	2.1079	13	0.1206	gi|115623617|ref|XP_780140.2|	323.2	1e-85	PREDICTED: similar to OTTHUMP00000065631 [Strongylocentrotus purpuratus] >gi|115924760|ref|XP_001186738.1| PREDICTED: similar to OTTHUMP00000065631 [Strongylocentrotus purpuratus]	--	--	--	--	sp|P98160|PGBM_HUMAN	379	6e-104	Basement membrane-specific heparan sulfate proteoglycan core protein OS=Homo sapiens GN=HSPG2 PE=1 SV=4	BMEII0148	65.9	1e-09	COG3468	Type V secretory pathway, adhesin AidA	K06255	4e-106	388	xtr:100494785	heparan sulfate proteoglycan 2 (perlecan)	-	-	-
CL10054.Contig3_All	10871	39	0.2106	141	0.8234	4144	21.8417	12	0.0654	8	0.0462	2280	14.8747	142	0.9909	gi|198430641|ref|XP_002123478.1|	270.4	1e-69	PREDICTED: similar to hemicentin 1 [Ciona intestinalis]	--	--	--	--	sp|Q96RW7|HMCN1_HUMAN	516	6e-145	Hemicentin-1 OS=Homo sapiens GN=HMCN1 PE=1 SV=2	RSp0383	69.3	1e-10	COG1345	Flagellar capping protein	K12567	4e-139	498	pon:100435464	titin [EC:2.7.11.1]	-	-	-
CL10055.Contig1_All	1047	21	1.1774	126	7.6399	100	5.4725	72	4.072	22	1.3184	52	3.5224	77	5.5791	--	--	--	--	--	--	--	--	--	--	--	--	--	--	--	--	--	--	--	--	--	--	-	-	-
CL10055.Contig2_All	208	4	1.1289	1	0.3052	9	2.4792	15	4.2702	4	1.2066	12	4.0917	2	0.7294	--	--	--	--	--	--	--	--	--	--	--	--	--	--	--	--	--	--	--	--	--	--	-	-	-
CL10056.Contig1_All	605	19	1.8436	17	1.7839	22	2.0835	5	0.4894	14	1.4519	12	1.4067	4	0.5016	gi|260841503|ref|XP_002613952.1|	239.2	7e-62	hypothetical protein BRAFLDRAFT_118473 [Branchiostoma floridae] >gi|229299342|gb|EEN69961.1| hypothetical protein BRAFLDRAFT_118473 [Branchiostoma floridae]	gi|326674824|ref|XM_690774.5|	65.9	2e-07	PREDICTED: Danio rerio chloride channel protein 1-like (LOC567478), mRNA	sp|Q9VGH7|CLCN2_DROME	219	3e-57	Chloride channel protein 2 OS=Drosophila melanogaster GN=ClC-a PE=2 SV=3	SPBC887.02	54.7	1e-07	COG0038	Chloride channel protein EriC	K05011	1e-62	239	bfo:BRAFLDRAFT_118473	chloride channel 2	GO:0055085//transmembrane transport;GO:0006821//chloride transport	GO:0005247//voltage-gated chloride channel activity	GO:0016021//integral to membrane;GO:0005626//insoluble fraction;GO:0015629//actin cytoskeleton
CL10056.Contig2_All	303	10	1.9374	0	0	0	0	2	0.3908	4	0.8283	0	0	0	0	--	--	--	--	--	--	--	--	sp|P35524|CLCN1_RAT	48.1	4e-06	Chloride channel protein 1 OS=Rattus norvegicus GN=Clcn1 PE=2 SV=1	--	--	--	--	--	--	--	--	--	--	-	-	-
CL10057.Contig1_All	738	4	0.3182	61	5.2473	63	4.8913	17	1.364	10	0.8502	36	3.4596	88	9.0457	--	--	--	--	--	--	--	--	--	--	--	--	--	--	--	--	--	--	--	--	--	--	-	-	-
CL10057.Contig2_All	433	1	0.1356	24	3.5187	11	1.4556	2	0.2735	0	0	11	1.8017	46	8.0591	--	--	--	--	--	--	--	--	--	--	--	--	--	--	--	--	--	--	--	--	--	--	-	-	-
CL10058.Contig1_All	520	40	4.5157	12	1.465	1	0.1102	6	0.6832	24	2.8958	3	0.4092	19	2.7718	--	--	--	--	--	--	--	--	--	--	--	--	--	--	--	--	--	--	--	--	--	--	-	-	-
CL10058.Contig2_All	653	5	0.4495	42	4.0832	5	0.4387	8	0.7254	4	0.3843	30	3.2583	53	6.1571	--	--	--	--	--	--	--	--	--	--	--	--	--	--	--	--	--	--	--	--	--	--	-	-	-
CL10059.Contig1_All	203	10	2.8918	3	0.9382	1	0.2823	0	0	25	7.7269	0	0	0	0	--	--	--	--	--	--	--	--	--	--	--	--	--	--	--	--	--	--	--	--	--	--	-	-	-
CL10059.Contig2_All	410	36	5.1545	20	3.0968	6	0.8385	4	0.5777	50	7.6515	5	0.8649	12	2.2203	--	--	--	--	--	--	--	--	--	--	--	--	--	--	--	--	--	--	--	--	--	--	-	-	-
CL10059.Contig3_All	215	18	4.9147	20	5.9055	3	0.7995	0	0	17	4.9611	13	4.2883	3	1.0585	--	--	--	--	--	--	--	--	--	--	--	--	--	--	--	--	--	--	--	--	--	--	-	-	-
CL10059.Contig4_All	226	1	0.2598	3	0.8427	3	0.7606	7	1.834	2	0.5552	0	0	0	0	--	--	--	--	--	--	--	--	--	--	--	--	--	--	--	--	--	--	--	--	--	--	-	-	-
CL1006.Contig1_All	320	0	0	0	0	11	1.9696	0	0	1	0.1961	0	0	0	0	--	--	--	--	--	--	--	--	--	--	--	--	--	--	--	--	--	--	--	--	--	--	-	-	-
CL1006.Contig2_All	770	1	0.0762	2	0.1649	72	5.3577	482	37.0659	4	0.3259	43	3.9606	5	0.4926	--	--	--	--	--	--	--	--	--	--	--	--	--	--	--	--	--	--	--	--	--	--	-	-	-
CL10060.Contig1_All	1627	0	0	16	0.6243	172	6.0573	293	10.6635	0	0	46	2.0052	1	0.0466	gi|123457332|ref|XP_001316394.1|	65.1	1e-08	hypothetical protein [Trichomonas vaginalis G3] >gi|121899099|gb|EAY04171.1| hypothetical protein TVAG_009790 [Trichomonas vaginalis G3]	--	--	--	--	sp|O77384|LRR4_PLAF7	57	1e-07	Protein PFC0760c OS=Plasmodium falciparum (isolate 3D7) GN=PFC0760c PE=4 SV=1	--	--	--	--	--	--	--	--	--	--	-	-	-
CL10060.Contig2_All	344	5	0.8533	2	0.3691	10	1.6656	94	16.1803	0	0	22	4.5357	9	1.9847	--	--	--	--	--	--	--	--	--	--	--	--	--	--	--	--	--	--	--	--	--	--	-	-	-
CL10061.Contig1_All	453	2	0.2592	10	1.4014	32	4.0475	7	0.915	14	1.9391	30	4.6968	33	5.5263	gi|156103073|ref|XP_001617229.1|	56.2	4e-07	eukaryotic translation initiation factor 3 subunit 10 [Plasmodium vivax Sal-1]	--	--	--	--	sp|Q5T200|ZC3HD_HUMAN	67	1e-11	Zinc finger CCCH domain-containing protein 13 OS=Homo sapiens GN=ZC3H13 PE=1 SV=1	--	--	--	--	--	K13100	9e-12	69.3	dmo:Dmoj_GI17204	pre-mRNA-splicing factor CWC22	-	-	-
CL10061.Contig2_All	288	3	0.6115	9	1.9839	12	2.3874	8	1.6448	2	0.4357	11	2.7088	28	7.3753	gi|281202872|gb|EFA77074.1|	61.2	1e-08	RNA-binding region RNP-1 domain-containing protein [Polysphondylium pallidum PN500]	--	--	--	--	sp|Q5T200|ZC3HD_HUMAN	50.1	1e-06	Zinc finger CCCH domain-containing protein 13 OS=Homo sapiens GN=ZC3H13 PE=1 SV=1	--	--	--	--	--	K13100	1e-07	55.1	dmo:Dmoj_GI17204	pre-mRNA-splicing factor CWC22	-	-	-
CL10062.Contig1_All	555	0	0	4	0.4575	31	3.2004	121	12.9095	2	0.2261	23	2.9391	0	0	--	--	--	--	--	--	--	--	--	--	--	--	--	--	--	--	--	--	--	--	--	--	-	-	-
CL10062.Contig2_All	464	0	0	0	0	0	0	15	1.9142	0	0	9	1.3756	0	0	--	--	--	--	--	--	--	--	--	--	--	--	--	--	--	--	--	--	--	--	--	--	-	-	-
CL10063.Contig1_All	344	13	2.2185	3	0.5536	6	0.9994	15	2.582	6	1.0943	1	0.2062	0	0	gi|115628167|ref|XP_792610.2|	78.6	8e-14	PREDICTED: similar to endonuclease/reverse transcriptase [Strongylocentrotus purpuratus] >gi|115963521|ref|XP_001197689.1| PREDICTED: similar to endonuclease/reverse transcriptase [Strongylocentrotus purpuratus]	--	--	--	--	--	--	--	--	--	--	--	--	--	--	--	--	--	--	-	-	-
CL10063.Contig2_All	207	7	1.9851	3	0.9201	0	0	0	0	7	2.1217	3	1.0279	0	0	gi|115747640|ref|XP_001189235.1|	55.1	1e-06	PREDICTED: similar to endonuclease/reverse transcriptase [Strongylocentrotus purpuratus] >gi|115918140|ref|XP_785273.2| PREDICTED: similar to endonuclease/reverse transcriptase [Strongylocentrotus purpuratus]	--	--	--	--	--	--	--	--	--	--	--	--	--	--	--	--	--	--	-	-	-
CL10064.Contig1_All	423	0	0	4	0.6003	0	0	3	0.42	2	0.2967	0	0	2	0.3587	--	--	--	--	--	--	--	--	--	--	--	--	--	--	--	--	--	--	--	--	--	--	-	-	-
CL10064.Contig2_All	1089	62	3.3422	177	10.3184	162	8.5236	63	3.4256	108	6.2224	151	9.834	124	8.6379	--	--	--	--	--	--	--	--	--	--	--	--	--	--	--	--	--	--	--	--	--	--	-	-	-
CL10065.Contig1_All	415	0	0	0	0	1	0.1381	51	7.2768	0	0	0	0	0	0	gi|325504403|emb|CBX41701.1|	219.6	3e-56	putative C1q domain containing protein MgC1q52 [Mytilus galloprovincialis]	gi|325504402|emb|FR715631.1|	155	2e-34	Mytilus galloprovincialis MgC1q52 gene for putative C1q domain containing protein MgC1q52	sp|Q9ES30|C1QT3_MOUSE	72.8	2e-13	Complement C1q tumor necrosis factor-related protein 3 OS=Mus musculus GN=C1qtnf3 PE=2 SV=1	--	--	--	--	--	K03988	3e-06	50.4	cfa:487382	complement C1q subcomponent subunit C	-	-	-
CL10065.Contig2_All	394	0	0	0	0	2	0.2909	164	24.6471	0	0	0	0	0	0	gi|325504403|emb|CBX41701.1|	211.5	8e-54	putative C1q domain containing protein MgC1q52 [Mytilus galloprovincialis]	gi|325504402|emb|FR715631.1|	222	8e-55	Mytilus galloprovincialis MgC1q52 gene for putative C1q domain containing protein MgC1q52	sp|Q9BXJ4|C1QT3_HUMAN	66.2	2e-11	Complement C1q tumor necrosis factor-related protein 3 OS=Homo sapiens GN=C1QTNF3 PE=2 SV=1	--	--	--	--	--	K03988	3e-06	50.4	ecb:100058056	complement C1q subcomponent subunit C	-	-	-
CL10065.Contig3_All	289	0	0	0	0	0	0	6	1.2293	0	0	0	0	0	0	gi|325504403|emb|CBX41701.1|	146	4e-34	putative C1q domain containing protein MgC1q52 [Mytilus galloprovincialis]	--	--	--	--	sp|Q9ES30|C1QT3_MOUSE	53.9	8e-08	Complement C1q tumor necrosis factor-related protein 3 OS=Mus musculus GN=C1qtnf3 PE=2 SV=1	--	--	--	--	--	--	--	--	--	--	-	-	-
CL10066.Contig1_All	561	3	0.3139	5	0.5658	16	1.6342	17	1.7943	9	1.0066	55	6.9532	19	2.5693	gi|355566990|gb|EHH23369.1|	78.2	1e-13	hypothetical protein EGK_06824 [Macaca mulatta]	--	--	--	--	sp|A1E2V0|BIRC3_CANFA	73.9	2e-13	Baculoviral IAP repeat-containing protein 3 OS=Canis familiaris GN=BIRC3 PE=2 SV=1	--	--	--	--	--	K16060	1e-13	76.3	dre:373107	baculoviral IAP repeat-containing protein 2/3	-	-	-
CL10066.Contig2_All	1819	22	0.71	89	3.1061	249	7.8434	41	1.3347	79	2.7249	274	10.6832	104	4.3373	gi|329663468|ref|NP_001192521.1|	86.7	3e-15	baculoviral IAP repeat-containing protein 4 [Bos taurus] >gi|296471308|gb|DAA13423.1| X-linked inhibitor of apoptosis [Bos taurus]	--	--	--	--	sp|A9ULZ2|BIR7B_XENLA	77	1e-13	Baculoviral IAP repeat-containing protein 7-B OS=Xenopus laevis GN=birc7-b PE=2 SV=2	--	--	--	--	--	K04725	6e-16	86.7	bta:281647	E3 ubiquitin-protein ligase XIAP	GO:0042981//regulation of apoptosis;GO:0008152//metabolic process	GO:0030414//protease inhibitor activity	GO:0005622//intracellular
CL10067.Contig1_All	307	0	0	4	0.8272	5	0.9332	3	0.5786	2	0.4087	7	1.6171	0	0	--	--	--	--	--	--	--	--	--	--	--	--	--	--	--	--	--	--	--	--	--	--	-	-	-
CL10067.Contig2_All	547	12	1.2878	38	4.4102	57	5.9707	22	2.3815	9	1.0323	21	2.7228	25	3.4671	--	--	--	--	--	--	--	--	--	--	--	--	--	--	--	--	--	--	--	--	--	--	-	-	-
CL10067.Contig3_All	545	1	0.1077	1	0.1165	13	1.3667	25	2.7162	0	0	7	0.9109	0	0	--	--	--	--	--	--	--	--	--	--	--	--	--	--	--	--	--	--	--	--	--	--	-	-	-
CL10067.Contig4_All	245	3	0.7188	21	5.4415	19	4.4435	10	2.4169	4	1.0244	11	3.1843	3	0.9289	--	--	--	--	--	--	--	--	--	--	--	--	--	--	--	--	--	--	--	--	--	--	-	-	-
CL10068.Contig1_All	387	0	0	0	0	0	0	0	0	0	0	66	12.0953	0	0	--	--	--	--	gi|144225177|emb|AJ938134.1|	75.8	1e-10	Mytilus galloprovincialis microsatellite ISSR sequence, clone 21.629	--	--	--	--	--	--	--	--	--	--	--	--	--	--	-	-	-
CL10068.Contig2_All	309	0	0	0	0	20	3.7086	4	0.7665	0	0	0	0	0	0	--	--	--	--	--	--	--	--	--	--	--	--	--	--	--	--	--	--	--	--	--	--	-	-	-
CL10069.Contig1_All	1508	1	0.0389	1	0.0421	6	0.228	10	0.3927	0	0	29	1.3639	9	0.4527	gi|261245035|ref|NP_001001187.2|	65.1	9e-09	zinc finger protein 738 [Mus musculus] >gi|220941766|emb|CAX15769.1| Novel Zinc finger, C2H2 type containing protein (3830402I07Rik) [Mus musculus]	--	--	--	--	sp|Q9UK12|ZN222_HUMAN	62.8	2e-09	Zinc finger protein 222 OS=Homo sapiens GN=ZNF222 PE=2 SV=2	--	--	--	--	--	K09228	2e-09	64.3	mmu:22750	KRAB domain-containing zinc finger protein	-	-	-
CL10069.Contig2_All	3371	296	5.1546	328	6.177	699	11.881	315	5.5331	104	1.9357	1696	35.682	804	18.0931	gi|320544026|ref|NP_001188956.1|	75.9	1e-11	Stretchin-Mlck, isoform Q [Drosophila melanogaster] >gi|318068626|gb|ADV37202.1| Stretchin-Mlck, isoform Q [Drosophila melanogaster]	--	--	--	--	sp|Q54J55|MYBX_DICDI	82.8	5e-15	Myb-like protein X OS=Dictyostelium discoideum GN=mybX PE=3 SV=1	YNL250w	61.6	9e-09	COG0419	ATPase involved in DNA repair	K00907	2e-28	129	dme:Dmel_CG18255	myosin-light-chain kinase [EC:2.7.11.18]	-	-	-
CL1007.Contig1_All	357	0	0	19	3.3787	11	1.7655	0	0	8	1.406	8	1.5893	1	0.2125	--	--	--	--	--	--	--	--	--	--	--	--	--	--	--	--	--	--	--	--	--	--	-	-	-
CL1007.Contig2_All	246	1	0.2386	16	4.129	16	3.7267	2	0.4814	4	1.0202	4	1.1532	8	2.467	--	--	--	--	--	--	--	--	--	--	--	--	--	--	--	--	--	--	--	--	--	--	-	-	-
CL10070.Contig1_All	241	2	0.4872	1	0.2634	2	0.4755	0	0	11	2.8638	6	1.7657	6	1.8886	--	--	--	--	--	--	--	--	--	--	--	--	--	--	--	--	--	--	--	--	--	--	-	-	-
CL10070.Contig2_All	216	2	0.5436	12	3.5269	3	0.7958	0	0	2	0.581	1	0.3283	4	1.4048	--	--	--	--	--	--	--	--	--	--	--	--	--	--	--	--	--	--	--	--	--	--	-	-	-
CL10071.Contig1_All	266	3	0.6621	9	2.148	6	1.2924	0	0	0	0	9	2.3996	0	0	gi|340382781|ref|XP_003389896.1|	110.5	1e-23	PREDICTED: tenascin-R-like [Amphimedon queenslandica]	--	--	--	--	sp|Q05546|TENR_RAT	95.9	2e-20	Tenascin-R OS=Rattus norvegicus GN=Tnr PE=1 SV=1	--	--	--	--	--	K06252	9e-22	102	cin:100178031	tenascin	-	-	-
CL10071.Contig2_All	229	1	0.2563	0	0	3	0.7506	9	2.3272	0	0	1	0.3097	0	0	gi|198419627|ref|XP_002124787.1|	99.4	4e-20	PREDICTED: similar to tenascin, partial [Ciona intestinalis]	--	--	--	--	sp|Q05546|TENR_RAT	87.4	6e-18	Tenascin-R OS=Rattus norvegicus GN=Tnr PE=1 SV=1	--	--	--	--	--	K06252	6e-21	99.4	cin:100178031	tenascin	GO:0007411//axon guidance	-	-
CL10072.Contig1_All	236	1	0.2487	0	0	0	0	0	0	5	1.3293	0	0	0	0	--	--	--	--	--	--	--	--	--	--	--	--	--	--	--	--	--	--	--	--	--	--	-	-	-
CL10072.Contig2_All	344	1	0.1707	0	0	0	0	0	0	0	0	0	0	0	0	--	--	--	--	--	--	--	--	--	--	--	--	--	--	--	--	--	--	--	--	--	--	-	-	-
CL10073.Contig1_All	435	0	0	0	0	0	0	1	0.1361	0	0	0	0	0	0	--	--	--	--	--	--	--	--	--	--	--	--	--	--	--	--	--	--	--	--	--	--	-	-	-
CL10073.Contig2_All	660	0	0	0	0	2	0.1736	115	10.3174	1	0.0951	1	0.1075	0	0	--	--	--	--	--	--	--	--	--	--	--	--	--	--	--	--	--	--	--	--	--	--	-	-	-
CL10073.Contig3_All	330	0	0	12	2.3085	20	3.4726	49	8.7923	1	0.1901	5	1.0746	3	0.6896	--	--	--	--	--	--	--	--	--	--	--	--	--	--	--	--	--	--	--	--	--	--	-	-	-
CL10073.Contig4_All	322	4	0.7292	2	0.3943	15	2.6691	12	2.2067	8	1.5588	15	3.3038	6	1.4136	--	--	--	--	--	--	--	--	--	--	--	--	--	--	--	--	--	--	--	--	--	--	-	-	-
CL10073.Contig5_All	377	0	0	15	2.5259	14	2.1278	1	0.1571	0	0	0	0	0	0	--	--	--	--	--	--	--	--	--	--	--	--	--	--	--	--	--	--	--	--	--	--	-	-	-
CL10074.Contig1_All	270	1	0.2174	7	1.6459	12	2.5466	0	0	5	1.1619	23	6.0415	4	1.1239	--	--	--	--	--	--	--	--	--	--	--	--	--	--	--	--	--	--	--	--	--	--	-	-	-
CL10074.Contig2_All	1403	28	1.1716	74	3.3484	157	6.4118	10	0.422	53	2.3702	143	7.2287	41	2.2169	gi|291243367|ref|XP_002741575.1|	167.2	1e-39	PREDICTED: UNCoordinated family member (unc-44)-like [Saccoglossus kowalevskii]	gi|194332698|ref|NM_001130367.1|	71.9	7e-09	Xenopus (Silurana) tropicalis ankyrin repeat and sterile alpha motif domain containing 6 (anks6), mRNA	sp|Q68DC2|ANKS6_HUMAN	143	1e-33	Ankyrin repeat and SAM domain-containing protein 6 OS=Homo sapiens GN=ANKS6 PE=1 SV=2	--	--	--	--	--	K10955	3e-09	63.9	gga:423101	intestinal mucin-2	-	-	-
CL10075.Contig1_All	621	60	5.6719	80	8.1783	32	2.9525	164	15.6376	97	9.8004	40	4.5683	43	5.2528	--	--	--	--	--	--	--	--	--	--	--	--	--	--	--	--	--	--	--	--	--	--	-	-	-
CL10075.Contig2_All	244	5	1.2029	5	1.3009	3	0.7045	20	4.8535	5	1.2857	3	0.872	10	3.109	--	--	--	--	--	--	--	--	--	--	--	--	--	--	--	--	--	--	--	--	--	--	-	-	-
CL10075.Contig3_All	203	8	2.3134	5	1.5636	3	0.8468	4	1.1668	3	0.9272	2	0.6987	2	0.7474	--	--	--	--	--	--	--	--	--	--	--	--	--	--	--	--	--	--	--	--	--	--	-	-	-
CL10076.Contig1_All	4304	29	0.3955	27	0.3983	227	3.022	381	5.2417	25	0.3644	420	6.9209	103	1.8154	gi|291240427|ref|XP_002740120.1|	1374.8	0	PREDICTED: hypothetical protein [Saccoglossus kowalevskii]	--	--	--	--	sp|Q4G0P3|HYDIN_HUMAN	973	0	Hydrocephalus-inducing protein homolog OS=Homo sapiens GN=HYDIN PE=1 SV=3	SPAC56F8.03	67	3e-10	COG0532	Translation initiation factor 2 (IF-2; GTPase)	K14822	3e-25	119	tgu:100219403	rRNA-processing protein CGR1	-	-	-
CL10076.Contig2_All	6375	49	0.4512	79	0.7867	509	4.5748	517	4.8021	21	0.2067	1175	13.0719	250	2.9749	gi|291240427|ref|XP_002740120.1|	2117.8	0	PREDICTED: hypothetical protein [Saccoglossus kowalevskii]	--	--	--	--	sp|Q4G0P3|HYDIN_HUMAN	1507	0	Hydrocephalus-inducing protein homolog OS=Homo sapiens GN=HYDIN PE=1 SV=3	SPAC56F8.03	67.4	3e-10	COG0532	Translation initiation factor 2 (IF-2; GTPase)	K14822	6e-25	118	tgu:100219403	rRNA-processing protein CGR1	-	-	-
CL10077.Contig1_All	480	14	1.7122	32	4.2323	48	5.7298	45	5.5512	6	0.7843	24	3.5461	33	5.2154	--	--	--	--	--	--	--	--	--	--	--	--	--	--	--	--	--	--	--	--	--	--	-	-	-
CL10077.Contig2_All	280	0	0	20	4.5346	20	4.0927	1	0.2115	0	0	13	3.2928	6	1.6256	--	--	--	--	--	--	--	--	--	--	--	--	--	--	--	--	--	--	--	--	--	--	-	-	-
CL10078.Contig1_All	1728	79	2.6838	57	2.0941	82	2.719	89	3.0498	28	1.0167	157	6.4437	119	5.2242	gi|295901506|dbj|BAJ07270.1|	94.7	1e-17	transcription factor 19 [Oryzias latipes]	--	--	--	--	sp|P12036|NFH_HUMAN	82	4e-15	Neurofilament heavy polypeptide OS=Homo sapiens GN=NEFH PE=1 SV=4	HP1341	56.2	2e-07	COG0810	Periplasmic protein TonB, links inner and outer membranes	K14650	3e-16	87.4	dre:334474	transcription initiation factor TFIID subunit 3	-	-	GO:0044464//cell part
CL10078.Contig2_All	2087	122	3.4316	113	3.4373	179	4.9144	153	4.341	45	1.3529	201	6.8306	132	4.7981	gi|115668615|ref|XP_792745.2|	80.5	3e-13	PREDICTED: similar to putative transcription factor [Strongylocentrotus purpuratus] >gi|115948723|ref|XP_001193504.1| PREDICTED: similar to putative transcription factor [Strongylocentrotus purpuratus]	--	--	--	--	sp|P12036|NFH_HUMAN	82	5e-15	Neurofilament heavy polypeptide OS=Homo sapiens GN=NEFH PE=1 SV=4	HP1341	55.8	3e-07	COG0810	Periplasmic protein TonB, links inner and outer membranes	K14650	2e-17	91.7	dre:334474	transcription initiation factor TFIID subunit 3	-	GO:0005488//binding	-
CL10079.Contig1_All	1551	0	0	2	0.0819	173	6.391	17	0.649	0	0	249	11.386	1	0.0489	--	--	--	--	--	--	--	--	--	--	--	--	--	--	--	--	--	--	--	--	--	--	-	-	-
CL10079.Contig2_All	293	0	0	2	0.4333	26	5.0844	2	0.4042	0	0	5	1.2103	0	0	--	--	--	--	--	--	--	--	--	--	--	--	--	--	--	--	--	--	--	--	--	--	-	-	-
CL1008.Contig1_All	325	18	3.2513	8	1.5627	8	1.4104	17	3.0973	10	1.9305	22	4.8009	18	4.2015	--	--	--	--	gi|146219019|emb|CT027673.30|	60	6e-06	L.saxatilis DNA sequence from clone CH317-10N19, complete sequence	--	--	--	--	--	--	--	--	--	--	--	--	--	--	-	-	-
CL1008.Contig2_All	206	5	1.4248	6	1.8491	2	0.5563	4	1.1498	0	0	1	0.3443	7	2.5778	--	--	--	--	--	--	--	--	--	--	--	--	--	--	--	--	--	--	--	--	--	--	-	-	-
CL1008.Contig3_All	251	7	1.6372	1	0.2529	3	0.6848	10	2.3591	2	0.4999	3	0.8477	0	0	--	--	--	--	--	--	--	--	--	--	--	--	--	--	--	--	--	--	--	--	--	--	-	-	-
CL10080.Contig1_All	864	12	0.8153	68	4.9964	185	12.2686	42	2.8784	62	4.5024	532	43.6697	241	21.1602	--	--	--	--	--	--	--	--	--	--	--	--	--	--	--	--	--	--	--	--	--	--	-	-	-
CL10080.Contig2_All	393	2	0.2987	1	0.1615	6	0.8748	2	0.3013	5	0.7983	33	5.9553	32	6.177	--	--	--	--	gi|299474252|gb|HM214787.1|	121	2e-24	Mytilus edulis isolate LU40-A1* elongation factor 1 alpha gene, exons 1, 2 and partial cds	--	--	--	--	--	--	--	--	--	--	--	--	--	--	-	-	-
CL10081.Contig1_All	1763	163	5.4275	361	12.9993	12	0.39	35	1.1755	420	14.9472	7	0.2816	26	1.1188	--	--	--	--	--	--	--	--	--	--	--	--	--	--	--	--	--	--	--	--	--	--	-	-	-
CL10081.Contig2_All	1801	17	0.5541	47	1.6567	41	1.3044	720	23.6721	25	0.8709	23	0.9057	22	0.9267	--	--	--	--	--	--	--	--	--	--	--	--	--	--	--	--	--	--	--	--	--	--	-	-	-
CL10081.Contig3_All	381	0	0	0	0	0	0	51	7.9262	0	0	0	0	0	0	--	--	--	--	--	--	--	--	--	--	--	--	--	--	--	--	--	--	--	--	--	--	-	-	-
CL10082.Contig1_All	954	115	7.0764	48	3.1942	35	2.1021	229	14.2136	131	8.6156	33	2.4533	45	3.5783	--	--	--	--	--	--	--	--	--	--	--	--	--	--	--	--	--	--	--	--	--	--	-	-	-
CL10082.Contig2_All	296	1	0.1983	2	0.4289	0	0	8	1.6004	0	0	0	0	0	0	--	--	--	--	--	--	--	--	--	--	--	--	--	--	--	--	--	--	--	--	--	--	-	-	-
CL10083.Contig1_All	326	22	3.9616	52	10.1263	12	2.1091	0	0	14	2.6945	8	1.7404	12	2.7924	gi|320165725|gb|EFW42624.1|	54.3	1e-06	hypothetical protein CAOG_07756 [Capsaspora owczarzaki ATCC 30864]	--	--	--	--	--	--	--	--	--	--	--	--	--	--	--	--	--	--	-	-	-
CL10083.Contig2_All	388	0	0	10	1.6362	4	0.5907	38	5.7992	7	1.132	0	0	2	0.391	--	--	--	--	--	--	--	--	--	--	--	--	--	--	--	--	--	--	--	--	--	--	-	-	-
CL10083.Contig3_All	463	17	2.1554	1	0.1371	1	0.1238	11	1.4068	27	3.6589	0	0	3	0.4915	gi|320164539|gb|EFW41438.1|	65.5	7e-10	proto-oncogene tyrosine-protein kinase FYN [Capsaspora owczarzaki ATCC 30864]	--	--	--	--	sp|O08770|GPV_RAT	50.4	1e-06	Platelet glycoprotein V OS=Rattus norvegicus GN=Gp5 PE=2 SV=1	--	--	--	--	--	K06839	7e-07	53.1	dme:Dmel_CG8355	slit 2	-	-	-
CL10083.Contig4_All	572	88	9.0313	46	5.1054	12	1.202	41	4.2443	88	9.6527	15	1.8598	25	3.3156	gi|320170955|gb|EFW47854.1|	53.1	6e-06	hypothetical protein CAOG_05792 [Capsaspora owczarzaki ATCC 30864]	--	--	--	--	sp|P24014|SLIT_DROME	50.8	2e-06	Protein slit OS=Drosophila melanogaster GN=sli PE=1 SV=2	--	--	--	--	--	K06839	2e-07	55.8	dme:Dmel_CG8355	slit 2	-	-	-
CL10083.Contig5_All	214	8	2.1945	2	0.5933	1	0.2677	0	0	4	1.1728	0	0	0	0	--	--	--	--	--	--	--	--	--	--	--	--	--	--	--	--	--	--	--	--	--	--	-	-	-
CL10084.Contig1_All	649	21	1.8995	75	7.3364	26	2.2954	0	0	14	1.3535	0	0	0	0	--	--	--	--	--	--	--	--	--	--	--	--	--	--	--	--	--	--	--	--	--	--	-	-	-
CL10084.Contig2_All	684	9	0.7724	4	0.3713	2	0.1675	0	0	12	1.1007	32	3.318	112	12.4216	--	--	--	--	--	--	--	--	--	--	--	--	--	--	--	--	--	--	--	--	--	--	-	-	-
CL10084.Contig3_All	366	25	4.0098	0	0	0	0	0	0	35	6	0	0	0	0	--	--	--	--	--	--	--	--	--	--	--	--	--	--	--	--	--	--	--	--	--	--	-	-	-
CL10084.Contig4_All	295	4	0.796	0	0	0	0	0	0	2	0.4254	0	0	0	0	--	--	--	--	--	--	--	--	--	--	--	--	--	--	--	--	--	--	--	--	--	--	-	-	-
CL10085.Contig1_All	201	2	0.5841	0	0	2	0.5701	4	1.1784	1	0.3122	1	0.3528	2	0.7548	--	--	--	--	--	--	--	--	--	--	--	--	--	--	--	--	--	--	--	--	--	--	-	-	-
CL10085.Contig2_All	224	0	0	2	0.5668	2	0.5116	3	0.793	1	0.2801	0	0	0	0	--	--	--	--	--	--	--	--	--	--	--	--	--	--	--	--	--	--	--	--	--	--	-	-	-
CL10086.Contig1_All	620	51	4.8289	9	0.9215	23	2.1256	87	8.3089	33	3.3395	27	3.0885	5	0.6118	--	--	--	--	--	--	--	--	--	--	--	--	--	--	--	--	--	--	--	--	--	--	-	-	-
CL10086.Contig2_All	345	0	0	7	1.2881	8	1.3286	11	1.888	4	0.7275	4	0.8223	0	0	--	--	--	--	--	--	--	--	--	--	--	--	--	--	--	--	--	--	--	--	--	--	-	-	-
CL10087.Contig1_All	385	9	1.3723	2	0.3298	2	0.2976	4	0.6152	28	4.5631	10	1.8421	8	1.5763	--	--	--	--	--	--	--	--	--	--	--	--	--	--	--	--	--	--	--	--	--	--	-	-	-
CL10087.Contig2_All	222	0	0	10	2.8596	7	1.8067	0	0	24	6.783	7	2.2363	15	5.1257	--	--	--	--	--	--	--	--	--	--	--	--	--	--	--	--	--	--	--	--	--	--	-	-	-
CL10088.Contig1_All	715	13	1.0673	6	0.5327	8	0.6411	46	3.8095	16	1.404	6	0.5952	7	0.7427	--	--	--	--	--	--	--	--	--	--	--	--	--	--	--	--	--	--	--	--	--	--	-	-	-
CL10088.Contig2_All	271	5	1.0831	12	2.8111	5	1.0572	1	0.2185	3	0.6946	0	0	0	0	--	--	--	--	--	--	--	--	--	--	--	--	--	--	--	--	--	--	--	--	--	--	-	-	-
CL10089.Contig1_All	362	5	0.8108	2	0.3507	3	0.4748	28	4.58	4	0.6933	3	0.5878	1	0.2096	--	--	--	--	--	--	--	--	--	--	--	--	--	--	--	--	--	--	--	--	--	--	-	-	-
CL10089.Contig2_All	255	22	5.0646	2	0.4979	8	1.7976	9	2.0899	6	1.4763	0	0	1	0.2975	--	--	--	--	--	--	--	--	--	--	--	--	--	--	--	--	--	--	--	--	--	--	-	-	-
CL1009.Contig1_All	916	6	0.3845	34	2.3564	36	2.2519	18	1.1636	16	1.0959	17	1.3162	20	1.6563	--	--	--	--	--	--	--	--	--	--	--	--	--	--	--	--	--	--	--	--	--	--	-	-	-
CL1009.Contig2_All	1141	71	3.6529	78	4.3398	88	4.4191	261	13.5448	137	7.5335	79	4.9105	39	2.593	--	--	--	--	--	--	--	--	--	--	--	--	--	--	--	--	--	--	--	--	--	--	-	-	-
CL1009.Contig3_All	204	1	0.2878	4	1.2448	5	1.4044	17	4.9344	6	1.8454	11	3.8242	0	0	--	--	--	--	--	--	--	--	--	--	--	--	--	--	--	--	--	--	--	--	--	--	-	-	-
CL10090.Contig1_All	361	4	0.6505	8	1.4068	12	1.9046	9	1.4762	3	0.5214	12	2.3575	7	1.471	--	--	--	--	--	--	--	--	--	--	--	--	--	--	--	--	--	--	--	--	--	--	-	-	-
CL10090.Contig2_All	1947	81	2.4422	258	8.4124	386	11.3595	91	2.7675	94	3.0292	383	13.9513	218	8.4939	gi|167524789|ref|XP_001746730.1|	58.9	9e-07	hypothetical protein [Monosiga brevicollis MX1] >gi|163775000|gb|EDQ88626.1| predicted protein [Monosiga brevicollis MX1]	--	--	--	--	sp|Q75JC9|Y8484_DICDI	72.4	3e-12	Uncharacterized protein DDB_G0271670 OS=Dictyostelium discoideum GN=DDB_G0271670 PE=4 SV=1	YNR067c	52.8	2e-06	COG5498	Predicted glycosyl hydrolase	--	--	--	--	--	-	-	-
CL10091.Contig1_All	269	66	14.4031	1	0.236	1	0.213	108	23.7733	19	4.4316	475	125.234	224	63.1702	--	--	--	--	--	--	--	--	--	--	--	--	--	--	--	--	--	--	--	--	--	--	-	-	-
CL10091.Contig2_All	1384	721	30.5819	607	27.8431	370	15.318	373	15.9585	304	13.7816	1781	91.2663	632	34.6416	--	--	--	--	--	--	--	--	--	--	--	--	--	--	--	--	--	--	--	--	--	--	-	-	-
CL10092.Contig1_All	376	1	0.1561	12	2.0261	17	2.5906	9	1.4173	6	1.0012	1	0.1886	1	0.2018	--	--	--	--	--	--	--	--	--	--	--	--	--	--	--	--	--	--	--	--	--	--	-	-	-
CL10092.Contig2_All	407	2	0.2885	0	0	7	0.9855	21	3.0552	0	0	4	0.697	0	0	--	--	--	--	--	--	--	--	--	--	--	--	--	--	--	--	--	--	--	--	--	--	-	-	-
CL10092.Contig3_All	250	0	0	0	0	0	0	3	0.7106	0	0	0	0	0	0	--	--	--	--	--	--	--	--	--	--	--	--	--	--	--	--	--	--	--	--	--	--	-	-	-
CL10092.Contig4_All	245	0	0	4	1.0365	3	0.7016	5	1.2084	1	0.2561	0	0	1	0.3096	--	--	--	--	--	--	--	--	--	--	--	--	--	--	--	--	--	--	--	--	--	--	-	-	-
CL10092.Contig5_All	388	139	21.0304	75	12.2714	83	12.2569	143	21.8234	77	12.4515	54	9.8706	85	16.619	--	--	--	--	--	--	--	--	--	--	--	--	--	--	--	--	--	--	--	--	--	--	-	-	-
CL10093.Contig1_All	316	0	0	8	1.6072	26	4.7144	5	0.9369	0	0	10	2.2444	10	2.4007	gi|291232111|ref|XP_002735988.1|	75.9	5e-13	PREDICTED: HSPA12B-like [Saccoglossus kowalevskii]	--	--	--	--	sp|O43301|HS12A_HUMAN	62	3e-10	Heat shock 70 kDa protein 12A OS=Homo sapiens GN=HSPA12A PE=1 SV=2	--	--	--	--	--	--	--	--	--	--	-	-	-
CL10093.Contig2_All	327	0	0	0	0	1	0.1752	3	0.5432	0	0	14	3.0364	1	0.232	gi|291232111|ref|XP_002735988.1|	75.9	5e-13	PREDICTED: HSPA12B-like [Saccoglossus kowalevskii]	--	--	--	--	sp|O43301|HS12A_HUMAN	62	3e-10	Heat shock 70 kDa protein 12A OS=Homo sapiens GN=HSPA12A PE=1 SV=2	--	--	--	--	--	--	--	--	--	--	-	-	-
CL10094.Contig1_All	258	0	0	0	0	0	0	13	2.9836	0	0	3	0.8247	0	0	--	--	--	--	--	--	--	--	--	--	--	--	--	--	--	--	--	--	--	--	--	--	-	-	-
CL10094.Contig2_All	244	0	0	0	0	0	0	9	2.1841	2	0.5143	1	0.2907	0	0	--	--	--	--	--	--	--	--	--	--	--	--	--	--	--	--	--	--	--	--	--	--	-	-	-
CL10095.Contig1_All	501	5	0.5859	94	11.9112	38	4.3459	22	2.6002	29	3.6318	4	0.5662	5	0.7571	--	--	--	--	--	--	--	--	--	--	--	--	--	--	--	--	--	--	--	--	--	--	-	-	-
CL10095.Contig2_All	538	3	0.3273	1	0.118	4	0.426	2	0.2201	12	1.3995	3	0.3955	40	5.6402	--	--	--	--	--	--	--	--	--	--	--	--	--	--	--	--	--	--	--	--	--	--	-	-	-
CL10095.Contig3_All	561	9	0.9418	22	2.4896	20	2.0427	116	12.2437	44	4.921	3	0.3793	63	8.5191	--	--	--	--	--	--	--	--	--	--	--	--	--	--	--	--	--	--	--	--	--	--	-	-	-
CL10096.Contig1_All	244	0	0	0	0	0	0	7	1.6987	0	0	1	0.2907	2	0.6218	--	--	--	--	--	--	--	--	--	--	--	--	--	--	--	--	--	--	--	--	--	--	-	-	-
CL10096.Contig2_All	499	1	0.1176	0	0	0	0	0	0	0	0	8	1.137	17	2.5844	--	--	--	--	--	--	--	--	--	--	--	--	--	--	--	--	--	--	--	--	--	--	-	-	-
CL10097.Contig1_All	605	32	3.105	8	0.8395	16	1.5153	7	0.6851	22	2.2816	11	1.2895	17	2.1316	--	--	--	--	--	--	--	--	--	--	--	--	--	--	--	--	--	--	--	--	--	--	-	-	-
CL10097.Contig2_All	824	6	0.4275	3	0.2311	3	0.2086	2	0.1437	26	1.9797	2	0.1721	0	0	--	--	--	--	--	--	--	--	--	--	--	--	--	--	--	--	--	--	--	--	--	--	-	-	-
CL10097.Contig3_All	869	62	4.1883	3	0.2192	15	0.989	4	0.2726	34	2.4548	5	0.4081	6	0.5238	--	--	--	--	--	--	--	--	--	--	--	--	--	--	--	--	--	--	--	--	--	--	-	-	-
CL10098.Contig1_All	386	5	0.7604	13	2.1381	26	3.8594	100	15.3402	3	0.4876	37	6.7982	8	1.5722	--	--	--	--	--	--	--	--	--	--	--	--	--	--	--	--	--	--	--	--	--	--	-	-	-
CL10098.Contig2_All	242	2	0.4852	0	0	0	0	18	4.4043	1	0.2593	0	0	0	0	--	--	--	--	--	--	--	--	--	--	--	--	--	--	--	--	--	--	--	--	--	--	-	-	-
CL10099.Contig1_All	329	5	0.8922	2	0.3859	1	0.1742	0	0	4	0.7628	11	2.3713	11	2.5364	--	--	--	--	--	--	--	--	--	--	--	--	--	--	--	--	--	--	--	--	--	--	-	-	-
CL10099.Contig2_All	447	2	0.2627	9	1.2782	12	1.5382	0	0	9	1.2633	12	1.904	12	2.0365	--	--	--	--	--	--	--	--	--	--	--	--	--	--	--	--	--	--	--	--	--	--	-	-	-
CL101.Contig1_All	937	25	1.5663	53	3.5909	82	5.0143	29	1.8326	9	0.6027	43	3.2547	47	3.8052	--	--	--	--	--	--	--	--	--	--	--	--	--	--	--	--	--	--	--	--	--	--	-	-	-
CL101.Contig2_All	717	12	0.9825	28	2.4792	22	1.7581	0	0	21	1.8377	15	1.4837	9	0.9522	--	--	--	--	--	--	--	--	--	--	--	--	--	--	--	--	--	--	--	--	--	--	-	-	-
CL101.Contig3_All	207	12	3.4031	0	0	0	0	1	0.2861	1	0.3031	1	0.3426	3	1.0994	--	--	--	--	--	--	--	--	--	--	--	--	--	--	--	--	--	--	--	--	--	--	-	-	-
CL101.Contig4_All	203	0	0	1	0.3127	0	0	0	0	0	0	3	1.0481	0	0	--	--	--	--	--	--	--	--	--	--	--	--	--	--	--	--	--	--	--	--	--	--	-	-	-
CL101.Contig5_All	369	9	1.4318	6	1.0323	6	0.9317	4	0.6419	4	0.6801	15	2.883	4	0.8223	--	--	--	--	--	--	--	--	--	--	--	--	--	--	--	--	--	--	--	--	--	--	-	-	-
CL101.Contig6_All	317	4	0.7407	3	0.6008	3	0.5422	70	13.0755	5	0.9896	1	0.2237	2	0.4786	--	--	--	--	--	--	--	--	--	--	--	--	--	--	--	--	--	--	--	--	--	--	-	-	-
CL1010.Contig1_All	2603	0	0	13	0.3171	396	8.7168	12	0.273	4	0.0964	325	8.8551	18	0.5246	gi|260825796|ref|XP_002607852.1|	529.2	3e-148	hypothetical protein BRAFLDRAFT_64071 [Branchiostoma floridae] >gi|229293201|gb|EEN63862.1| hypothetical protein BRAFLDRAFT_64071 [Branchiostoma floridae]	--	--	--	--	--	--	--	--	--	--	--	--	--	--	--	--	--	--	-	-	-
CL1010.Contig2_All	200	0	0	2	0.6348	5	1.4324	1	0.2961	0	0	0	0	0	0	--	--	--	--	--	--	--	--	--	--	--	--	--	--	--	--	--	--	--	--	--	--	-	-	-
CL1010.Contig3_All	200	0	0	0	0	2	0.573	0	0	0	0	0	0	0	0	--	--	--	--	--	--	--	--	--	--	--	--	--	--	--	--	--	--	--	--	--	--	-	-	-
CL10100.Contig1_All	433	14	1.898	33	4.8383	21	2.7789	27	3.6923	10	1.449	37	6.0603	86	15.067	--	--	--	--	--	--	--	--	--	--	--	--	--	--	--	--	--	--	--	--	--	--	-	-	-
CL10100.Contig2_All	1424	36	1.4841	50	2.2291	40	1.6095	22	0.9148	20	0.8812	101	5.0303	160	8.5237	gi|160409|gb|AAA29651.1|	63.2	3e-08	mature-parasite-infected erythrocyte surface antigen [Plasmodium falciparum]	--	--	--	--	sp|Q54G21|FKBP5_DICDI	71.2	5e-12	FK506-binding protein 5 OS=Dictyostelium discoideum GN=fkbp5 PE=1 SV=1	FN0522	55.8	2e-07	COG0419	ATPase involved in DNA repair	K14721	1e-12	75.5	phu:Phum_PHUM540970	DNA-directed RNA polymerase III subunit RPC5	GO:0009987//cellular process	-	-
CL10100.Contig3_All	1440	44	1.7937	50	2.2043	56	2.2282	76	3.1251	27	1.1764	70	3.4476	227	11.9586	gi|307172721|gb|EFN64027.1|	59.7	3e-07	Myosin light chain kinase, smooth muscle [Camponotus floridanus]	--	--	--	--	sp|Q54G21|FKBP5_DICDI	72.4	2e-12	FK506-binding protein 5 OS=Dictyostelium discoideum GN=fkbp5 PE=1 SV=1	FN0522	51.6	3e-06	COG0419	ATPase involved in DNA repair	K00907	1e-13	78.6	dme:Dmel_CG18255	myosin-light-chain kinase [EC:2.7.11.18]	-	GO:0003824//catalytic activity	-
CL10101.Contig1_All	934	37	2.3255	89	6.0493	33	2.0244	51	3.2333	21	1.4107	42	3.1892	22	1.7869	gi|291237577|ref|XP_002738710.1|	162.2	2e-38	PREDICTED: hypothetical protein [Saccoglossus kowalevskii]	gi|291237576|ref|XM_002738664.1|	65.9	3e-07	PREDICTED: Saccoglossus kowalevskii hypothetical protein LOC100376740 (LOC100376740), mRNA	sp|Q0VFV6|SELS_DANRE	110	3e-24	Selenoprotein S OS=Danio rerio GN=sels PE=2 SV=2	--	--	--	--	--	K14025	1e-34	147	nve:NEMVE_v1g246319	selenoprotein S	GO:0051716//cellular response to stimulus;GO:0042221//response to chemical stimulus;GO:0048519;GO:0050794//regulation of cellular process;GO:0006950//response to stress	-	GO:0016020//membrane
CL10101.Contig2_All	810	18	1.3045	36	2.8215	25	1.7684	53	3.8744	19	1.4717	52	4.553	31	2.9033	gi|291237577|ref|XP_002738710.1|	162.2	2e-38	PREDICTED: hypothetical protein [Saccoglossus kowalevskii]	gi|291237576|ref|XM_002738664.1|	65.9	2e-07	PREDICTED: Saccoglossus kowalevskii hypothetical protein LOC100376740 (LOC100376740), mRNA	sp|Q0VFV6|SELS_DANRE	110	3e-24	Selenoprotein S OS=Danio rerio GN=sels PE=2 SV=2	--	--	--	--	--	K14025	9e-35	147	nve:NEMVE_v1g246319	selenoprotein S	GO:0051716//cellular response to stimulus;GO:0042221//response to chemical stimulus;GO:0048519;GO:0050794//regulation of cellular process;GO:0006950//response to stress	-	GO:0016020//membrane
CL10102.Contig1_All	910	139	8.9668	51	3.5579	19	1.1963	25	1.6267	279	19.2365	0	0	0	0	--	--	--	--	--	--	--	--	--	--	--	--	--	--	--	--	--	--	--	--	--	--	-	-	-
CL10102.Contig2_All	303	0	0	0	0	0	0	3	0.5863	0	0	0	0	2	0.5007	--	--	--	--	--	--	--	--	--	--	--	--	--	--	--	--	--	--	--	--	--	--	-	-	-
CL10103.Contig1_All	538	2	0.2182	0	0	2	0.213	6	0.6604	8	0.933	3	0.3955	0	0	--	--	--	--	--	--	--	--	--	--	--	--	--	--	--	--	--	--	--	--	--	--	-	-	-
CL10103.Contig2_All	224	1	0.2621	0	0	0	0	3	0.793	3	0.8403	0	0	0	0	--	--	--	--	--	--	--	--	--	--	--	--	--	--	--	--	--	--	--	--	--	--	-	-	-
CL10103.Contig3_All	2029	113	3.2694	74	2.3153	125	3.5299	268	7.8212	143	4.422	226	7.8997	133	4.9726	gi|291241742|ref|XP_002740769.1|	360.5	1e-97	PREDICTED: hypothetical protein [Saccoglossus kowalevskii]	--	--	--	--	sp|Q6AXM9|CL029_RAT	323	1e-87	Uncharacterized protein C12orf29 homolog OS=Rattus norvegicus PE=2 SV=2	--	--	--	--	--	--	--	--	--	--	-	-	-
CL10103.Contig4_All	1203	99	4.831	162	8.549	341	16.2414	171	8.4168	102	5.3198	174	10.2581	80	5.0448	gi|291241742|ref|XP_002740769.1|	358.2	3e-97	PREDICTED: hypothetical protein [Saccoglossus kowalevskii]	--	--	--	--	sp|Q6AXM9|CL029_RAT	320	3e-87	Uncharacterized protein C12orf29 homolog OS=Rattus norvegicus PE=2 SV=2	--	--	--	--	--	--	--	--	--	--	-	-	-
CL10104.Contig1_All	1338	11	0.4826	144	6.8324	143	6.1237	79	3.4961	46	2.1571	57	3.0214	85	4.8193	--	--	--	--	--	--	--	--	--	--	--	--	--	--	--	--	--	--	--	--	--	--	-	-	-
CL10104.Contig2_All	309	0	0	1	0.2055	3	0.5563	32	6.1321	7	1.4214	3	0.6886	2	0.491	--	--	--	--	--	--	--	--	--	--	--	--	--	--	--	--	--	--	--	--	--	--	-	-	-
CL10105.Contig1_All	553	4	0.4246	13	1.4924	12	1.2433	0	0	4	0.4538	8	1.026	2	0.2744	gi|291225785|ref|XP_002732895.1|	75.1	1e-12	PREDICTED: deltex 3-like [Saccoglossus kowalevskii]	--	--	--	--	sp|Q8IXQ6|PARP9_HUMAN	59.7	4e-09	Poly [ADP-ribose] polymerase 9 OS=Homo sapiens GN=PARP9 PE=1 SV=2	SSO2899	54.7	9e-08	COG2110	Predicted phosphatase homologous to the C-terminal domain of histone macroH2A1	K15261	1e-11	69.7	bfo:BRAFLDRAFT_91321	poly [ADP-ribose] polymerase 10/14/15 [EC:2.4.2.30]	-	GO:0005488//binding	-
CL10105.Contig2_All	239	6	1.4737	12	3.1875	18	4.3153	11	2.7253	3	0.7876	7	2.0772	9	2.8567	gi|291225785|ref|XP_002732895.1|	74.3	1e-12	PREDICTED: deltex 3-like [Saccoglossus kowalevskii]	--	--	--	--	sp|Q8IXQ6|PARP9_HUMAN	63.2	1e-10	Poly [ADP-ribose] polymerase 9 OS=Homo sapiens GN=PARP9 PE=1 SV=2	PAE1111	63.2	1e-10	COG2110	Predicted phosphatase homologous to the C-terminal domain of histone macroH2A1	K15261	3e-13	73.9	xtr:100487912	poly [ADP-ribose] polymerase 10/14/15 [EC:2.4.2.30]	-	GO:0005488//binding	-
CL10105.Contig3_All	582	4	0.4035	7	0.7636	6	0.5907	0	0	3	0.3234	18	2.1935	11	1.4338	gi|291244940|ref|XP_002742351.1|	75.5	1e-12	PREDICTED: deltex 3-like [Saccoglossus kowalevskii]	--	--	--	--	sp|Q8IXQ6|PARP9_HUMAN	59.7	4e-09	Poly [ADP-ribose] polymerase 9 OS=Homo sapiens GN=PARP9 PE=1 SV=2	PAE1111	58.9	6e-09	COG2110	Predicted phosphatase homologous to the C-terminal domain of histone macroH2A1	K15261	2e-12	72.4	xtr:100487912	poly [ADP-ribose] polymerase 10/14/15 [EC:2.4.2.30]	-	GO:0005488//binding	-
CL10106.Contig1_All	1027	0	0	0	0	2	0.1116	0	0	0	0	3	0.2072	0	0	gi|297264514|ref|XP_002799008.1|	55.1	5e-06	PREDICTED: collagen alpha-2(V) chain-like [Macaca mulatta]	--	--	--	--	sp|Q9JI03|CO5A1_RAT	174	3e-43	Collagen alpha-1(V) chain OS=Rattus norvegicus GN=Col5a1 PE=1 SV=1	ML1556	58.2	2e-08	COG0532	Translation initiation factor 2 (IF-2; GTPase)	K06236	6e-43	175	mcc:712935	collagen, type I/II/III/V/XI, alpha	GO:0003007//heart morphogenesis;GO:0043588//skin development;GO:0051128//regulation of cellular component organization;GO:0030199//collagen fibril organization;GO:0001568//blood vessel development	GO:0043394//proteoglycan binding;GO:0008201//heparin binding;GO:0005201//extracellular matrix structural constituent	GO:0005604//basement membrane;GO:0005583//fibrillar collagen
CL10106.Contig2_All	973	0	0	0	0	1	0.0589	0	0	0	0	1	0.0729	0	0	gi|21105301|gb|AAM34600.1|AF448525_1	67.4	1e-09	precollagen-P [Mytilus galloprovincialis]	--	--	--	--	sp|P02457|CO1A1_CHICK	155	1e-37	Collagen alpha-1(I) chain OS=Gallus gallus GN=COL1A1 PE=1 SV=3	Cgl1939	55.8	1e-07	COG0532	Translation initiation factor 2 (IF-2; GTPase)	K06236	1e-37	157	acs:100565711	collagen, type I/II/III/V/XI, alpha	-	-	-
CL10106.Contig3_All	2075	0	0	1	0.0306	178	4.9152	0	0	0	0	108	3.6914	0	0	gi|301766572|ref|XP_002918708.1|	87.4	2e-15	PREDICTED: hypothetical protein LOC100472350 [Ailuropoda melanoleuca]	--	--	--	--	sp|P20908|CO5A1_HUMAN	476	1e-133	Collagen alpha-1(V) chain OS=Homo sapiens GN=COL5A1 PE=1 SV=3	Cgl1939	95.9	2e-19	COG0532	Translation initiation factor 2 (IF-2; GTPase)	K06236	4e-134	479	aml:100472350	collagen, type I/II/III/V/XI, alpha	GO:0016477//cell migration;GO:0050896//response to stimulus;GO:0009887//organ morphogenesis;GO:0009059//macromolecule biosynthetic process;GO:0030198//extracellular matrix organization	GO:0043394//proteoglycan binding	GO:0005583//fibrillar collagen
CL10107.Contig1_All	265	0	0	0	0	0	0	17	3.7986	0	0	0	0	0	0	--	--	--	--	--	--	--	--	--	--	--	--	--	--	--	--	--	--	--	--	--	--	-	-	-
CL10107.Contig2_All	254	0	0	0	0	5	1.1279	0	0	0	0	0	0	0	0	--	--	--	--	--	--	--	--	--	--	--	--	--	--	--	--	--	--	--	--	--	--	-	-	-
CL10108.Contig1_All	610	1	0.0962	1	0.1041	7	0.6575	0	0	0	0	21	2.4416	5	0.6218	gi|998666|gb|AAB33369.1|	150.6	3e-35	vitelline coat lysin M3=acrosomal protein [Mytilus edulis, sperm, Peptide Partial, 148 aa]	--	--	--	--	sp|Q4V885|COL12_RAT	80.1	3e-15	Collectin-12 OS=Rattus norvegicus GN=Colec12 PE=2 SV=1	--	--	--	--	--	K10062	1e-14	80.1	rno:361289	collectin sub-family member 12	GO:0050896//response to stimulus	-	GO:0044464//cell part
CL10108.Contig2_All	641	2	0.1832	30	2.9712	54	4.8269	0	0	1	0.0979	21	2.3235	3	0.355	gi|998666|gb|AAB33369.1|	151.8	1e-35	vitelline coat lysin M3=acrosomal protein [Mytilus edulis, sperm, Peptide Partial, 148 aa]	--	--	--	--	sp|Q4V885|COL12_RAT	80.1	3e-15	Collectin-12 OS=Rattus norvegicus GN=Colec12 PE=2 SV=1	--	--	--	--	--	K10062	1e-14	80.1	rno:361289	collectin sub-family member 12	GO:0050896//response to stimulus	-	GO:0044464//cell part
CL10109.Contig1_All	217	0	0	0	0	0	0	0	0	1	0.2891	3	0.9805	2	0.6992	--	--	--	--	--	--	--	--	--	--	--	--	--	--	--	--	--	--	--	--	--	--	-	-	-
CL10109.Contig2_All	208	1	0.2822	1	0.3052	0	0	0	0	3	0.9049	1	0.341	4	1.4589	--	--	--	--	--	--	--	--	--	--	--	--	--	--	--	--	--	--	--	--	--	--	-	-	-
CL1011.Contig1_All	329	3	0.5353	1	0.193	7	1.2191	18	3.2396	24	4.577	1	0.2156	0	0	--	--	--	--	--	--	--	--	--	--	--	--	--	--	--	--	--	--	--	--	--	--	-	-	-
CL1011.Contig2_All	280	4	0.8386	3	0.6802	4	0.8185	15	3.1721	3	0.6722	3	0.7599	0	0	--	--	--	--	--	--	--	--	--	--	--	--	--	--	--	--	--	--	--	--	--	--	-	-	-
CL10110.Contig1_All	1205	3	0.1462	18	0.9483	33	1.5691	12	0.5897	3	0.1562	10	0.5886	12	0.7555	gi|281210715|gb|EFA84881.1|	77.8	1e-12	RNA-binding region RNP-1 domain-containing protein [Polysphondylium pallidum PN500]	gi|35210493|dbj|AB117518.1|	85.7	4e-13	Gadus chalcogrammus aspolin2 mRNA for aspartic acid-rich protein aspolin2, complete cds	sp|Q551H4|FRAY2_DICDI	100	6e-21	Serine/threonine-protein kinase fray2 OS=Dictyostelium discoideum GN=fray2 PE=3 SV=1	XF1267	59.7	1e-08	COG5297	Cellobiohydrolase A (1,4-beta-cellobiosidase A)	K12893	8e-21	102	tgu:100217999	splicing factor, arginine/serine-rich 4/5/6	-	-	-
CL10110.Contig2_All	1207	15	0.7295	36	1.8935	65	3.0856	44	2.1586	12	0.6238	52	3.0555	47	2.954	gi|66806497|ref|XP_636971.1|	67.4	1e-09	hypothetical protein DDB_G0287951 [Dictyostelium discoideum AX4] >gi|60465378|gb|EAL63467.1| hypothetical protein DDB_G0287951 [Dictyostelium discoideum AX4]	gi|35210493|dbj|AB117518.1|	85.7	4e-13	Gadus chalcogrammus aspolin2 mRNA for aspartic acid-rich protein aspolin2, complete cds	sp|Q551H4|FRAY2_DICDI	109	1e-23	Serine/threonine-protein kinase fray2 OS=Dictyostelium discoideum GN=fray2 PE=3 SV=1	SPAC140.02	61.6	3e-09	COG0724	RNA-binding proteins (RRM domain)	K13170	2e-22	107	dre:563938	splicing factor, arginine/serine-rich 18	-	-	-
CL10111.Contig1_All	939	112	7.0019	32	2.1635	17	1.0373	64	4.0358	149	9.956	15	1.1329	9	0.7271	--	--	--	--	--	--	--	--	--	--	--	--	--	--	--	--	--	--	--	--	--	--	-	-	-
CL10111.Contig2_All	963	119	7.2541	13	0.857	38	2.261	146	8.9773	81	5.2774	221	16.276	205	16.1489	--	--	--	--	--	--	--	--	--	--	--	--	--	--	--	--	--	--	--	--	--	--	-	-	-
CL10112.Contig1_All	321	0	0	0	0	10	1.785	10	1.8446	0	0	28	6.1864	7	1.6543	--	--	--	--	--	--	--	--	--	--	--	--	--	--	--	--	--	--	--	--	--	--	-	-	-
CL10112.Contig2_All	418	0	0	8	1.215	28	3.8381	4	0.5666	1	0.1501	6	1.018	1	0.1815	--	--	--	--	--	--	--	--	--	--	--	--	--	--	--	--	--	--	--	--	--	--	-	-	-
CL10113.Contig1_All	565	0	0	4	0.4494	6	0.6085	5	0.524	0	0	1	0.1255	0	0	gi|380704831|gb|AFD97258.1|	78.2	2e-13	circumsporozoite protein [Plasmodium inui]	--	--	--	--	sp|P15941|MUC1_HUMAN	84.7	1e-16	Mucin-1 OS=Homo sapiens GN=MUC1 PE=1 SV=3	Cgl1939	53.1	3e-07	COG0532	Translation initiation factor 2 (IF-2; GTPase)	K02893	2e-15	82.4	phu:Phum_PHUM361800	large subunit ribosomal protein L23Ae	-	-	-
CL10113.Contig2_All	677	1	0.0867	1	0.0938	15	1.2695	37	3.2362	0	0	9	0.9428	3	0.3362	gi|380704831|gb|AFD97258.1|	82	2e-14	circumsporozoite protein [Plasmodium inui]	--	--	--	--	sp|P15941|MUC1_HUMAN	97.1	3e-20	Mucin-1 OS=Homo sapiens GN=MUC1 PE=1 SV=3	Cgl1939	58.2	1e-08	COG0532	Translation initiation factor 2 (IF-2; GTPase)	K02893	2e-19	95.9	phu:Phum_PHUM361800	large subunit ribosomal protein L23Ae	-	-	-
CL10114.Contig1_All	2564	89	2.0377	319	7.8984	749	16.7379	214	4.9421	54	1.3214	361	9.9855	273	8.0772	gi|123407101|ref|XP_001302933.1|	90.5	4e-16	hypothetical protein [Trichomonas vaginalis G3] >gi|121884268|gb|EAX90003.1| hypothetical protein TVAG_272650 [Trichomonas vaginalis G3]	--	--	--	--	sp|Q75JC9|Y8484_DICDI	63.2	3e-09	Uncharacterized protein DDB_G0271670 OS=Dictyostelium discoideum GN=DDB_G0271670 PE=4 SV=1	Ta0157	58.9	4e-08	COG0419	ATPase involved in DNA repair	K00907	3e-11	71.6	dme:Dmel_CG18255	myosin-light-chain kinase [EC:2.7.11.18]	-	-	-
CL10114.Contig2_All	229	10	2.5635	0	0	0	0	0	0	0	0	7	2.1679	8	2.6502	--	--	--	--	--	--	--	--	--	--	--	--	--	--	--	--	--	--	--	--	--	--	-	-	-
CL10115.Contig1_All	269	0	0	9	2.124	8	1.704	0	0	0	0	0	0	0	0	gi|383848969|ref|XP_003700119.1|	60.8	1e-08	PREDICTED: connectin-like [Megachile rotundata]	--	--	--	--	--	--	--	--	--	--	--	--	--	--	--	--	--	--	-	-	-
CL10115.Contig2_All	1051	1	0.0559	26	1.5705	12	0.6542	7	0.3944	4	0.2388	65	4.3862	149	10.7547	gi|260832366|ref|XP_002611128.1|	60.5	1e-07	hypothetical protein BRAFLDRAFT_88473 [Branchiostoma floridae] >gi|229296499|gb|EEN67138.1| hypothetical protein BRAFLDRAFT_88473 [Branchiostoma floridae]	--	--	--	--	sp|Q1EGL1|LGI2_PANTR	79.3	1e-14	Leucine-rich repeat LGI family member 2 OS=Pan troglodytes GN=LGI2 PE=2 SV=1	YKR013w	59.3	1e-08	COG2340	Uncharacterized protein with SCP/PR1 domains	K06260	5e-13	75.9	xla:446839	platelet glycoprotein V	-	-	-
CL10116.Contig1_All	721	2	0.1628	3	0.2642	18	1.4305	54	4.4348	6	0.5221	82	8.0661	6	0.6313	gi|291222441|ref|XP_002731218.1|	65.5	2e-09	PREDICTED: predicted protein-like [Saccoglossus kowalevskii]	--	--	--	--	sp|Q6DD24|F00BB_XENLA	56.6	5e-08	Protein FAM100B-B OS=Xenopus laevis GN=fam100b-b PE=2 SV=1	--	--	--	--	--	K12032	7e-06	51.2	acs:100553560	tripartite motif-containing protein 66	-	-	-
CL10116.Contig2_All	1249	752	35.3444	702	35.6812	1243	57.0223	724	34.3237	619	31.0951	1360	77.2252	584	35.4705	gi|321477216|gb|EFX88175.1|	122.9	2e-26	hypothetical protein DAPPUDRAFT_230342 [Daphnia pulex]	--	--	--	--	sp|Q6DD24|F00BB_XENLA	112	2e-24	Protein FAM100B-B OS=Xenopus laevis GN=fam100b-b PE=2 SV=1	--	--	--	--	--	--	--	--	--	--	-	-	-
CL10117.Contig1_All	259	2	0.4533	0	0	0	0	0	0	4	0.969	23	6.2981	31	9.0798	--	--	--	--	--	--	--	--	--	--	--	--	--	--	--	--	--	--	--	--	--	--	-	-	-
CL10117.Contig2_All	314	1	0.187	0	0	0	0	20	3.7715	0	0	0	0	0	0	--	--	--	--	--	--	--	--	--	--	--	--	--	--	--	--	--	--	--	--	--	--	-	-	-
CL10118.Contig1_All	277	0	0	17	3.8961	27	5.585	30	6.413	4	0.906	5	1.2802	3	0.8216	--	--	--	--	--	--	--	--	--	--	--	--	--	--	--	--	--	--	--	--	--	--	-	-	-
CL10118.Contig2_All	209	1	0.2809	0	0	0	0	1	0.2833	8	2.4016	0	0	0	0	--	--	--	--	--	--	--	--	--	--	--	--	--	--	--	--	--	--	--	--	--	--	-	-	-
CL10119.Contig1_All	884	75	4.9805	17	1.2208	8	0.5185	3	0.2009	65	4.6134	4	0.3209	4	0.3433	--	--	--	--	--	--	--	--	--	--	--	--	--	--	--	--	--	--	--	--	--	--	-	-	-
CL10119.Contig2_All	241	0	0	7	1.8439	0	0	0	0	0	0	0	0	0	0	--	--	--	--	--	--	--	--	--	--	--	--	--	--	--	--	--	--	--	--	--	--	-	-	-
CL1012.Contig1_All	1866	88	2.7684	255	8.6755	453	13.9099	59	1.8722	31	1.0423	282	10.7182	209	8.4967	gi|332264603|ref|XP_003281324.1|	201.1	1e-49	PREDICTED: protein LSM14 homolog A isoform 3 [Nomascus leucogenys]	gi|291234987|ref|XM_002737382.1|	95.6	6e-16	PREDICTED: Saccoglossus kowalevskii Lsm14a protein-like (LOC100369334), mRNA	sp|Q8ND56|LS14A_HUMAN	198	3e-50	Protein LSM14 homolog A OS=Homo sapiens GN=LSM14A PE=1 SV=3	--	--	--	--	--	K06255	2e-10	68.2	spu:761254	heparan sulfate proteoglycan 2 (perlecan)	GO:0033962//cytoplasmic mRNA processing body assembly	-	GO:0043231//intracellular membrane-bounded organelle;GO:0000932//cytoplasmic mRNA processing body;GO:0010494//stress granule
CL1012.Contig2_All	474	0	0	6	0.8036	2	0.2418	1	0.1249	0	0	2	0.2992	5	0.8002	--	--	--	--	--	--	--	--	--	--	--	--	--	--	--	--	--	--	--	--	--	--	-	-	-
CL1012.Contig3_All	336	0	0	2	0.3779	6	1.0232	0	0	0	0	0	0	0	0	--	--	--	--	--	--	--	--	--	--	--	--	--	--	--	--	--	--	--	--	--	--	-	-	-
CL1012.Contig4_All	438	1	0.134	4	0.5798	1	0.1308	0	0	0	0	36	5.8292	43	7.4475	--	--	--	--	--	--	--	--	--	--	--	--	--	--	--	--	--	--	--	--	--	--	-	-	-
CL10120.Contig1_All	1604	58	2.1227	406	16.0689	234	8.3589	144	5.3159	75	2.9337	176	7.782	193	9.1279	gi|291225416|ref|XP_002732696.1|	265.8	3e-69	PREDICTED: RAS-associated protein RAB13-like [Saccoglossus kowalevskii]	gi|170588704|ref|XM_001899079.1|	75.8	5e-10	Brugia malayi Ras family protein partial mRNA	sp|Q8IZ41|RASEF_HUMAN	185	3e-46	Ras and EF-hand domain-containing protein OS=Homo sapiens GN=RASEF PE=1 SV=1	YER031c	144	4e-34	COG1100	GTPase SAR1 and related small G proteins	K07976	3e-55	216	cel:4R79.2	Rab family, other	GO:0015031//protein transport;GO:0007264//small GTPase mediated signal transduction	GO:0005525//GTP binding	-
CL10120.Contig2_All	208	3	0.8467	3	0.9156	25	6.8867	18	5.1242	1	0.3016	25	8.5243	3	1.0941	--	--	--	--	--	--	--	--	--	--	--	--	--	--	--	--	--	--	--	--	--	--	-	-	-
CL10121.Contig1_All	343	0	0	0	0	0	0	0	0	0	0	9	1.8609	3	0.6635	--	--	--	--	--	--	--	--	--	--	--	--	--	--	--	--	--	--	--	--	--	--	-	-	-
CL10121.Contig2_All	303	0	0	0	0	0	0	0	0	0	0	1	0.2341	0	0	--	--	--	--	--	--	--	--	--	--	--	--	--	--	--	--	--	--	--	--	--	--	-	-	-
CL10121.Contig3_All	248	0	0	0	0	0	0	0	0	1	0.253	12	3.4317	3	0.9177	--	--	--	--	--	--	--	--	--	--	--	--	--	--	--	--	--	--	--	--	--	--	-	-	-
CL10122.Contig1_All	248	0	0	6	1.5359	2	0.4621	3	0.7163	0	0	3	0.8579	6	1.8353	gi|34392545|dbj|BAC82600.1|	60.8	1e-08	reverse transcriptase [Danio rerio]	--	--	--	--	--	--	--	--	--	--	--	--	--	--	--	--	--	--	-	-	-
CL10122.Contig2_All	331	0	0	7	1.3426	15	2.5966	1	0.1789	0	0	0	0	3	0.6876	gi|34392545|dbj|BAC82600.1|	93.6	2e-18	reverse transcriptase [Danio rerio]	--	--	--	--	--	--	--	--	--	--	--	--	--	--	--	--	--	--	-	-	-
CL10123.Contig1_All	239	1	0.2456	34	9.0312	17	4.0756	13	3.2208	4	1.0501	2	0.5935	36	11.4267	--	--	--	--	--	--	--	--	--	--	--	--	--	--	--	--	--	--	--	--	--	--	-	-	-
CL10123.Contig2_All	284	1	0.2067	23	5.1413	10	2.0175	30	6.2549	5	1.1046	3	0.7492	27	7.2121	--	--	--	--	--	--	--	--	--	--	--	--	--	--	--	--	--	--	--	--	--	--	-	-	-
CL10123.Contig3_All	253	2	0.4641	19	4.7676	15	3.3971	21	4.9149	4	0.992	11	3.0836	40	11.9938	--	--	--	--	--	--	--	--	--	--	--	--	--	--	--	--	--	--	--	--	--	--	-	-	-
CL10124.Contig1_All	711	10	0.8256	2	0.1786	17	1.37	220	18.3219	8	0.706	22	2.1945	1	0.1067	--	--	--	--	--	--	--	--	--	--	--	--	--	--	--	--	--	--	--	--	--	--	-	-	-
CL10124.Contig2_All	262	0	0	0	0	0	0	0	0	0	0	1	0.2707	10	2.8954	--	--	--	--	--	--	--	--	--	--	--	--	--	--	--	--	--	--	--	--	--	--	-	-	-
CL10125.Contig1_All	696	0	0	1	0.0912	19	1.5642	197	16.76	0	0	5	0.5095	0	0	--	--	--	--	--	--	--	--	--	--	--	--	--	--	--	--	--	--	--	--	--	--	-	-	-
CL10125.Contig2_All	637	0	0	0	0	0	0	9	0.8366	0	0	0	0	0	0	--	--	--	--	--	--	--	--	--	--	--	--	--	--	--	--	--	--	--	--	--	--	-	-	-
CL10126.Contig1_All	797	0	0	2	0.1593	39	2.8038	55	4.0862	0	0	39	3.4705	0	0	--	--	--	--	--	--	--	--	--	--	--	--	--	--	--	--	--	--	--	--	--	--	-	-	-
CL10126.Contig2_All	524	5	0.5601	6	0.7269	31	3.3897	2	0.226	2	0.2395	9	1.2181	0	0	--	--	--	--	--	--	--	--	--	--	--	--	--	--	--	--	--	--	--	--	--	--	-	-	-
CL10126.Contig3_All	270	16	3.4787	31	7.2889	6	1.2733	0	0	2	0.4648	0	0	0	0	--	--	--	--	--	--	--	--	--	--	--	--	--	--	--	--	--	--	--	--	--	--	-	-	-
CL10127.Contig1_All	373	19	2.9903	11	1.8722	22	3.3795	23	3.6512	13	2.1867	17	3.2324	14	2.8473	gi|156358750|ref|XP_001624678.1|	76.3	4e-13	predicted protein [Nematostella vectensis] >gi|156211472|gb|EDO32578.1| predicted protein [Nematostella vectensis]	--	--	--	--	--	--	--	--	--	--	--	--	--	--	--	--	--	--	-	-	-
CL10127.Contig2_All	200	1	0.2935	2	0.6348	2	0.573	4	1.1843	0	0	0	0	8	3.0344	gi|156358750|ref|XP_001624678.1|	65.5	7e-10	predicted protein [Nematostella vectensis] >gi|156211472|gb|EDO32578.1| predicted protein [Nematostella vectensis]	--	--	--	--	--	--	--	--	--	--	--	--	--	--	--	--	--	--	-	-	-
CL10128.Contig1_All	605	11	1.0673	0	0	0	0	48	4.6979	24	2.489	1	0.1172	0	0	gi|358339569|dbj|GAA47606.1|	53.1	8e-06	hypothetical protein CLF_100574 [Clonorchis sinensis]	--	--	--	--	--	--	--	--	--	--	--	--	--	--	--	--	--	--	-	-	-
CL10128.Contig2_All	292	7	1.4073	0	0	0	0	10	2.0278	3	0.6446	1	0.2429	2	0.5196	--	--	--	--	--	--	--	--	--	--	--	--	--	--	--	--	--	--	--	--	--	--	-	-	-
CL10129.Contig1_All	215	2	0.5461	1	0.2953	8	2.132	13	3.5803	6	1.751	0	0	0	0	--	--	--	--	gi|15384733|emb|AJ308548.1|	87.7	2e-14	Mytilus edulis eg gene for endo-1,4-beta-D-glucanase, exons 1-3	--	--	--	--	--	--	--	--	--	--	--	--	--	--	-	-	-
CL10129.Contig2_All	256	2	0.4586	7	1.7359	2	0.4476	19	4.3947	30	7.3527	5	1.3852	8	2.3706	--	--	--	--	gi|15384733|emb|AJ308548.1|	87.7	2e-14	Mytilus edulis eg gene for endo-1,4-beta-D-glucanase, exons 1-3	--	--	--	--	--	--	--	--	--	--	--	--	--	--	-	-	-
CL1013.Contig1_All	434	42	5.681	67	9.8005	98	12.9382	51	6.9582	40	5.7827	29	4.739	23	4.0203	--	--	--	--	--	--	--	--	--	--	--	--	--	--	--	--	--	--	--	--	--	--	-	-	-
CL1013.Contig2_All	244	0	0	0	0	0	0	0	0	0	0	0	0	0	0	--	--	--	--	--	--	--	--	--	--	--	--	--	--	--	--	--	--	--	--	--	--	-	-	-
CL10130.Contig1_All	228	0	0	9	2.506	15	3.7696	0	0	1	0.2752	1	0.3111	1	0.3327	--	--	--	--	--	--	--	--	--	--	--	--	--	--	--	--	--	--	--	--	--	--	-	-	-
CL10130.Contig2_All	2123	92	2.5439	166	4.9639	103	2.7799	54	1.5061	55	1.6255	40	1.3363	149	5.3242	--	--	--	--	--	--	--	--	--	--	--	--	--	--	--	--	--	--	--	--	--	--	-	-	-
CL10130.Contig3_All	2428	99	2.3936	255	6.6674	212	5.0029	43	1.0487	61	1.5763	698	20.3887	1658	51.8027	--	--	--	--	--	--	--	--	--	--	--	--	--	--	--	--	--	--	--	--	--	--	-	-	-
CL10131.Contig1_All	521	3	0.338	5	0.6093	7	0.7698	15	1.7048	14	1.686	9	1.2251	3	0.4368	--	--	--	--	--	--	--	--	--	--	--	--	--	--	--	--	--	--	--	--	--	--	-	-	-
CL10131.Contig2_All	202	2	0.5812	4	1.2571	9	2.5529	6	1.7588	5	1.553	12	4.2132	2	0.7511	--	--	--	--	--	--	--	--	--	--	--	--	--	--	--	--	--	--	--	--	--	--	-	-	-
CL10132.Contig1_All	259	7	1.5866	5	1.2256	5	1.1061	0	0	8	1.938	2	0.5477	5	1.4645	--	--	--	--	--	--	--	--	--	--	--	--	--	--	--	--	--	--	--	--	--	--	-	-	-
CL10132.Contig2_All	404	16	2.3249	29	4.557	15	2.1274	5	0.7328	22	3.4167	14	2.4577	8	1.5022	--	--	--	--	--	--	--	--	--	--	--	--	--	--	--	--	--	--	--	--	--	--	-	-	-
CL10133.Contig1_All	274	1	0.2142	5	1.1585	10	2.0912	0	0	0	0	16	4.1414	26	7.1985	--	--	--	--	--	--	--	--	--	--	--	--	--	--	--	--	--	--	--	--	--	--	-	-	-
CL10133.Contig2_All	599	0	0	57	6.0411	109	10.4264	25	2.4713	7	0.7332	49	5.8017	53	6.7122	--	--	--	--	--	--	--	--	--	--	--	--	--	--	--	--	--	--	--	--	--	--	-	-	-
CL10134.Contig1_All	361	2	0.3252	9	1.5827	22	3.4918	25	4.1006	0	0	5	0.9823	0	0	--	--	--	--	--	--	--	--	--	--	--	--	--	--	--	--	--	--	--	--	--	--	-	-	-
CL10134.Contig2_All	336	0	0	13	2.4562	202	34.4467	14	2.4672	0	0	38	8.021	1	0.2258	gi|340380637|ref|XP_003388828.1|	104.8	1e-21	PREDICTED: fibrinogen C domain-containing protein 1-like [Amphimedon queenslandica]	--	--	--	--	sp|Q95LU3|FBCD1_MACFA	90.5	7e-19	Fibrinogen C domain-containing protein 1 OS=Macaca fascicularis GN=FIBCD1 PE=2 SV=1	--	--	--	--	--	K10104	2e-17	87.8	acs:100553034	ficolin	-	-	-
CL10134.Contig3_All	1131	0	0	7	0.3929	6	0.304	1195	62.5638	1	0.0555	10	0.6271	0	0	gi|319803017|tpg|DAA34039.1|	243.8	9e-63	TPA_inf: fibrinogen-related protein 7 [Mytilus californianus]	gi|340382782|ref|XM_003389849.1|	61.9	5e-06	PREDICTED: Amphimedon queenslandica tenascin-like (LOC100634583), mRNA	sp|Q8N539|FBCD1_HUMAN	220	4e-57	Fibrinogen C domain-containing protein 1 OS=Homo sapiens GN=FIBCD1 PE=1 SV=2	--	--	--	--	--	K10104	5e-56	218	hsa:2219	ficolin	-	-	-
CL10134.Contig4_All	1503	2	0.0781	56	2.3653	968	36.9022	72	2.8366	1	0.0417	244	11.5137	29	1.4637	gi|260795430|ref|XP_002592708.1|	245.7	3e-63	hypothetical protein BRAFLDRAFT_67148 [Branchiostoma floridae] >gi|229277931|gb|EEN48719.1| hypothetical protein BRAFLDRAFT_67148 [Branchiostoma floridae]	--	--	--	--	sp|Q95LU3|FBCD1_MACFA	229	2e-59	Fibrinogen C domain-containing protein 1 OS=Macaca fascicularis GN=FIBCD1 PE=2 SV=1	--	--	--	--	--	K10104	2e-58	227	spu:581954	ficolin	-	-	-
CL10134.Contig5_All	1340	6	0.2629	121	5.7325	2441	104.376	42	1.8559	2	0.0936	1085	57.4258	248	14.0399	gi|340383283|ref|XP_003390147.1|	246.5	1e-63	PREDICTED: fibrinogen C domain-containing protein 1-A-like [Amphimedon queenslandica]	--	--	--	--	sp|O70497|FCN2_MOUSE	228	3e-59	Ficolin-2 OS=Mus musculus GN=Fcn2 PE=2 SV=2	--	--	--	--	--	K10104	6e-59	228	cin:100181591	ficolin	-	-	-
CL10135.Contig1_All	872	0	0	2	0.1456	10	0.6571	13	0.8828	0	0	7	0.5693	2	0.174	--	--	--	--	--	--	--	--	--	--	--	--	--	--	--	--	--	--	--	--	--	--	-	-	-
CL10135.Contig2_All	794	1	0.0739	3	0.2399	8	0.5773	21	1.5661	1	0.079	2	0.1786	1	0.0955	--	--	--	--	--	--	--	--	--	--	--	--	--	--	--	--	--	--	--	--	--	--	-	-	-
CL10135.Contig3_All	216	0	0	1	0.2939	4	1.0611	15	4.112	0	0	6	1.9701	0	0	--	--	--	--	--	--	--	--	--	--	--	--	--	--	--	--	--	--	--	--	--	--	-	-	-
CL10136.Contig1_All	335	1	0.1752	2	0.379	1	0.171	1	0.1768	3	0.5619	22	4.6576	2	0.4529	--	--	--	--	--	--	--	--	--	--	--	--	--	--	--	--	--	--	--	--	--	--	-	-	-
CL10136.Contig2_All	304	1	0.1931	0	0	0	0	0	0	1	0.2064	11	2.5663	0	0	--	--	--	--	--	--	--	--	--	--	--	--	--	--	--	--	--	--	--	--	--	--	-	-	-
CL10136.Contig3_All	272	0	0	0	0	0	0	0	0	8	1.8454	0	0	0	0	--	--	--	--	--	--	--	--	--	--	--	--	--	--	--	--	--	--	--	--	--	--	-	-	-
CL10136.Contig4_All	856	0	0	7	0.5191	100	6.6936	0	0	1	0.0733	0	0	0	0	gi|313238291|emb|CBY13376.1|	54.7	5e-06	unnamed protein product [Oikopleura dioica]	--	--	--	--	--	--	--	--	--	--	--	--	--	--	--	--	--	--	-	-	-
CL10136.Contig5_All	297	16	3.1625	6	1.2825	12	2.3151	0	0	9	1.9013	10	2.388	8	2.0434	--	--	--	--	--	--	--	--	--	--	--	--	--	--	--	--	--	--	--	--	--	--	-	-	-
CL10137.Contig1_All	274	21	4.4992	34	7.8776	30	6.2735	6	1.2966	48	10.9914	9	2.3296	11	3.0455	--	--	--	--	--	--	--	--	--	--	--	--	--	--	--	--	--	--	--	--	--	--	-	-	-
CL10137.Contig2_All	247	2	0.4753	0	0	0	0	0	0	4	1.0161	0	0	0	0	--	--	--	--	--	--	--	--	--	--	--	--	--	--	--	--	--	--	--	--	--	--	-	-	-
CL10138.Contig1_All	290	4	0.8097	0	0	5	0.9879	84	17.1514	1	0.2164	18	4.4021	8	2.0927	--	--	--	--	--	--	--	--	--	--	--	--	--	--	--	--	--	--	--	--	--	--	-	-	-
CL10138.Contig2_All	294	0	0	8	1.7275	11	2.1438	257	51.7611	0	0	7	1.6886	0	0	--	--	--	--	--	--	--	--	--	--	--	--	--	--	--	--	--	--	--	--	--	--	-	-	-
CL10139.Contig1_All	661	14	1.2433	28	2.6892	13	1.1269	84	7.5248	15	1.4238	21	2.2532	39	4.4759	--	--	--	--	--	--	--	--	--	--	--	--	--	--	--	--	--	--	--	--	--	--	-	-	-
CL10139.Contig2_All	266	0	0	0	0	0	0	1	0.2226	0	0	9	2.3996	1	0.2852	--	--	--	--	--	--	--	--	--	--	--	--	--	--	--	--	--	--	--	--	--	--	-	-	-
CL1014.Contig1_All	362	0	0	0	0	0	0	0	0	0	0	2	0.3918	0	0	--	--	--	--	--	--	--	--	--	--	--	--	--	--	--	--	--	--	--	--	--	--	-	-	-
CL1014.Contig2_All	431	0	0	0	0	0	0	0	0	0	0	2	0.3291	0	0	--	--	--	--	--	--	--	--	--	--	--	--	--	--	--	--	--	--	--	--	--	--	-	-	-
CL1014.Contig3_All	293	0	0	0	0	3	0.5867	0	0	0	0	1	0.2421	0	0	--	--	--	--	--	--	--	--	--	--	--	--	--	--	--	--	--	--	--	--	--	--	-	-	-
CL10140.Contig1_All	445	19	2.5064	5	0.7133	6	0.7726	11	1.4637	12	1.6919	7	1.1156	0	0	--	--	--	--	--	--	--	--	--	--	--	--	--	--	--	--	--	--	--	--	--	--	-	-	-
CL10140.Contig2_All	842	58	4.0437	80	6.0317	128	8.7103	121	8.5092	60	4.471	142	11.9608	36	3.2434	--	--	--	--	--	--	--	--	--	--	--	--	--	--	--	--	--	--	--	--	--	--	-	-	-
CL10140.Contig3_All	1564	103	3.866	150	6.0886	233	8.536	299	11.3202	115	4.6134	153	6.938	52	2.5222	gi|260835691|ref|XP_002612841.1|	58.5	9e-07	hypothetical protein BRAFLDRAFT_67211 [Branchiostoma floridae] >gi|229298222|gb|EEN68850.1| hypothetical protein BRAFLDRAFT_67211 [Branchiostoma floridae]	--	--	--	--	--	--	--	--	--	--	--	--	--	--	--	--	--	--	-	-	-
CL10140.Contig4_All	504	7	0.8153	8	1.0077	7	0.7958	4	0.4699	4	0.498	0	0	0	0	--	--	--	--	--	--	--	--	--	--	--	--	--	--	--	--	--	--	--	--	--	--	-	-	-
CL10141.Contig1_All	2759	564	12.0003	466	10.7226	784	16.2817	682	14.637	327	7.4363	2135	54.8818	1410	38.769	gi|355666706|gb|AER93624.1|	60.8	3e-07	apoptotic chromatin condensation inducer 1 [Mustela putorius furo]	--	--	--	--	sp|Q9UKV3|ACINU_HUMAN	355	3e-97	Apoptotic chromatin condensation inducer in the nucleus OS=Homo sapiens GN=ACIN1 PE=1 SV=2	SPAC140.02	92.4	4e-18	COG0724	RNA-binding proteins (RRM domain)	K12875	8e-98	359	cfa:480247	apoptotic chromatin condensation inducer in the nucleus	GO:0006915//apoptosis	GO:0005488//binding	GO:0044424//intracellular part
CL10141.Contig2_All	3498	987	16.5639	1138	20.6532	2271	37.1992	1232	20.8549	678	12.1611	1808	36.6573	1067	23.1399	gi|259906020|ref|NP_001158287.1|	72.4	1e-10	apoptotic chromatin condensation inducer in the nucleus isoform 3 [Homo sapiens]	--	--	--	--	sp|Q9JIX8|ACINU_MOUSE	374	6e-103	Apoptotic chromatin condensation inducer in the nucleus OS=Mus musculus GN=Acin1 PE=1 SV=3	SPAC140.02	92.4	5e-18	COG0724	RNA-binding proteins (RRM domain)	K12875	5e-110	400	mcc:713310	apoptotic chromatin condensation inducer in the nucleus	GO:0009987//cellular process	GO:0005488//binding	GO:0044424//intracellular part
CL10142.Contig1_All	261	18	4.0485	7	1.7026	0	0	0	0	33	7.933	0	0	1	0.2907	--	--	--	--	--	--	--	--	--	--	--	--	--	--	--	--	--	--	--	--	--	--	-	-	-
CL10142.Contig2_All	255	2	0.4604	13	3.2364	2	0.4494	5	1.161	4	0.9842	0	0	2	0.595	--	--	--	--	--	--	--	--	--	--	--	--	--	--	--	--	--	--	--	--	--	--	-	-	-
CL10143.Contig1_All	323	0	0	6	1.1793	7	1.2417	27	4.9497	1	0.1942	4	0.8783	18	4.2275	--	--	--	--	--	--	--	--	--	--	--	--	--	--	--	--	--	--	--	--	--	--	-	-	-
CL10143.Contig2_All	238	0	0	0	0	11	2.6482	15	3.7319	0	0	17	5.0659	9	2.8687	--	--	--	--	--	--	--	--	--	--	--	--	--	--	--	--	--	--	--	--	--	--	-	-	-
CL10144.Contig1_All	679	1	0.0865	61	5.7033	164	13.8392	0	0	3	0.2772	0	0	0	0	--	--	--	--	--	--	--	--	--	--	--	--	--	--	--	--	--	--	--	--	--	--	-	-	-
CL10144.Contig2_All	224	0	0	0	0	0	0	11	2.9078	0	0	0	0	0	0	--	--	--	--	--	--	--	--	--	--	--	--	--	--	--	--	--	--	--	--	--	--	-	-	-
CL10145.Contig1_All	519	8	0.9049	23	2.8134	26	2.8704	11	1.255	45	5.4401	27	3.6896	27	3.9465	--	--	--	--	--	--	--	--	--	--	--	--	--	--	--	--	--	--	--	--	--	--	-	-	-
CL10145.Contig2_All	336	5	0.8736	15	2.8341	9	1.5348	0	0	4	0.7469	4	0.8443	0	0	--	--	--	--	--	--	--	--	--	--	--	--	--	--	--	--	--	--	--	--	--	--	-	-	-
CL10145.Contig3_All	272	0	0	6	1.4004	2	0.4213	0	0	4	0.9227	11	2.8682	12	3.3468	--	--	--	--	--	--	--	--	--	--	--	--	--	--	--	--	--	--	--	--	--	--	-	-	-
CL10146.Contig1_All	1128	11	0.5725	10	0.5628	11	0.5588	5	0.2625	67	3.7267	0	0	4	0.269	--	--	--	--	--	--	--	--	--	--	--	--	--	--	--	--	--	--	--	--	--	--	-	-	-
CL10146.Contig2_All	2293	2980	76.2918	562	15.5596	198	4.9476	236	6.0943	4099	112.16	261	8.0727	320	10.5867	--	--	--	--	--	--	--	--	--	--	--	--	--	--	--	--	--	--	--	--	--	--	-	-	-
CL10147.Contig1_All	1347	95	4.1402	129	6.0798	352	14.9731	38	1.6705	169	7.8719	189	9.9512	65	3.6607	gi|195432545|ref|XP_002064277.1|	57.8	1e-06	GK19787 [Drosophila willistoni] >gi|194160362|gb|EDW75263.1| GK19787 [Drosophila willistoni]	--	--	--	--	sp|Q9QX82|MUC24_RAT	62	3e-09	Sialomucin core protein 24 OS=Rattus norvegicus GN=Cd164 PE=1 SV=1	--	--	--	--	--	K06546	3e-09	63.9	xtr:100496645	CD164 antigen	-	-	GO:0043231//intracellular membrane-bounded organelle;GO:0044444//cytoplasmic part
CL10147.Contig2_All	953	23	1.4168	16	1.0658	61	3.6675	10	0.6213	39	2.5676	153	11.3863	38	3.0249	gi|195432545|ref|XP_002064277.1|	55.5	3e-06	GK19787 [Drosophila willistoni] >gi|194160362|gb|EDW75263.1| GK19787 [Drosophila willistoni]	--	--	--	--	sp|Q9QX82|MUC24_RAT	62.8	1e-09	Sialomucin core protein 24 OS=Rattus norvegicus GN=Cd164 PE=1 SV=1	--	--	--	--	--	K06546	2e-09	63.9	xtr:100496645	CD164 antigen	-	-	GO:0043231//intracellular membrane-bounded organelle;GO:0044444//cytoplasmic part
CL10147.Contig3_All	1399	79	3.3149	132	5.9899	267	10.9353	10	0.4233	160	7.1757	238	12.0654	80	4.338	gi|195432545|ref|XP_002064277.1|	60.8	1e-07	GK19787 [Drosophila willistoni] >gi|194160362|gb|EDW75263.1| GK19787 [Drosophila willistoni]	--	--	--	--	sp|P13837|G156_PARPR	67.8	6e-11	G surface protein, allelic form 156 OS=Paramecium primaurelia GN=156G PE=2 SV=1	--	--	--	--	--	K06546	3e-09	63.9	xtr:100496645	CD164 antigen	-	-	GO:0043231//intracellular membrane-bounded organelle;GO:0044444//cytoplasmic part
CL10148.Contig1_All	1069	267	14.6622	220	13.065	155	8.3079	154	8.5302	282	16.5514	140	9.2882	159	11.2833	gi|340729114|ref|XP_003402853.1|	340.1	9e-92	PREDICTED: vacuolar protein sorting-associated protein 29-like [Bombus terrestris] >gi|380013829|ref|XP_003690948.1| PREDICTED: vacuolar protein sorting-associated protein 29-like [Apis florea]	gi|328790676|ref|XM_001121517.2|	167	1e-37	PREDICTED: Apis mellifera vacuolar protein sorting-associated protein 29-like (LOC725700), mRNA	sp|Q5R9Z1|VPS29_PONAB	336	5e-92	Vacuolar protein sorting-associated protein 29 OS=Pongo abelii GN=VPS29 PE=2 SV=1	SPAC15E1.06	177	3e-44	COG0622	Predicted phosphoesterase	K07095	2e-91	336	ssc:100737886		GO:0016311//dephosphorylation;GO:0006896//Golgi to vacuole transport;GO:0015031//protein transport	GO:0046872//metal ion binding;GO:0004647//phosphoserine phosphatase activity	GO:0010008//endosome membrane
CL10148.Contig2_All	988	285	16.9338	305	19.5978	232	13.4545	143	8.5703	254	16.1302	157	11.27	173	13.2833	gi|340729114|ref|XP_003402853.1|	340.1	8e-92	PREDICTED: vacuolar protein sorting-associated protein 29-like [Bombus terrestris] >gi|380013829|ref|XP_003690948.1| PREDICTED: vacuolar protein sorting-associated protein 29-like [Apis florea]	gi|328790676|ref|XM_001121517.2|	167	1e-37	PREDICTED: Apis mellifera vacuolar protein sorting-associated protein 29-like (LOC725700), mRNA	sp|Q5R9Z1|VPS29_PONAB	336	4e-92	Vacuolar protein sorting-associated protein 29 OS=Pongo abelii GN=VPS29 PE=2 SV=1	SPAC15E1.06	177	2e-44	COG0622	Predicted phosphoesterase	K07095	1e-91	336	ssc:100737886		GO:0016311//dephosphorylation;GO:0006896//Golgi to vacuole transport;GO:0015031//protein transport	GO:0046872//metal ion binding;GO:0004647//phosphoserine phosphatase activity	GO:0010008//endosome membrane
CL10149.Contig1_All	330	27	4.803	5	0.9619	28	4.8616	75	13.4575	60	11.4078	47	10.101	55	12.6434	--	--	--	--	--	--	--	--	--	--	--	--	--	--	--	--	--	--	--	--	--	--	-	-	-
CL10149.Contig2_All	338	34	5.9051	52	9.7668	59	10.0016	29	5.0804	45	8.3533	17	3.5671	10	2.2444	--	--	--	--	--	--	--	--	--	--	--	--	--	--	--	--	--	--	--	--	--	--	-	-	-
CL1015.Contig1_All	236	0	0	0	0	0	0	80	20.0722	0	0	0	0	1	0.3214	--	--	--	--	--	--	--	--	--	--	--	--	--	--	--	--	--	--	--	--	--	--	-	-	-
CL1015.Contig2_All	757	252	19.542	65	5.4511	11	0.8326	691	54.0506	236	19.5605	3	0.2811	28	2.8059	gi|291222327|ref|XP_002731172.1|	55.8	1e-06	PREDICTED: hypothetical protein [Saccoglossus kowalevskii]	--	--	--	--	sp|P86854|PLCL_MYTGA	52.4	1e-06	Perlucin-like protein OS=Mytilus galloprovincialis PE=1 SV=1	--	--	--	--	--	--	--	--	--	--	-	-	-
CL1015.Contig3_All	911	3	0.1933	23	1.6028	1291	81.1977	301	19.5644	7	0.4821	456	35.5	5	0.4164	gi|156367532|ref|XP_001627470.1|	99	2e-19	predicted protein [Nematostella vectensis] >gi|156214381|gb|EDO35370.1| predicted protein [Nematostella vectensis]	gi|17944154|gb|AY070502.1|	61.9	4e-06	Drosophila melanogaster GH08880 full length cDNA	sp|P22031|LEG_ANTCR	89	1e-17	D-galactoside-specific lectin OS=Anthocidaris crassispina PE=1 SV=1	--	--	--	--	--	K06560	4e-13	75.9	bfo:BRAFLDRAFT_66146	mannose receptor, C type	-	-	-
CL1015.Contig4_All	892	5541	364.661	26	1.8504	14	0.8993	76	5.0451	1719	120.913	116	9.2231	359	30.5314	gi|260834449|ref|XP_002612223.1|	55.1	4e-06	hypothetical protein BRAFLDRAFT_177442 [Branchiostoma floridae] >gi|229297598|gb|EEN68232.1| hypothetical protein BRAFLDRAFT_177442 [Branchiostoma floridae]	--	--	--	--	sp|P86854|PLCL_MYTGA	54.7	3e-07	Perlucin-like protein OS=Mytilus galloprovincialis PE=1 SV=1	--	--	--	--	--	--	--	--	--	--	-	-	-
CL1015.Contig5_All	724	2108	170.922	3	0.2631	4	0.3166	176	14.3944	2634	228.266	229	22.4326	804	84.2431	--	--	--	--	--	--	--	--	sp|P86854|PLCL_MYTGA	53.1	6e-07	Perlucin-like protein OS=Mytilus galloprovincialis PE=1 SV=1	--	--	--	--	--	--	--	--	--	--	-	-	-
CL1015.Contig6_All	893	1512	99.3953	39	2.7725	12	0.77	70	4.6416	1646	115.649	56	4.4475	221	18.774	--	--	--	--	--	--	--	--	sp|P86854|PLCL_MYTGA	53.9	5e-07	Perlucin-like protein OS=Mytilus galloprovincialis PE=1 SV=1	--	--	--	--	--	--	--	--	--	--	-	-	-
CL1015.Contig7_All	339	0	0	3	0.5618	3	0.5071	389	67.9466	1	0.1851	0	0	0	0	--	--	--	--	--	--	--	--	--	--	--	--	--	--	--	--	--	--	--	--	--	--	-	-	-
CL1015.Contig8_All	325	0	0	0	0	0	0	51	9.2919	0	0	0	0	0	0	--	--	--	--	--	--	--	--	--	--	--	--	--	--	--	--	--	--	--	--	--	--	-	-	-
CL10150.Contig1_All	739	7	0.5561	61	5.2402	20	1.5507	9	0.7211	8	0.6792	2	0.1919	4	0.4106	gi|221132705|ref|XP_002161530.1|	58.5	2e-07	PREDICTED: similar to predicted protein [Hydra magnipapillata]	--	--	--	--	sp|Q9BX70|BTBD2_HUMAN	50.4	4e-06	BTB/POZ domain-containing protein 2 OS=Homo sapiens GN=BTBD2 PE=1 SV=1	--	--	--	--	--	K10477	5e-08	58.5	hmg:100198693	BTB/POZ domain-containing protein 1/2	-	-	-
CL10150.Contig2_All	1551	173	6.5479	390	15.9631	118	4.3592	49	1.8707	126	5.0971	1	0.0457	3	0.1467	gi|345498428|ref|XP_003428229.1|	162.5	4e-38	PREDICTED: BTB/POZ domain-containing protein 3-like isoform 1 [Nasonia vitripennis]	--	--	--	--	sp|Q9BX70|BTBD2_HUMAN	156	1e-37	BTB/POZ domain-containing protein 2 OS=Homo sapiens GN=BTBD2 PE=1 SV=1	--	--	--	--	--	K10477	8e-38	159	nvi:100120875	BTB/POZ domain-containing protein 1/2	-	-	-
CL10151.Contig1_All	429	0	0	8	1.1839	29	3.8733	7	0.9662	0	0	27	4.4636	0	0	--	--	--	--	--	--	--	--	--	--	--	--	--	--	--	--	--	--	--	--	--	--	-	-	-
CL10151.Contig2_All	1133	55	2.8497	19	1.0646	110	5.5629	107	5.5921	10	0.5538	234	14.6477	126	8.4364	gi|260813902|ref|XP_002601655.1|	221.5	5e-56	hypothetical protein BRAFLDRAFT_124305 [Branchiostoma floridae] >gi|229286954|gb|EEN57667.1| hypothetical protein BRAFLDRAFT_124305 [Branchiostoma floridae]	--	--	--	--	sp|Q5PPX0|PPR42_XENLA	184	4e-46	Protein phosphatase 1 regulatory subunit 42 OS=Xenopus laevis GN=ppp1r42 PE=2 SV=1	SPAC4A8.12c	52.4	1e-06	COG4886	Leucine-rich repeat (LRR) protein	--	--	--	--	--	-	-	-
CL10152.Contig1_All	542	0	0	6	0.7028	79	8.3515	29	3.1682	0	0	39	5.1033	3	0.4199	gi|310706692|gb|ADP08790.1|	98.2	1e-19	nicotinic acetylcholine receptor alpha subunit [Chlamys farreri]	--	--	--	--	sp|P11230|ACHB_HUMAN	72.4	5e-13	Acetylcholine receptor subunit beta OS=Homo sapiens GN=CHRNB1 PE=1 SV=3	--	--	--	--	--	K04812	1e-12	73.2	ptr:454461	nicotinic acetylcholine receptor beta-1	GO:0009987//cellular process;GO:0006811//ion transport;GO:0023052;GO:0065007//biological regulation;GO:0050877//neurological system process	GO:0042166//acetylcholine binding;GO:0005230//extracellular ligand-gated ion channel activity	GO:0005887//integral to plasma membrane
CL10152.Contig2_All	255	0	0	0	0	2	0.4494	0	0	0	0	7	1.9469	0	0	gi|310706692|gb|ADP08790.1|	60.8	1e-08	nicotinic acetylcholine receptor alpha subunit [Chlamys farreri]	--	--	--	--	sp|P09690|ACHB_MOUSE	54.7	5e-08	Acetylcholine receptor subunit beta OS=Mus musculus GN=Chrnb1 PE=2 SV=1	--	--	--	--	--	K04812	2e-07	54.7	mmu:11443	nicotinic acetylcholine receptor beta-1	-	-	-
CL10153.Contig1_All	814	0	0	312	24.333	65	4.5754	22	1.6004	72	5.5497	0	0	0	0	--	--	--	--	--	--	--	--	--	--	--	--	--	--	--	--	--	--	--	--	--	--	-	-	-
CL10153.Contig2_All	759	11	0.8508	0	0	0	0	0	0	28	2.3146	24	2.2426	121	12.0937	--	--	--	--	--	--	--	--	--	--	--	--	--	--	--	--	--	--	--	--	--	--	-	-	-
CL10154.Contig1_All	228	0	0	0	0	0	0	8	2.0777	5	1.3759	1	0.3111	2	0.6654	--	--	--	--	--	--	--	--	--	--	--	--	--	--	--	--	--	--	--	--	--	--	-	-	-
CL10154.Contig2_All	1526	101	3.8854	301	12.5221	352	13.2167	178	6.9069	228	9.3744	297	13.8033	242	12.0303	--	--	--	--	--	--	--	--	--	--	--	--	--	--	--	--	--	--	--	--	--	--	-	-	-
CL10155.Contig1_All	354	6	0.995	6	1.076	41	6.6362	2	0.3345	38	6.7351	34	6.8117	14	3.0001	--	--	--	--	--	--	--	--	--	--	--	--	--	--	--	--	--	--	--	--	--	--	-	-	-
CL10155.Contig2_All	238	2	0.4933	4	1.067	17	4.0927	0	0	3	0.7909	18	5.3639	4	1.275	--	--	--	--	--	--	--	--	--	--	--	--	--	--	--	--	--	--	--	--	--	--	-	-	-
CL10156.Contig1_All	218	0	0	0	0	0	0	0	0	0	0	10	3.2533	1	0.348	--	--	--	--	--	--	--	--	--	--	--	--	--	--	--	--	--	--	--	--	--	--	-	-	-
CL10156.Contig2_All	218	0	0	7	2.0385	14	3.6797	0	0	0	0	0	0	0	0	--	--	--	--	--	--	--	--	--	--	--	--	--	--	--	--	--	--	--	--	--	--	-	-	-
CL10157.Contig1_All	467	39	4.9024	5	0.6797	12	1.4723	15	1.9019	14	1.8809	21	3.1892	21	3.4113	gi|270013979|gb|EFA10427.1|	90.9	1e-17	hypothetical protein TcasGA2_TC012668 [Tribolium castaneum]	--	--	--	--	sp|Q6IDD9|SARM1_DROME	78.6	5e-15	Sterile alpha and TIR motif-containing protein 1 OS=Drosophila melanogaster GN=Ect4 PE=2 SV=1	--	--	--	--	--	--	--	--	--	--	GO:0007165//signal transduction;GO:0045087//innate immune response	GO:0005488//binding;GO:0004888//transmembrane receptor activity	GO:0031224//intrinsic to membrane
CL10157.Contig2_All	419	0	0	7	1.0606	10	1.3675	0	0	7	1.0482	10	1.6927	6	1.0863	gi|83032337|gb|ABB97045.1|	75.1	9e-13	sterile alpha and TIR motif-containing protein [Carcinoscorpius rotundicauda]	--	--	--	--	sp|Q6IDD9|SARM1_DROME	68.6	4e-12	Sterile alpha and TIR motif-containing protein 1 OS=Drosophila melanogaster GN=Ect4 PE=2 SV=1	--	--	--	--	--	--	--	--	--	--	GO:0007165//signal transduction;GO:0045087//innate immune response	GO:0005488//binding;GO:0004888//transmembrane receptor activity	GO:0031224//intrinsic to membrane
CL10158.Contig1_All	224	0	0	0	0	0	0	0	0	10	2.801	0	0	0	0	--	--	--	--	--	--	--	--	--	--	--	--	--	--	--	--	--	--	--	--	--	--	-	-	-
CL10158.Contig2_All	285	21	4.3255	13	2.8958	11	2.2115	4	0.8311	21	4.6231	5	1.2442	17	4.525	--	--	--	--	--	--	--	--	--	--	--	--	--	--	--	--	--	--	--	--	--	--	-	-	-
CL10159.Contig1_All	7513	32	0.25	293	2.4758	2672	20.3779	513	4.0432	21	0.1754	2716	25.6389	148	1.4944	gi|241751038|ref|XP_002400940.1|	734.6	0	heat shock protein HSP70-12A, putative [Ixodes scapularis] >gi|215508259|gb|EEC17713.1| heat shock protein HSP70-12A, putative [Ixodes scapularis]	--	--	--	--	sp|O43301|HS12A_HUMAN	701	0	Heat shock 70 kDa protein 12A OS=Homo sapiens GN=HSPA12A PE=1 SV=2	SPAC140.02	90.5	4e-17	COG0724	RNA-binding proteins (RRM domain)	K00907	3e-37	159	dme:Dmel_CG18255	myosin-light-chain kinase [EC:2.7.11.18]	GO:0002040//sprouting angiogenesis	-	-
CL10159.Contig2_All	202	0	0	0	0	16	4.5384	4	1.1725	0	0	9	3.1599	4	1.5022	--	--	--	--	--	--	--	--	--	--	--	--	--	--	--	--	--	--	--	--	--	--	-	-	-
CL1016.Contig1_All	386	7	1.0646	52	8.5523	34	5.0469	27	4.1419	19	3.0884	10	1.8374	10	1.9653	--	--	--	--	--	--	--	--	--	--	--	--	--	--	--	--	--	--	--	--	--	--	-	-	-
CL1016.Contig2_All	761	802	61.8664	25	2.0855	2	0.1506	6	0.4669	377	31.0828	2	0.1864	14	1.3956	--	--	--	--	--	--	--	--	--	--	--	--	--	--	--	--	--	--	--	--	--	--	-	-	-
CL1016.Contig3_All	618	221	20.9927	121	12.4297	8	0.7417	18	1.7247	144	14.6197	11	1.2624	13	1.5958	--	--	--	--	--	--	--	--	--	--	--	--	--	--	--	--	--	--	--	--	--	--	-	-	-
CL1016.Contig4_All	379	0	0	0	0	0	0	27	4.2183	0	0	2	0.3743	0	0	--	--	--	--	--	--	--	--	--	--	--	--	--	--	--	--	--	--	--	--	--	--	-	-	-
CL1016.Contig5_All	407	3	0.4327	32	4.9914	10	1.4078	9	1.3094	12	1.8499	8	1.394	27	5.0325	--	--	--	--	--	--	--	--	--	--	--	--	--	--	--	--	--	--	--	--	--	--	-	-	-
CL1016.Contig6_All	265	11	2.4368	6	1.4374	21	4.5406	12	2.6813	20	4.7353	27	7.226	16	4.5803	--	--	--	--	--	--	--	--	--	--	--	--	--	--	--	--	--	--	--	--	--	--	-	-	-
CL10160.Contig1_All	1574	1	0.0373	90	3.63	338	12.304	0	0	1	0.0399	489	22.0337	120	5.7835	--	--	--	--	--	--	--	--	--	--	--	--	--	--	--	--	--	--	--	--	--	--	-	-	-
CL10160.Contig2_All	1649	5	0.178	289	11.1261	843	29.2916	13	0.4668	5	0.1902	731	31.4398	313	14.3993	--	--	--	--	--	--	--	--	--	--	--	--	--	--	--	--	--	--	--	--	--	--	-	-	-
CL10161.Contig1_All	281	16	3.3426	39	8.811	39	7.9523	21	4.4252	35	7.8149	11	2.7763	23	6.2092	--	--	--	--	--	--	--	--	--	--	--	--	--	--	--	--	--	--	--	--	--	--	-	-	-
CL10161.Contig2_All	1002	131	7.6748	146	9.2502	103	5.8899	102	6.0277	150	9.3926	44	3.1143	60	4.5426	--	--	--	--	--	--	--	--	--	--	--	--	--	--	--	--	--	--	--	--	--	--	-	-	-
CL10162.Contig1_All	1096	20	1.0712	128	7.4142	336	17.5657	14	0.7564	61	3.4921	163	10.5477	120	8.3059	--	--	--	--	--	--	--	--	--	--	--	--	--	--	--	--	--	--	--	--	--	--	-	-	-
CL10162.Contig2_All	906	18	1.1663	35	2.4525	64	4.0475	12	0.7843	41	2.8393	114	8.924	107	8.9593	--	--	--	--	--	--	--	--	--	--	--	--	--	--	--	--	--	--	--	--	--	--	-	-	-
CL10163.Contig1_All	356	0	0	2	0.3567	1	0.1609	7	1.1643	0	0	3	0.5977	0	0	--	--	--	--	--	--	--	--	--	--	--	--	--	--	--	--	--	--	--	--	--	--	-	-	-
CL10163.Contig2_All	345	0	0	0	0	0	0	8	1.3731	0	0	0	0	0	0	--	--	--	--	--	--	--	--	--	--	--	--	--	--	--	--	--	--	--	--	--	--	-	-	-
CL10164.Contig1_All	624	9	0.8467	3	0.3052	4	0.3673	25	2.3723	50	5.0275	8	0.9093	0	0	--	--	--	--	--	--	--	--	--	--	--	--	--	--	--	--	--	--	--	--	--	--	-	-	-
CL10164.Contig2_All	244	8	1.9247	0	0	8	1.8786	24	5.8242	52	13.3714	7	2.0347	10	3.109	--	--	--	--	--	--	--	--	--	--	--	--	--	--	--	--	--	--	--	--	--	--	-	-	-
CL10165.Contig1_All	760	3	0.2317	24	2.0048	38	2.8649	0	0	1	0.0826	0	0	0	0	--	--	--	--	--	--	--	--	--	--	--	--	--	--	--	--	--	--	--	--	--	--	-	-	-
CL10165.Contig2_All	321	0	0	0	0	0	0	0	0	1	0.1955	14	3.0932	4	0.9453	--	--	--	--	--	--	--	--	--	--	--	--	--	--	--	--	--	--	--	--	--	--	-	-	-
CL10165.Contig3_All	307	12	2.2946	2	0.4136	5	0.9332	0	0	6	1.2262	7	1.6171	3	0.7413	--	--	--	--	--	--	--	--	--	--	--	--	--	--	--	--	--	--	--	--	--	--	-	-	-
CL10165.Contig4_All	267	2	0.4397	0	0	0	0	0	0	0	0	2	0.5313	8	2.273	--	--	--	--	--	--	--	--	--	--	--	--	--	--	--	--	--	--	--	--	--	--	-	-	-
CL10166.Contig1_All	669	9	0.7897	33	3.1315	78	6.6804	18	1.5932	3	0.2814	48	5.0886	26	2.9482	--	--	--	--	--	--	--	--	--	--	--	--	--	--	--	--	--	--	--	--	--	--	-	-	-
CL10166.Contig2_All	947	31	1.9217	45	3.0167	51	3.0857	53	3.3139	16	1.0601	84	6.2909	78	6.2483	gi|322793753|gb|EFZ17137.1|	62.4	3e-08	hypothetical protein SINV_05752 [Solenopsis invicta]	--	--	--	--	--	--	--	--	--	--	--	--	--	--	--	--	--	--	-	-	-
CL10166.Contig3_All	554	22	2.3312	11	1.2605	46	4.7576	9	0.9619	9	1.0193	31	3.9686	36	4.9296	gi|270013532|gb|EFA09980.1|	76.3	7e-13	hypothetical protein TcasGA2_TC012145 [Tribolium castaneum]	--	--	--	--	sp|P10925|ZFY1_MOUSE	53.5	3e-07	Zinc finger Y-chromosomal protein 1 OS=Mus musculus GN=Zfy1 PE=2 SV=3	--	--	--	--	--	K09228	2e-07	55.8	phu:Phum_PHUM361840	KRAB domain-containing zinc finger protein	-	-	-
CL10166.Contig4_All	2265	45	1.1663	124	3.4755	253	6.4001	105	2.745	14	0.3878	63	1.9727	64	2.1435	gi|340723600|ref|XP_003400177.1|	129.4	6e-28	PREDICTED: hypothetical protein LOC100643257 [Bombus terrestris]	--	--	--	--	sp|Q9NQX1|PRDM5_HUMAN	76.3	3e-13	PR domain zinc finger protein 5 OS=Homo sapiens GN=PRDM5 PE=1 SV=2	--	--	--	--	--	K09228	1e-13	79.3	phu:Phum_PHUM446350	KRAB domain-containing zinc finger protein	-	-	-
CL10167.Contig1_All	452	16	2.078	10	1.4045	20	2.5353	6	0.786	23	3.1927	31	4.8641	11	1.8462	--	--	--	--	--	--	--	--	--	--	--	--	--	--	--	--	--	--	--	--	--	--	-	-	-
CL10167.Contig2_All	417	0	0	9	1.3702	12	1.6489	0	0	0	0	1	0.1701	0	0	--	--	--	--	--	--	--	--	--	--	--	--	--	--	--	--	--	--	--	--	--	--	-	-	-
CL10168.Contig1_All	354	44	7.2965	7	1.2553	18	2.9134	5	0.8363	44	7.7985	6	1.2021	1	0.2143	--	--	--	--	--	--	--	--	--	--	--	--	--	--	--	--	--	--	--	--	--	--	-	-	-
CL10168.Contig2_All	254	3	0.6934	7	1.7496	2	0.4512	15	3.4968	4	0.9881	0	0	2	0.5973	--	--	--	--	--	--	--	--	--	--	--	--	--	--	--	--	--	--	--	--	--	--	-	-	-
CL10169.Contig1_All	200	0	0	0	0	0	0	5	1.4803	0	0	0	0	0	0	gi|195433513|ref|XP_002064755.1|	52	8e-06	GK15034 [Drosophila willistoni] >gi|194160840|gb|EDW75741.1| GK15034 [Drosophila willistoni]	--	--	--	--	sp|Q5H9T9|FSCB_HUMAN	62.4	2e-10	Fibrous sheath CABYR-binding protein OS=Homo sapiens GN=FSCB PE=2 SV=3	--	--	--	--	--	--	--	--	--	--	-	-	-
CL10169.Contig2_All	215	0	0	0	0	0	0	8	2.2033	0	0	0	0	0	0	gi|308467497|ref|XP_003095996.1|	55.1	1e-06	hypothetical protein CRE_06006 [Caenorhabditis remanei] >gi|308244145|gb|EFO88097.1| hypothetical protein CRE_06006 [Caenorhabditis remanei]	--	--	--	--	sp|Q05049|MUC1_XENLA	61.2	5e-10	Integumentary mucin C.1 (Fragment) OS=Xenopus laevis PE=2 SV=1	APE1583	47	9e-06	COG3889	Predicted solute binding protein	K10955	9e-09	58.9	acs:100563509	intestinal mucin-2	-	-	-
CL1017.Contig1_All	579	1	0.1014	3	0.3289	7	0.6927	5189	530.668	1	0.1084	2	0.245	1	0.131	gi|319803017|tpg|DAA34039.1|	239.2	7e-62	TPA_inf: fibrinogen-related protein 7 [Mytilus californianus]	--	--	--	--	sp|Q5XK91|FBCDB_XENLA	220	1e-57	Fibrinogen C domain-containing protein 1-B OS=Xenopus laevis GN=fibcd1-b PE=2 SV=1	--	--	--	--	--	K10104	1e-58	225	acs:100552635	ficolin	-	GO:0005488//binding	-
CL1017.Contig2_All	1004	4	0.2339	5	0.3162	5	0.2853	5662	333.929	3	0.1875	5	0.3532	3	0.2267	gi|317452957|emb|CBM41046.1|	249.6	1e-64	fibrinogen-related protein 7 [Mytilus galloprovincialis]	--	--	--	--	sp|Q5XK91|FBCDB_XENLA	233	6e-61	Fibrinogen C domain-containing protein 1-B OS=Xenopus laevis GN=fibcd1-b PE=2 SV=1	--	--	--	--	--	K10104	3e-59	229	acs:100552635	ficolin	-	GO:0005488//binding	-
CL1017.Contig3_All	885	0	0	2	0.1435	1	0.0647	4962	331.995	1	0.0709	4	0.3206	0	0	gi|317452893|emb|CBM41045.1|	235.7	1e-60	fibrinogen-related protein 6 [Mytilus galloprovincialis]	--	--	--	--	sp|Q5XK91|FBCDB_XENLA	217	2e-56	Fibrinogen C domain-containing protein 1-B OS=Xenopus laevis GN=fibcd1-b PE=2 SV=1	--	--	--	--	--	K10104	2e-54	213	acs:100552635	ficolin	-	-	-
CL1017.Contig4_All	223	0	0	0	0	0	0	60	15.9318	0	0	0	0	0	0	gi|340382702|ref|XP_003389857.1|	105.5	6e-22	PREDICTED: fibrinogen C domain-containing protein 1-like [Amphimedon queenslandica]	--	--	--	--	sp|Q05546|TENR_RAT	97.4	6e-21	Tenascin-R OS=Rattus norvegicus GN=Tnr PE=1 SV=1	--	--	--	--	--	K06252	2e-20	97.4	rno:25567	tenascin	GO:0051716//cellular response to stimulus;GO:0016337//cell-cell adhesion;GO:0007162//negative regulation of cell adhesion;GO:0007610//behavior;GO:0030517//negative regulation of axon extension;GO:0010977//negative regulation of neuron projection development;GO:0050806//positive regulation of synaptic transmission;GO:0043062//extracellular structure organization	GO:0005178//integrin binding	GO:0044464//cell part;GO:0005578//proteinaceous extracellular matrix
CL1017.Contig5_All	870	0	0	0	0	0	0	1359	92.495	0	0	3	0.2446	1	0.0872	gi|260799840|ref|XP_002594892.1|	256.9	7e-67	hypothetical protein BRAFLDRAFT_86061 [Branchiostoma floridae] >gi|229280129|gb|EEN50903.1| hypothetical protein BRAFLDRAFT_86061 [Branchiostoma floridae]	--	--	--	--	sp|Q6AX44|FBCDA_XENLA	234	2e-61	Fibrinogen C domain-containing protein 1-A OS=Xenopus laevis GN=fibcd1-a PE=2 SV=1	--	--	--	--	--	K10104	1e-58	226	acs:100552635	ficolin	-	-	-
CL1017.Contig6_All	607	0	0	2	0.2092	5	0.472	843	82.235	3	0.3101	6	0.701	0	0	gi|260799840|ref|XP_002594892.1|	210.7	3e-53	hypothetical protein BRAFLDRAFT_86061 [Branchiostoma floridae] >gi|229280129|gb|EEN50903.1| hypothetical protein BRAFLDRAFT_86061 [Branchiostoma floridae]	--	--	--	--	sp|Q6AX44|FBCDA_XENLA	194	9e-50	Fibrinogen C domain-containing protein 1-A OS=Xenopus laevis GN=fibcd1-a PE=2 SV=1	--	--	--	--	--	K10104	3e-50	197	xtr:548521	ficolin	-	GO:0005488//binding	-
CL10170.Contig1_All	1270	0	0	1	0.05	13	0.5865	112	5.2219	1	0.0494	19	1.061	1	0.0597	gi|115889630|ref|XP_790246.2|	62.4	4e-08	PREDICTED: hypothetical protein [Strongylocentrotus purpuratus] >gi|115978438|ref|XP_001189431.1| PREDICTED: hypothetical protein [Strongylocentrotus purpuratus]	--	--	--	--	sp|Q5THR3|EFCB6_HUMAN	102	2e-21	EF-hand calcium-binding domain-containing protein 6 OS=Homo sapiens GN=EFCAB6 PE=1 SV=1	SPAC3A12.14	57	7e-08	COG5126	Ca2+-binding protein (EF-Hand superfamily)	K02183	2e-11	70.9	spu:591984	calmodulin	-	-	-
CL10170.Contig2_All	1438	0	0	10	0.4415	133	5.2994	130	5.3531	1	0.0436	171	8.4337	3	0.1583	gi|115889630|ref|XP_790246.2|	66.2	3e-09	PREDICTED: hypothetical protein [Strongylocentrotus purpuratus] >gi|115978438|ref|XP_001189431.1| PREDICTED: hypothetical protein [Strongylocentrotus purpuratus]	--	--	--	--	sp|Q5THR3|EFCB6_HUMAN	108	2e-23	EF-hand calcium-binding domain-containing protein 6 OS=Homo sapiens GN=EFCAB6 PE=1 SV=1	--	--	--	--	--	--	--	--	--	--	-	-	-
CL10171.Contig1_All	442	0	0	0	0	20	2.5926	26	3.4831	0	0	9	1.4441	3	0.5149	--	--	--	--	--	--	--	--	--	--	--	--	--	--	--	--	--	--	--	--	--	--	-	-	-
CL10171.Contig2_All	435	1	0.135	3	0.4378	9	1.1855	6	0.8167	0	0	22	3.5869	10	1.7439	--	--	--	--	--	--	--	--	--	--	--	--	--	--	--	--	--	--	--	--	--	--	-	-	-
CL10172.Contig1_All	481	36	4.3936	18	2.3757	43	5.1222	18	2.2159	24	3.1306	26	3.8336	12	1.8926	--	--	--	--	--	--	--	--	--	--	--	--	--	--	--	--	--	--	--	--	--	--	-	-	-
CL10172.Contig2_All	626	10	0.9378	7	0.7099	6	0.5492	60	5.6754	7	0.7016	4	0.4532	3	0.3635	gi|94536623|ref|NP_001035459.1|	53.5	6e-06	tumor necrosis factor receptor superfamily member 9 precursor [Danio rerio] >gi|92097986|gb|AAI15176.1| Zgc:136557 [Danio rerio]	--	--	--	--	--	--	--	--	--	--	--	--	--	K05146	1e-06	53.5	dre:678622	tumor necrosis factor receptor superfamily member 9	-	-	-
CL10173.Contig1_All	391	0	0	0	0	0	0	19	2.8774	0	0	0	0	0	0	gi|156407860|ref|XP_001641575.1|	57.4	2e-07	predicted protein [Nematostella vectensis] >gi|156228714|gb|EDO49512.1| predicted protein [Nematostella vectensis]	--	--	--	--	sp|P02707|LECH_CHICK	59.7	2e-09	Hepatic lectin OS=Gallus gallus PE=1 SV=1	--	--	--	--	--	K06560	6e-10	62.8	nve:NEMVE_v1g238062	mannose receptor, C type	GO:0007165//signal transduction;GO:0006897//endocytosis;GO:0002684//positive regulation of immune system process;GO:0045087//innate immune response	GO:0030246//carbohydrate binding;GO:0004872//receptor activity	GO:0044425//membrane part
CL10173.Contig2_All	388	0	0	0	0	0	0	21	3.2048	0	0	0	0	2	0.391	gi|1052975|gb|AAC48680.1|	61.2	1e-08	E-selectin [Sus scrofa]	--	--	--	--	sp|P98110|LYAM2_PIG	61.2	5e-10	E-selectin OS=Sus scrofa GN=SELE PE=2 SV=1	--	--	--	--	--	K06494	2e-09	61.2	ssc:397508	selectin, endothelial cell	GO:0007165//signal transduction;GO:0006897//endocytosis;GO:0002684//positive regulation of immune system process;GO:0045087//innate immune response	GO:0030246//carbohydrate binding;GO:0004872//receptor activity	GO:0044425//membrane part
CL10174.Contig1_All	829	32	2.266	52	3.9821	108	7.4646	64	4.5713	11	0.8325	87	7.443	22	2.0132	gi|291232241|ref|XP_002736066.1|	115.5	2e-24	PREDICTED: hypothetical protein [Saccoglossus kowalevskii]	--	--	--	--	sp|Q08CF3|CCD61_DANRE	112	1e-24	Coiled-coil domain-containing protein 61 OS=Danio rerio GN=ccdc61 PE=2 SV=1	--	--	--	--	--	K13168	5e-12	72	nvi:100169978	splicing factor, arginine/serine-rich 16	-	-	-
CL10174.Contig2_All	2351	53	1.3234	117	3.1594	317	7.7258	304	7.6567	66	1.7614	535	16.1393	139	4.4852	gi|291232241|ref|XP_002736066.1|	449.5	3e-124	PREDICTED: hypothetical protein [Saccoglossus kowalevskii]	--	--	--	--	sp|Q08CF3|CCD61_DANRE	342	3e-93	Coiled-coil domain-containing protein 61 OS=Danio rerio GN=ccdc61 PE=2 SV=1	--	--	--	--	--	K13172	3e-14	81.3	der:Dere_GG14576	serine/arginine repetitive matrix protein 2	-	-	-
CL10175.Contig1_All	1049	131	7.331	107	6.4755	218	11.9074	253	14.2811	156	9.3307	214	14.4684	103	7.4487	--	--	--	--	--	--	--	--	--	--	--	--	--	--	--	--	--	--	--	--	--	--	-	-	-
CL10175.Contig2_All	399	22	3.2368	16	2.5457	27	3.8773	35	5.1941	23	3.6167	25	4.4437	33	6.2742	--	--	--	--	--	--	--	--	--	--	--	--	--	--	--	--	--	--	--	--	--	--	-	-	-
CL10176.Contig1_All	248	13	3.0772	1	0.256	1	0.231	0	0	7	1.771	20	5.7195	3	0.9177	--	--	--	--	--	--	--	--	--	--	--	--	--	--	--	--	--	--	--	--	--	--	-	-	-
CL10176.Contig2_All	222	0	0	3	0.8579	6	1.5486	0	0	3	0.8479	3	0.9584	0	0	--	--	--	--	--	--	--	--	--	--	--	--	--	--	--	--	--	--	--	--	--	--	-	-	-
CL10177.Contig1_All	366	0	0	0	0	0	0	60	9.7071	1	0.1714	0	0	0	0	--	--	--	--	--	--	--	--	--	--	--	--	--	--	--	--	--	--	--	--	--	--	-	-	-
CL10177.Contig2_All	226	0	0	0	0	0	0	8	2.096	0	0	0	0	0	0	--	--	--	--	--	--	--	--	--	--	--	--	--	--	--	--	--	--	--	--	--	--	-	-	-
CL10177.Contig3_All	443	0	0	0	0	0	0	0	0	0	0	33	5.2831	3	0.5137	--	--	--	--	--	--	--	--	--	--	--	--	--	--	--	--	--	--	--	--	--	--	-	-	-
CL10178.Contig1_All	3195	48	0.8819	97	1.9274	154	2.7618	26	0.4819	32	0.6284	62	1.3763	50	1.1872	gi|348503268|ref|XP_003439187.1|	357.5	2e-96	PREDICTED: hypothetical protein LOC100705990 [Oreochromis niloticus]	--	--	--	--	sp|Q6NXA9|UBXN1_DANRE	85.5	7e-16	UBX domain-containing protein 1 OS=Danio rerio GN=ubxn1 PE=2 SV=1	CAC3280_2	68.2	9e-11	COG4886	Leucine-rich repeat (LRR) protein	K10280	2e-11	72.8	dvi:Dvir_GJ20310	F-box and leucine-rich repeat protein 14	-	-	-
CL10178.Contig2_All	3230	19	0.3453	34	0.6683	66	1.1708	50	0.9166	17	0.3302	31	0.6807	27	0.6341	gi|348503268|ref|XP_003439187.1|	367.1	2e-99	PREDICTED: hypothetical protein LOC100705990 [Oreochromis niloticus]	--	--	--	--	sp|Q6NXA9|UBXN1_DANRE	85.5	7e-16	UBX domain-containing protein 1 OS=Danio rerio GN=ubxn1 PE=2 SV=1	CAC3280_2	68.2	9e-11	COG4886	Leucine-rich repeat (LRR) protein	K10280	2e-11	72.4	dvi:Dvir_GJ20310	F-box and leucine-rich repeat protein 14	-	-	-
CL10179.Contig1_All	410	0	0	0	0	0	0	178	25.7072	0	0	0	0	0	0	gi|325504445|emb|CBX41722.1|	213.8	1e-54	putative C1q domain containing protein MgC1q73 [Mytilus galloprovincialis]	gi|325504444|emb|FR715652.1|	131	2e-27	Mytilus galloprovincialis MgC1q73 gene for putative C1q domain containing protein MgC1q73	sp|Q8R066|C1QT4_MOUSE	55.5	3e-08	Complement C1q tumor necrosis factor-related protein 4 OS=Mus musculus GN=C1qtnf4 PE=2 SV=1	--	--	--	--	--	K03986	4e-06	50.1	gga:419504	complement C1q subcomponent subunit A	-	-	-
CL10179.Contig2_All	577	0	0	0	0	0	0	29	2.976	0	0	0	0	0	0	gi|325504445|emb|CBX41722.1|	313.5	2e-84	putative C1q domain containing protein MgC1q73 [Mytilus galloprovincialis]	gi|325504444|emb|FR715652.1|	690	0	Mytilus galloprovincialis MgC1q73 gene for putative C1q domain containing protein MgC1q73	sp|P83425|HIP_MYTED	53.9	2e-07	Heavy metal-binding protein HIP OS=Mytilus edulis PE=1 SV=1	--	--	--	--	--	--	--	--	--	--	-	-	-
CL10179.Contig3_All	577	0	0	0	0	0	0	68	6.9783	0	0	0	0	2	0.2629	gi|325504445|emb|CBX41722.1|	354.4	1e-96	putative C1q domain containing protein MgC1q73 [Mytilus galloprovincialis]	gi|325504444|emb|FR715652.1|	1078	0	Mytilus galloprovincialis MgC1q73 gene for putative C1q domain containing protein MgC1q73	sp|P83425|HIP_MYTED	52.8	5e-07	Heavy metal-binding protein HIP OS=Mytilus edulis PE=1 SV=1	--	--	--	--	--	K03986	3e-06	52	mgp:100546926	complement C1q subcomponent subunit A	-	-	-
CL1018.Contig1_All	1609	14	0.5108	61	2.4068	54	1.923	14	0.5152	13	0.5069	37	1.6309	17	0.8015	gi|359359685|gb|AEV41411.1|	876.7	0	HSPA12A [Mytilus galloprovincialis]	gi|359359684|gb|JN232381.1|	1913	0	Mytilus galloprovincialis HSPA12A (HSPA12A) mRNA, complete cds	sp|Q9CZJ2|HS12B_MOUSE	219	1e-56	Heat shock 70 kDa protein 12B OS=Mus musculus GN=Hspa12b PE=1 SV=1	Cj0759	65.1	3e-10	COG0443	Molecular chaperone	K09490	1e-08	62	hmg:100200137	heat shock 70kDa protein 5	-	-	-
CL1018.Contig2_All	1608	15	0.5476	73	2.8821	70	2.4943	17	0.626	18	0.7023	29	1.2791	26	1.2266	gi|359359685|gb|AEV41411.1|	886.3	0	HSPA12A [Mytilus galloprovincialis]	gi|359359684|gb|JN232381.1|	2181	0	Mytilus galloprovincialis HSPA12A (HSPA12A) mRNA, complete cds	sp|Q9CZJ2|HS12B_MOUSE	221	5e-57	Heat shock 70 kDa protein 12B OS=Mus musculus GN=Hspa12b PE=1 SV=1	YER103w	65.1	3e-10	COG0443	Molecular chaperone	K09490	8e-09	62.8	cel:C15H9.6	heat shock 70kDa protein 5	-	-	-
CL1018.Contig3_All	1991	269	7.9313	259	8.2584	249	7.1658	565	16.8033	308	9.7061	213	7.5874	184	7.0107	gi|359359685|gb|AEV41411.1|	949.5	0	HSPA12A [Mytilus galloprovincialis]	gi|359359684|gb|JN232381.1|	2968	0	Mytilus galloprovincialis HSPA12A (HSPA12A) mRNA, complete cds	sp|Q8K0U4|HS12A_MOUSE	243	1e-63	Heat shock 70 kDa protein 12A OS=Mus musculus GN=Hspa12a PE=1 SV=1	Cj0759	67.4	9e-11	COG0443	Molecular chaperone	K03283	1e-07	58.9	dvi:Dvir_GJ14196	heat shock 70kDa protein 1/8	-	-	-
CL1018.Contig4_All	543	13	1.4054	91	10.6391	93	9.8134	8	0.8724	13	1.5021	16	2.0898	17	2.375	gi|359359685|gb|AEV41411.1|	172.6	6e-42	HSPA12A [Mytilus galloprovincialis]	gi|359359684|gb|JN232381.1|	470	1e-129	Mytilus galloprovincialis HSPA12A (HSPA12A) mRNA, complete cds	sp|Q8K0U4|HS12A_MOUSE	62.4	5e-10	Heat shock 70 kDa protein 12A OS=Mus musculus GN=Hspa12a PE=1 SV=1	--	--	--	--	--	--	--	--	--	--	-	-	-
CL10180.Contig1_All	693	228	19.3138	406	37.1927	675	55.8093	396	33.8361	257	23.2682	410	41.9598	209	22.8786	gi|85681899|sp|Q62880.2|TAF9B_RAT	152.1	1e-35	RecName: Full=Transcription initiation factor TFIID subunit 9B; AltName: Full=Neuronal cell death-related gene in neuron 7; Short=DN-7; AltName: Full=Transcription initiation factor TFIID subunit 9-like; AltName: Full=Transcription-associated factor TAFII31L >gi|59862090|gb|AAH90332.1| Taf9b protein [Rattus norvegicus] >gi|149055551|gb|EDM07135.1| TAF9-like RNA polymerase II, TATA box binding pro…	--	--	--	--	sp|Q62880|TAF9B_RAT	152	8e-37	Transcription initiation factor TFIID subunit 9B OS=Rattus norvegicus GN=Taf9b PE=2 SV=2	SPAC12G12.05c	75.5	8e-14	COG5094	Transcription initiation factor TFIID, subunit TAF9 (also component of histone acetyltransferase SAGA)	K14535	5e-36	151	bta:532936	transcription initiation factor TFIID subunit 9 / adenylate kinase [EC:2.7.4.3]	GO:0048518//positive regulation of biological process;GO:0012501//programmed cell death;GO:0006355//regulation of transcription, DNA-dependent;GO:0014070//response to organic cyclic substance;GO:0048523//negative regulation of cellular process	GO:0016740//transferase activity;GO:0005488//binding	GO:0070461//SAGA-type complex
CL10180.Contig2_All	314	1	0.187	2	0.4044	4	0.7299	13	2.4515	0	0	0	0	0	0	gi|126342612|ref|XP_001372484.1|	125.6	5e-28	PREDICTED: transcription initiation factor TFIID subunit 9-like [Monodelphis domestica]	--	--	--	--	sp|Q62880|TAF9B_RAT	124	6e-29	Transcription initiation factor TFIID subunit 9B OS=Rattus norvegicus GN=Taf9b PE=2 SV=2	SPAC12G12.05c	75.5	2e-14	COG5094	Transcription initiation factor TFIID, subunit TAF9 (also component of histone acetyltransferase SAGA)	K14535	8e-29	125	mdo:100019723	transcription initiation factor TFIID subunit 9 / adenylate kinase [EC:2.7.4.3]	GO:0006352//transcription initiation;GO:0014070//response to organic cyclic substance;GO:0030307//positive regulation of cell growth;GO:0043066//negative regulation of apoptosis	GO:0003677//DNA binding	GO:0033276//transcription factor TFTC complex;GO:0005669//transcription factor TFIID complex
CL10181.Contig1_All	606	3	0.2906	5	0.5238	5	0.4728	2	0.1954	9	0.9318	22	2.5747	2	0.2504	gi|260831372|ref|XP_002610633.1|	142.9	7e-33	hypothetical protein BRAFLDRAFT_117882 [Branchiostoma floridae] >gi|229296000|gb|EEN66643.1| hypothetical protein BRAFLDRAFT_117882 [Branchiostoma floridae]	--	--	--	--	sp|Q8C6G8|WDR26_MOUSE	139	6e-33	WD repeat-containing protein 26 OS=Mus musculus GN=Wdr26 PE=1 SV=3	all0284_3	51.6	9e-07	COG2319	FOG: WD40 repeat	K10263	1e-08	60.1	nve:NEMVE_v1g239471	F-box and WD-40 domain protein 5	-	-	-
CL10181.Contig2_All	758	8	0.6196	48	4.0201	68	5.1401	5	0.3906	23	1.9038	35	3.2748	19	1.9015	gi|321455993|gb|EFX67111.1|	68.9	2e-10	hypothetical protein DAPPUDRAFT_302220 [Daphnia pulex]	--	--	--	--	sp|Q8C6G8|WDR26_MOUSE	65.5	1e-10	WD repeat-containing protein 26 OS=Mus musculus GN=Wdr26 PE=1 SV=3	--	--	--	--	--	--	--	--	--	--	-	-	-
CL10182.Contig1_All	335	97	16.9978	2	0.379	0	0	6	1.0605	84	15.7325	8	1.6937	52	11.7754	--	--	--	--	--	--	--	--	--	--	--	--	--	--	--	--	--	--	--	--	--	--	-	-	-
CL10182.Contig2_All	1742	471	15.8722	97	3.535	17	0.5592	13	0.4419	550	19.8097	12	0.4886	128	5.5741	gi|291228775|ref|XP_002734347.1|	225.3	6e-57	PREDICTED: predicted protein-like [Saccoglossus kowalevskii]	--	--	--	--	--	--	--	--	STM2587	90.5	8e-18	COG2110	Predicted phosphatase homologous to the C-terminal domain of histone macroH2A1	--	--	--	--	--	-	-	-
CL10182.Contig3_All	1444	448	18.2128	56	2.462	11	0.4365	2	0.082	540	23.4633	9	0.442	64	3.3622	gi|291228775|ref|XP_002734347.1|	225.7	3e-57	PREDICTED: predicted protein-like [Saccoglossus kowalevskii]	--	--	--	--	--	--	--	--	STM2587	92	2e-18	COG2110	Predicted phosphatase homologous to the C-terminal domain of histone macroH2A1	--	--	--	--	--	-	-	-
CL10183.Contig1_All	291	5	1.0087	2	0.4363	7	1.3783	65	13.2263	14	3.0185	19	4.6307	12	3.1283	--	--	--	--	--	--	--	--	--	--	--	--	--	--	--	--	--	--	--	--	--	--	-	-	-
CL10183.Contig2_All	253	0	0	24	6.0222	55	12.456	8	1.8724	2	0.496	5	1.4016	1	0.2998	--	--	--	--	gi|270063462|gb|GU207455.1|	73.8	3e-10	Crassostrea gigas clone CG_Ba45B21, complete sequence	--	--	--	--	--	--	--	--	--	--	--	--	--	--	-	-	-
CL10184.Contig1_All	479	7	0.8579	4	0.5301	4	0.4785	8	0.9889	4	0.5239	9	1.3326	2	0.3167	--	--	--	--	--	--	--	--	--	--	--	--	--	--	--	--	--	--	--	--	--	--	-	-	-
CL10184.Contig2_All	725	24	1.9433	6	0.5254	10	0.7903	64	5.2271	17	1.4712	7	0.6848	5	0.5232	--	--	--	--	--	--	--	--	--	--	--	--	--	--	--	--	--	--	--	--	--	--	-	-	-
CL10185.Contig1_All	385	13	1.9822	11	1.8138	19	2.8277	9	1.3842	8	1.3037	4	0.7369	5	0.9852	--	--	--	--	--	--	--	--	--	--	--	--	--	--	--	--	--	--	--	--	--	--	-	-	-
CL10185.Contig2_All	238	2	0.4933	21	5.6015	12	2.889	0	0	2	0.5272	4	1.192	0	0	--	--	--	--	--	--	--	--	--	--	--	--	--	--	--	--	--	--	--	--	--	--	-	-	-
CL10186.Contig1_All	357	0	0	0	0	0	0	18	2.9855	0	0	0	0	0	0	--	--	--	--	--	--	--	--	--	--	--	--	--	--	--	--	--	--	--	--	--	--	-	-	-
CL10186.Contig2_All	398	6	0.885	0	0	16	2.3034	10	1.4878	1	0.1576	3	0.5346	1	0.1906	--	--	--	--	--	--	--	--	--	--	--	--	--	--	--	--	--	--	--	--	--	--	-	-	-
CL10187.Contig1_All	1602	80	2.9315	43	1.704	52	1.8598	58	2.1438	121	4.739	155	6.862	63	2.9833	gi|254813586|sp|A9ULZ2.2|BIR7B_XENLA	56.6	3e-06	RecName: Full=Baculoviral IAP repeat-containing protein 7-B; AltName: Full=E3 ubiquitin-protein ligase EIAP-B; AltName: Full=Embryonic/Egg IAP-B; Short=EIAP/XLX-B	--	--	--	--	sp|A9ULZ2|BIR7B_XENLA	56.6	2e-07	Baculoviral IAP repeat-containing protein 7-B OS=Xenopus laevis GN=birc7-b PE=2 SV=2	--	--	--	--	--	K16061	6e-07	56.6	xla:100137653	baculoviral IAP repeat-containing protein 7/8	-	-	-
CL10187.Contig2_All	372	8	1.2624	4	0.6826	7	1.0782	11	1.7509	3	0.506	3	0.572	1	0.2039	--	--	--	--	--	--	--	--	--	--	--	--	--	--	--	--	--	--	--	--	--	--	-	-	-
CL10187.Contig3_All	263	1	0.2232	8	1.9311	3	0.6536	1	0.2251	1	0.2386	4	1.0787	4	1.1538	--	--	--	--	--	--	--	--	--	--	--	--	--	--	--	--	--	--	--	--	--	--	-	-	-
CL10188.Contig1_All	261	2	0.4498	5	1.2162	6	1.3172	13	2.9493	3	0.7212	9	2.4456	5	1.4533	--	--	--	--	--	--	--	--	--	--	--	--	--	--	--	--	--	--	--	--	--	--	-	-	-
CL10188.Contig2_All	285	0	0	1	0.2228	10	2.0104	4	0.8311	0	0	2	0.4977	5	1.3309	--	--	--	--	--	--	--	--	--	--	--	--	--	--	--	--	--	--	--	--	--	--	-	-	-
CL10189.Contig1_All	452	0	0	0	0	0	0	4	0.524	0	0	0	0	0	0	gi|157783840|gb|ABV72691.1|	53.9	2e-06	nicotinic acetylcholine receptor alpha 9 subunit [Bombyx mori]	--	--	--	--	--	--	--	--	--	--	--	--	--	--	--	--	--	--	-	-	-
CL10189.Contig2_All	441	0	0	0	0	1	0.1299	3	0.4028	0	0	0	0	0	0	gi|157783840|gb|ABV72691.1|	53.9	2e-06	nicotinic acetylcholine receptor alpha 9 subunit [Bombyx mori]	--	--	--	--	--	--	--	--	--	--	--	--	--	--	--	--	--	--	-	-	-
CL1019.Contig1_All	510	36	4.1438	1	0.1245	4	0.4494	2	0.2322	48	5.9052	2	0.2781	16	2.3799	--	--	--	--	--	--	--	--	--	--	--	--	--	--	--	--	--	--	--	--	--	--	-	-	-
CL1019.Contig2_All	688	188	16.0411	188	17.3474	149	12.4089	43	3.7008	768	70.0384	109	11.2362	387	42.6716	--	--	--	--	--	--	--	--	--	--	--	--	--	--	--	--	--	--	--	--	--	--	-	-	-
CL1019.Contig3_All	2650	2188	48.4693	839	20.0993	466	10.0757	547	12.2225	4499	106.52	491	13.1407	1465	41.9381	--	--	--	--	gi|346714573|dbj|AK386748.1|	65.9	8e-07	Bombyx mori mRNA, clone: fprW26G22	--	--	--	--	--	--	--	--	--	--	--	--	--	--	-	-	-
CL10190.Contig1_All	246	0	0	0	0	0	0	17	4.092	0	0	0	0	0	0	--	--	--	--	--	--	--	--	--	--	--	--	--	--	--	--	--	--	--	--	--	--	-	-	-
CL10190.Contig2_All	211	0	0	0	0	0	0	7	1.9644	0	0	0	0	0	0	--	--	--	--	--	--	--	--	--	--	--	--	--	--	--	--	--	--	--	--	--	--	-	-	-
CL10190.Contig3_All	827	0	0	18	1.3818	2	0.1386	0	0	0	0	0	0	0	0	--	--	--	--	--	--	--	--	--	--	--	--	--	--	--	--	--	--	--	--	--	--	-	-	-
CL10190.Contig4_All	731	0	0	6	0.5211	1	0.0784	0	0	0	0	0	0	0	0	--	--	--	--	--	--	--	--	--	--	--	--	--	--	--	--	--	--	--	--	--	--	-	-	-
CL10190.Contig5_All	212	0	0	4	1.1978	1	0.2703	1	0.2793	0	0	0	0	0	0	--	--	--	--	--	--	--	--	--	--	--	--	--	--	--	--	--	--	--	--	--	--	-	-	-
CL10190.Contig6_All	897	0	0	8	0.5662	4	0.2555	0	0	1	0.0699	0	0	0	0	--	--	--	--	--	--	--	--	--	--	--	--	--	--	--	--	--	--	--	--	--	--	-	-	-
CL10190.Contig7_All	284	0	0	1	0.2235	0	0	0	0	0	0	0	0	0	0	--	--	--	--	--	--	--	--	--	--	--	--	--	--	--	--	--	--	--	--	--	--	-	-	-
CL10191.Contig1_All	758	13	1.0068	4	0.335	14	1.0583	65	5.0776	16	1.3244	26	2.4327	8	0.8006	gi|34392586|dbj|BAC82626.1|	134.8	3e-30	pol-like protein [Ciona intestinalis]	--	--	--	--	sp|P14381|YTX2_XENLA	95.5	1e-19	Transposon TX1 uncharacterized 149 kDa protein OS=Xenopus laevis PE=4 SV=1	--	--	--	--	--	K13645	5e-14	78.6	xtr:100489636	procollagen-lysine,2-oxoglutarate 5-dioxygenase 2 [EC:1.14.11.4]	-	-	-
CL10191.Contig2_All	819	103	7.3828	5	0.3876	21	1.4692	96	6.9407	20	1.5322	30	2.5979	13	1.2041	gi|34392569|dbj|BAC82615.1|	137.1	7e-31	pol-like protein [Danio rerio]	--	--	--	--	sp|P14381|YTX2_XENLA	102	1e-21	Transposon TX1 uncharacterized 149 kDa protein OS=Xenopus laevis PE=4 SV=1	--	--	--	--	--	K13645	8e-15	81.3	xtr:100489636	procollagen-lysine,2-oxoglutarate 5-dioxygenase 2 [EC:1.14.11.4]	-	-	-
CL10192.Contig1_All	291	1	0.2017	19	4.145	35	6.8915	46	9.3602	30	6.4683	10	2.4372	21	5.4745	--	--	--	--	--	--	--	--	--	--	--	--	--	--	--	--	--	--	--	--	--	--	-	-	-
CL10192.Contig2_All	349	0	0	1	0.1819	0	0	0	0	2	0.3596	7	1.4225	1	0.2174	--	--	--	--	--	--	--	--	--	--	--	--	--	--	--	--	--	--	--	--	--	--	-	-	-
CL10193.Contig1_All	496	27	3.1956	27	3.4558	69	7.9708	247	29.4872	24	3.0359	79	11.2961	32	4.8942	--	--	--	--	--	--	--	--	--	--	--	--	--	--	--	--	--	--	--	--	--	--	-	-	-
CL10193.Contig2_All	282	0	0	0	0	0	0	10	2.0998	0	0	0	0	0	0	--	--	--	--	--	--	--	--	--	--	--	--	--	--	--	--	--	--	--	--	--	--	-	-	-
CL10194.Contig1_All	295	45	8.9548	6	1.2912	9	1.7481	1	0.2007	16	3.403	5	1.2021	0	0	gi|260795559|ref|XP_002592772.1|	120.9	1e-26	hypothetical protein BRAFLDRAFT_117719 [Branchiostoma floridae] >gi|229277996|gb|EEN48783.1| hypothetical protein BRAFLDRAFT_117719 [Branchiostoma floridae]	gi|198422627|ref|XM_002129068.1|	63.9	3e-07	PREDICTED: Ciona intestinalis hypothetical protein LOC100178347 (LOC100178347), mRNA	--	--	--	--	--	--	--	--	--	--	--	--	--	--	GO:0007166//cell surface receptor linked signal transduction	GO:0004888//transmembrane receptor activity	GO:0016020//membrane
CL10194.Contig2_All	413	116	16.4882	42	6.456	47	6.5205	5	0.7169	143	21.7245	34	5.8386	10	1.8368	gi|260795559|ref|XP_002592772.1|	134.8	9e-31	hypothetical protein BRAFLDRAFT_117719 [Branchiostoma floridae] >gi|229277996|gb|EEN48783.1| hypothetical protein BRAFLDRAFT_117719 [Branchiostoma floridae]	gi|198422627|ref|XM_002129068.1|	60	7e-06	PREDICTED: Ciona intestinalis hypothetical protein LOC100178347 (LOC100178347), mRNA	--	--	--	--	--	--	--	--	--	--	--	--	--	--	GO:0007166//cell surface receptor linked signal transduction	GO:0004888//transmembrane receptor activity	GO:0016020//membrane
CL10195.Contig1_All	364	0	0	0	0	1	0.1574	2	0.3253	7	1.2066	30	5.8452	11	2.2925	gi|146147383|gb|ABQ01986.1|	52.8	4e-06	solute carrier 39 (zinc transporter) member 7 [Salmo salar] >gi|148362148|gb|ABQ59671.1| SLC39A7 [Salmo salar]	gi|146147381|gb|EF210363.1|	61.9	2e-06	Salmo salar clone CH214-714P22 MHC Class I (Sasa-UBA) gene, Sasa-UBA*0601 allele, partial cds; and proteasome subunit beta type 8 (PSMB8a), proteasome subunit beta type 10 (PSMB10a), PSMB9a-like (PSMB9a-like), proteosome subunit beta type 9 (PSMB9), transporter 2 ATP binding cassette (TAP2a), bromodomain containing 2 (BRD2), collagen Type XI Alpha2 (COL11A2), retinoid X receptor beta (RXRB), solu…	sp|Q9PUB8|S39A7_DANRE	92.8	2e-19	Zinc transporter Slc39a7 (Fragment) OS=Danio rerio GN=slc39a7 PE=2 SV=1	PM0926	82.8	1e-16	COG4531	ABC-type Zn2+ transport system, periplasmic component/surface adhesin	K14713	5e-19	92.8	dre:30094	solute carrier family 39 (zinc transporter), member 7	GO:0006812//cation transport	GO:0008324//cation transmembrane transporter activity;GO:0005515//protein binding	-
CL10195.Contig2_All	352	2	0.3335	25	4.5088	23	3.7439	1	0.1682	2	0.3565	26	5.2386	8	1.7241	gi|146147383|gb|ABQ01986.1|	76.6	3e-13	solute carrier 39 (zinc transporter) member 7 [Salmo salar] >gi|148362148|gb|ABQ59671.1| SLC39A7 [Salmo salar]	gi|308488002|ref|XM_003106148.1|	67.9	3e-08	Caenorhabditis remanei CRE-HKE-4.2 protein (Cre-hke-4.2) mRNA, complete cds	sp|A8X482|HKE42_CAEBR	82	3e-16	Histidine-rich membrane protein KE4 homolog 2 OS=Caenorhabditis briggsae GN=hke-4.2 PE=3 SV=2	PM0926	74.3	5e-14	COG4531	ABC-type Zn2+ transport system, periplasmic component/surface adhesin	K14713	2e-15	81.3	cbr:CBG07716	solute carrier family 39 (zinc transporter), member 7	GO:0006811//ion transport	GO:0005515//protein binding	-
CL10196.Contig1_All	329	3	0.5353	1	0.193	4	0.6966	6	1.0799	3	0.5721	16	3.4491	7	1.6141	--	--	--	--	--	--	--	--	--	--	--	--	--	--	--	--	--	--	--	--	--	--	-	-	-
CL10196.Contig2_All	250	1	0.2348	0	0	6	1.3751	1	0.2369	9	2.2587	5	1.4184	0	0	--	--	--	--	--	--	--	--	--	--	--	--	--	--	--	--	--	--	--	--	--	--	-	-	-
CL10197.Contig1_All	458	0	0	1	0.1386	21	2.6272	46	5.9472	0	0	15	2.3228	0	0	--	--	--	--	--	--	--	--	--	--	--	--	--	--	--	--	--	--	--	--	--	--	-	-	-
CL10197.Contig2_All	254	0	0	0	0	20	4.5116	18	4.1962	0	0	3	0.8377	0	0	--	--	--	--	--	--	--	--	--	--	--	--	--	--	--	--	--	--	--	--	--	--	-	-	-
CL10198.Contig1_All	600	1	0.0978	0	0	0	0	0	0	2	0.2091	4	0.4728	14	1.7701	--	--	--	--	--	--	--	--	--	--	--	--	--	--	--	--	--	--	--	--	--	--	-	-	-
CL10198.Contig2_All	1080	2	0.1087	47	2.7627	45	2.3874	1	0.0548	8	0.4648	48	3.1521	65	4.5657	--	--	--	--	--	--	--	--	--	--	--	--	--	--	--	--	--	--	--	--	--	--	-	-	-
CL10199.Contig1_All	676	13	1.1289	38	3.5686	27	2.2885	9	0.7883	30	2.7844	12	1.259	42	4.7132	gi|291225260|ref|XP_002732618.1|	102.8	1e-20	PREDICTED: predicted protein-like [Saccoglossus kowalevskii]	--	--	--	--	sp|Q8IYB1|M21D2_HUMAN	58.5	1e-08	Protein MB21D2 OS=Homo sapiens GN=MB21D2 PE=1 SV=3	--	--	--	--	--	--	--	--	--	--	-	-	-
CL10199.Contig2_All	1327	28	1.2387	209	9.9986	18	0.7772	19	0.8478	138	6.5249	15	0.8017	84	4.802	gi|291222289|ref|XP_002731152.1|	98.6	6e-19	PREDICTED: predicted protein-like [Saccoglossus kowalevskii]	--	--	--	--	sp|Q8IYB1|M21D2_HUMAN	56.6	1e-07	Protein MB21D2 OS=Homo sapiens GN=MB21D2 PE=1 SV=3	--	--	--	--	--	--	--	--	--	--	-	-	-
CL10199.Contig3_All	372	4	0.6312	7	1.1946	0	0	0	0	14	2.3613	2	0.3813	2	0.4079	gi|291222289|ref|XP_002731152.1|	71.6	1e-11	PREDICTED: predicted protein-like [Saccoglossus kowalevskii]	--	--	--	--	--	--	--	--	--	--	--	--	--	--	--	--	--	--	-	-	-
CL102.Contig1_All	582	2339	235.924	15	1.6362	8	0.7876	45	4.5783	5595	603.171	13	1.5842	221	28.8062	gi|268561050|ref|XP_002638223.1|	58.2	2e-07	Hypothetical protein CBG22657 [Caenorhabditis briggsae]	--	--	--	--	sp|P86732|GAAP_HALAI	102	4e-22	Glycine, alanine and asparagine-rich protein OS=Haliotis asinina PE=1 SV=1	XF0818	70.9	1e-12	COG2730	Endoglucanase	K15434	5e-17	87.8	ssc:100522915	protein FAM98B	-	-	-
CL102.Contig2_All	311	323	60.9688	3	0.6124	0	0	13	2.4751	499	100.671	13	2.9646	21	5.1224	gi|268561050|ref|XP_002638223.1|	57	2e-07	Hypothetical protein CBG22657 [Caenorhabditis briggsae]	--	--	--	--	sp|P86732|GAAP_HALAI	67.4	7e-12	Glycine, alanine and asparagine-rich protein OS=Haliotis asinina PE=1 SV=1	XF0818	49.7	1e-06	COG2730	Endoglucanase	K12741	6e-10	62.8	dsi:Dsim_GD20484	heterogeneous nuclear ribonucleoprotein A1/A3	GO:0000381//regulation of alternative nuclear mRNA splicing, via spliceosome;GO:0007067//mitosis	GO:0043565//sequence-specific DNA binding	GO:0005703//polytene chromosome puff;GO:0000785//chromatin;GO:0030529//ribonucleoprotein complex;GO:0035062//omega speckle
CL102.Contig3_All	337	873	152.072	8	1.507	8	1.3602	6	1.0542	370	68.8866	37	7.7867	186	41.8697	gi|308191431|sp|P86732.1|GAAP_HALAI	58.2	1e-07	RecName: Full=Glycine, alanine and asparagine-rich protein; Flags: Precursor	--	--	--	--	sp|P86732|GAAP_HALAI	63.5	1e-10	Glycine, alanine and asparagine-rich protein OS=Haliotis asinina PE=1 SV=1	XF0818	50.1	1e-06	COG2730	Endoglucanase	K12741	1e-09	62	dvi:Dvir_GJ23111	heterogeneous nuclear ribonucleoprotein A1/A3	-	-	-
CL102.Contig4_All	234	247	61.965	14	3.7982	0	0	1	0.253	307	82.3163	8	2.4247	4	1.2968	gi|268561050|ref|XP_002638223.1|	57	2e-07	Hypothetical protein CBG22657 [Caenorhabditis briggsae]	--	--	--	--	sp|P86732|GAAP_HALAI	71.2	5e-13	Glycine, alanine and asparagine-rich protein OS=Haliotis asinina PE=1 SV=1	XF0818	49.7	1e-06	COG2730	Endoglucanase	K12741	2e-10	64.3	dsi:Dsim_GD20484	heterogeneous nuclear ribonucleoprotein A1/A3	GO:0000381//regulation of alternative nuclear mRNA splicing, via spliceosome;GO:0007067//mitosis	GO:0043565//sequence-specific DNA binding	GO:0005703//polytene chromosome puff;GO:0000785//chromatin;GO:0030529//ribonucleoprotein complex;GO:0035062//omega speckle
CL102.Contig5_All	272	51	11.0069	1	0.2334	0	0	0	0	55	12.6869	3	0.7822	55	15.3395	gi|268561050|ref|XP_002638223.1|	52.8	4e-06	Hypothetical protein CBG22657 [Caenorhabditis briggsae]	--	--	--	--	sp|P86732|GAAP_HALAI	61.2	5e-10	Glycine, alanine and asparagine-rich protein OS=Haliotis asinina PE=1 SV=1	XF0818	47.8	5e-06	COG2730	Endoglucanase	K14563	1e-08	58.2	cqu:CpipJ_CPIJ005010	rRNA 2'-O-methyltransferase fibrillarin [EC:2.1.1.-]	-	-	-
CL102.Contig6_All	429	659	90.1765	6	0.8879	0	0	46	6.3492	1234	180.477	1	0.1653	25	4.4208	gi|308191431|sp|P86732.1|GAAP_HALAI	57	2e-07	RecName: Full=Glycine, alanine and asparagine-rich protein; Flags: Precursor	--	--	--	--	sp|P86732|GAAP_HALAI	85.5	3e-17	Glycine, alanine and asparagine-rich protein OS=Haliotis asinina PE=1 SV=1	XF0818	59.7	2e-09	COG2730	Endoglucanase	K15434	4e-12	70.1	pon:100451148	protein FAM98B	-	-	-
CL1020.Contig1_All	1004	56	3.2743	57	3.6042	107	6.1064	35	2.0642	41	2.5622	96	6.7814	77	5.818	gi|334321784|ref|XP_001373324.2|	349.7	1e-94	PREDICTED: aspartyl-tRNA synthetase, mitochondrial-like [Monodelphis domestica]	gi|327270228|ref|XM_003219844.1|	83.8	1e-12	PREDICTED: Anolis carolinensis aspartyl-tRNA synthetase, mitochondrial-like (LOC100566163), mRNA	sp|Q3KRD0|SYDM_RAT	340	2e-93	Aspartate--tRNA ligase, mitochondrial OS=Rattus norvegicus GN=Dars2 PE=2 SV=1	all2436	225	8e-59	COG0173	Aspartyl-tRNA synthetase	K01876	2e-95	349	mdo:100021040	aspartyl-tRNA synthetase [EC:6.1.1.12]	GO:0006418//tRNA aminoacylation for protein translation	GO:0005488//binding;GO:0004815//aspartate-tRNA ligase activity	GO:0005759//mitochondrial matrix;GO:0005634//nucleus
CL1020.Contig2_All	1707	147	5.0553	328	12.1985	475	15.944	283	9.8168	158	5.8075	235	9.7638	211	9.377	gi|345325431|ref|XP_001515219.2|	637.5	0	PREDICTED: aspartyl-tRNA synthetase, mitochondrial-like [Ornithorhynchus anatinus]	gi|327270228|ref|XM_003219844.1|	83.8	2e-12	PREDICTED: Anolis carolinensis aspartyl-tRNA synthetase, mitochondrial-like (LOC100566163), mRNA	sp|A6QPU5|SYDM_BOVIN	622	1e-177	Aspartate--tRNA ligase, mitochondrial OS=Bos taurus GN=DARS2 PE=2 SV=1	all2436	420	4e-117	COG0173	Aspartyl-tRNA synthetase	K01876	0	637	oaa:100084784	aspartyl-tRNA synthetase [EC:6.1.1.12]	GO:0006418//tRNA aminoacylation for protein translation	GO:0005488//binding;GO:0004815//aspartate-tRNA ligase activity	GO:0005759//mitochondrial matrix;GO:0005634//nucleus
CL1020.Contig3_All	210	2	0.5591	17	5.1392	27	7.3668	12	3.3836	15	4.4816	11	3.715	12	4.3349	gi|345325431|ref|XP_001515219.2|	125.6	6e-28	PREDICTED: aspartyl-tRNA synthetase, mitochondrial-like [Ornithorhynchus anatinus]	--	--	--	--	sp|A6QPU5|SYDM_BOVIN	124	4e-29	Aspartate--tRNA ligase, mitochondrial OS=Bos taurus GN=DARS2 PE=2 SV=1	aspS	80.5	7e-16	COG0173	Aspartyl-tRNA synthetase	K01876	7e-29	125	oaa:100084784	aspartyl-tRNA synthetase [EC:6.1.1.12]	GO:0006422//aspartyl-tRNA aminoacylation	GO:0003676//nucleic acid binding;GO:0005524//ATP binding;GO:0004815//aspartate-tRNA ligase activity	GO:0005759//mitochondrial matrix
CL10200.Contig1_All	439	0	0	11	1.5907	16	2.0883	7	0.9442	0	0	5	0.8078	13	2.2464	gi|312377132|gb|EFR24043.1|	63.5	2e-09	hypothetical protein AND_11673 [Anopheles darlingi]	--	--	--	--	sp|Q7TM99|MOT9_MOUSE	48.9	4e-06	Monocarboxylate transporter 9 OS=Mus musculus GN=Slc16a9 PE=2 SV=1	--	--	--	--	--	K08184	9e-06	49.3	bfo:BRAFLDRAFT_90403	MFS transporter, MCP family, solute carrier family 16 (monocarboxylic acid transporters), member 7	-	-	-
CL10200.Contig2_All	296	0	0	1	0.2145	5	0.9679	0	0	0	0	8	1.9168	1	0.2563	--	--	--	--	--	--	--	--	--	--	--	--	--	--	--	--	--	--	--	--	--	--	-	-	-
CL10201.Contig1_All	533	5	0.5507	7	0.8337	22	2.365	84	9.3319	3	0.3531	53	7.0523	32	4.5545	gi|115968961|ref|XP_001182729.1|	138.3	1e-31	PREDICTED: hypothetical protein [Strongylocentrotus purpuratus]	--	--	--	--	sp|Q5R946|PIGP_PONAB	129	4e-30	Phosphatidylinositol N-acetylglucosaminyltransferase subunit P OS=Pongo abelii GN=PIGP PE=2 SV=1	--	--	--	--	--	K03861	2e-32	138	spu:758861	phosphatidylinositol glycan, class P	GO:0006506//GPI anchor biosynthetic process	GO:0016740//transferase activity	-
CL10201.Contig2_All	559	27	2.8354	15	1.7035	37	3.7925	31	3.2837	17	1.9081	49	6.2168	29	3.9355	gi|115968961|ref|XP_001182729.1|	138.3	1e-31	PREDICTED: hypothetical protein [Strongylocentrotus purpuratus]	--	--	--	--	sp|Q5R946|PIGP_PONAB	129	5e-30	Phosphatidylinositol N-acetylglucosaminyltransferase subunit P OS=Pongo abelii GN=PIGP PE=2 SV=1	--	--	--	--	--	K03861	3e-32	138	spu:758861	phosphatidylinositol glycan, class P	GO:0006506//GPI anchor biosynthetic process	GO:0016740//transferase activity	-
CL10202.Contig1_All	2058	1	0.0285	33	1.018	187	5.2063	335	9.6387	5	0.1524	256	8.8222	26	0.9584	gi|344271730|ref|XP_003407690.1|	170.6	2e-40	PREDICTED: angiopoietin-1 receptor [Loxodonta africana]	--	--	--	--	sp|Q06807|TIE2_BOVIN	169	3e-41	Angiopoietin-1 receptor OS=Bos taurus GN=TEK PE=2 SV=1	YAR019c	69.3	2e-11	COG0515	Serine/threonine protein kinase	K05121	5e-41	170	mmu:21687	endothelial-specific receptor tyrosine kinase [EC:2.7.10.1]	GO:0001525//angiogenesis;GO:0007155//cell adhesion;GO:0016310//phosphorylation;GO:0007165//signal transduction;GO:0048522//positive regulation of cellular process	GO:0016301//kinase activity;GO:0019838//growth factor binding;GO:0004872//receptor activity	GO:0044425//membrane part;GO:0005886//plasma membrane
CL10202.Contig2_All	814	0	0	11	0.8579	60	4.2234	114	8.2927	0	0	86	7.493	11	1.0251	--	--	--	--	--	--	--	--	--	--	--	--	--	--	--	--	--	--	--	--	--	--	-	-	-
CL10203.Contig1_All	200	2	0.587	0	0	0	0	2	0.5921	0	0	1	0.3546	8	3.0344	--	--	--	--	--	--	--	--	--	--	--	--	--	--	--	--	--	--	--	--	--	--	-	-	-
CL10203.Contig2_All	322	1	0.1823	0	0	0	0	38	6.9879	0	0	0	0	0	0	--	--	--	--	gi|210040945|emb|CU855931.4|	60	6e-06	Zebrafish DNA sequence from clone CH1073-127N13 in linkage group 13, complete sequence	--	--	--	--	--	--	--	--	--	--	--	--	--	--	-	-	-
CL10204.Contig1_All	589	0	0	12	1.2934	91	8.8524	19	1.9101	0	0	0	0	0	0	--	--	--	--	--	--	--	--	--	--	--	--	--	--	--	--	--	--	--	--	--	--	-	-	-
CL10204.Contig2_All	661	0	0	81	7.7794	569	49.3227	157	14.0642	2	0.1898	2	0.2146	0	0	--	--	--	--	--	--	--	--	--	--	--	--	--	--	--	--	--	--	--	--	--	--	-	-	-
CL10205.Contig1_All	456	10	1.2874	0	0	0	0	0	0	12	1.6511	1	0.1555	2	0.3327	gi|213514994|ref|NP_001134281.1|	52	8e-06	Type-2 ice-structuring protein precursor [Salmo salar] >gi|209732078|gb|ACI66908.1| Type-2 ice-structuring protein precursor [Salmo salar]	--	--	--	--	--	--	--	--	--	--	--	--	--	--	--	--	--	--	-	-	-
CL10205.Contig2_All	1230	32	1.5273	3	0.1548	0	0	12	0.5777	7	0.3571	267	15.3953	611	37.6836	gi|260821782|ref|XP_002606282.1|	60.5	1e-07	hypothetical protein BRAFLDRAFT_67521 [Branchiostoma floridae] >gi|229291623|gb|EEN62292.1| hypothetical protein BRAFLDRAFT_67521 [Branchiostoma floridae]	--	--	--	--	sp|Q62217|SEM5A_MOUSE	65.5	2e-10	Semaphorin-5A OS=Mus musculus GN=Sema5a PE=2 SV=1	--	--	--	--	--	K06841	1e-10	68.6	bfo:BRAFLDRAFT_84658	semaphorin 5	-	GO:0005488//binding	-
CL10206.Contig1_All	894	82	5.3845	16	1.1362	13	0.8332	34	2.252	147	10.3168	9	0.714	30	2.5457	--	--	--	--	gi|144225157|emb|AJ938114.1|	85.7	3e-13	Mytilus galloprovincialis microsatellite ISSR sequence, clone 16.471	--	--	--	--	--	--	--	--	--	--	--	--	--	--	-	-	-
CL10206.Contig2_All	467	52	6.5366	17	2.311	9	1.1042	14	1.7751	74	9.9421	5	0.7593	9	1.462	--	--	--	--	--	--	--	--	--	--	--	--	--	--	--	--	--	--	--	--	--	--	-	-	-
CL10206.Contig3_All	452	81	10.5199	6	0.8427	8	1.0141	3	0.393	90	12.493	5	0.7845	2	0.3357	--	--	--	--	--	--	--	--	--	--	--	--	--	--	--	--	--	--	--	--	--	--	-	-	-
CL10207.Contig1_All	442	0	0	2	0.2873	20	2.5926	72	9.6456	0	0	11	1.765	1	0.1716	--	--	--	--	--	--	--	--	--	--	--	--	--	--	--	--	--	--	--	--	--	--	-	-	-
CL10207.Contig2_All	255	0	0	1	0.249	8	1.7976	1	0.2322	1	0.246	0	0	0	0	--	--	--	--	--	--	--	--	--	--	--	--	--	--	--	--	--	--	--	--	--	--	-	-	-
CL10208.Contig1_All	297	3	0.593	0	0	2	0.3858	2	0.3987	4	0.845	2	0.4776	0	0	--	--	--	--	--	--	--	--	--	--	--	--	--	--	--	--	--	--	--	--	--	--	-	-	-
CL10208.Contig2_All	473	34	4.2197	64	8.5898	62	7.5105	14	1.7526	24	3.1836	16	2.3991	4	0.6415	--	--	--	--	--	--	--	--	--	--	--	--	--	--	--	--	--	--	--	--	--	--	-	-	-
CL10208.Contig3_All	219	39	10.4541	0	0	1	0.2616	17	4.5965	19	5.4434	11	3.5623	5	1.732	--	--	--	--	--	--	--	--	--	--	--	--	--	--	--	--	--	--	--	--	--	--	-	-	-
CL10209.Contig1_All	996	33	1.945	47	2.9957	125	7.191	31	1.843	42	2.6458	36	2.5635	12	0.914	gi|115668650|ref|XP_001198937.1|	201.1	6e-50	PREDICTED: similar to endonuclease-reverse transcriptase [Strongylocentrotus purpuratus] >gi|115976177|ref|XP_001194706.1| PREDICTED: similar to endonuclease-reverse transcriptase [Strongylocentrotus purpuratus]	--	--	--	--	sp|Q11075|YWV1_CAEEL	50.4	6e-06	Uncharacterized protein B0403.1 OS=Caenorhabditis elegans GN=B0403.1 PE=4 SV=1	--	--	--	--	--	K15121	1e-27	124	hmg:100203878	solute carrier family 25, member 44	-	-	-
CL10209.Contig2_All	211	12	3.3386	12	3.6105	28	7.6035	19	5.332	13	3.8657	2	0.6722	3	1.0786	gi|115770549|ref|XP_795504.2|	84	2e-15	PREDICTED: hypothetical protein [Strongylocentrotus purpuratus] >gi|115968317|ref|XP_001197080.1| PREDICTED: hypothetical protein [Strongylocentrotus purpuratus]	--	--	--	--	--	--	--	--	--	--	--	--	--	K15121	2e-08	57.8	hmg:100203878	solute carrier family 25, member 44	-	-	-
CL10209.Contig3_All	200	0	0	0	0	0	0	1	0.2961	9	2.8234	0	0	0	0	--	--	--	--	gi|360042640|emb|HE601626.1|	60	3e-06	Schistosoma mansoni strain Puerto Rico chromosome 3, complete genome	--	--	--	--	--	--	--	--	--	--	--	--	--	--	-	-	-
CL1021.Contig1_All	416	0	0	0	0	0	0	16	2.2774	0	0	0	0	0	0	--	--	--	--	--	--	--	--	--	--	--	--	--	--	--	--	--	--	--	--	--	--	-	-	-
CL1021.Contig2_All	220	0	0	0	0	0	0	6	1.6149	0	0	0	0	0	0	--	--	--	--	--	--	--	--	--	--	--	--	--	--	--	--	--	--	--	--	--	--	-	-	-
CL10210.Contig1_All	2254	20	0.5209	18	0.507	42	1.0677	12	0.3152	7	0.1949	45	1.4159	36	1.2116	gi|261289447|ref|XP_002603167.1|	59.3	8e-07	hypothetical protein BRAFLDRAFT_63199 [Branchiostoma floridae] >gi|229288483|gb|EEN59178.1| hypothetical protein BRAFLDRAFT_63199 [Branchiostoma floridae]	--	--	--	--	sp|Q869L3|MDN1_DICDI	96.3	3e-19	Midasin OS=Dictyostelium discoideum GN=mdn1 PE=3 SV=2	jhp1260	69.7	2e-11	COG0810	Periplasmic protein TonB, links inner and outer membranes	K14721	7e-24	113	phu:Phum_PHUM540970	DNA-directed RNA polymerase III subunit RPC5	-	-	-
CL10210.Contig2_All	4548	106	1.3682	191	2.6661	420	5.2913	103	1.341	85	1.1726	399	6.2221	244	4.0699	gi|123227460|emb|CAM27169.1|	196.4	9e-48	novel KRAB box and zinc finger, C2H2 type domain containing protein [Mus musculus] >gi|123228015|emb|CAM18185.1| novel KRAB box and zinc finger, C2H2 type domain containing protein [Mus musculus]	--	--	--	--	sp|A6NN14|ZN729_HUMAN	381	9e-105	Zinc finger protein 729 OS=Homo sapiens GN=ZNF729 PE=2 SV=3	SPAC144.09c	118	8e-26	COG5048	FOG: Zn-finger	K09228	3e-109	397	mmu:69623	KRAB domain-containing zinc finger protein	-	-	-
CL10211.Contig1_All	1157	0	0	33	1.8107	17	0.8419	1	0.0512	2	0.1085	12	0.7356	12	0.7868	gi|260803427|ref|XP_002596591.1|	150.6	1e-34	hypothetical protein BRAFLDRAFT_78511 [Branchiostoma floridae] >gi|229281850|gb|EEN52603.1| hypothetical protein BRAFLDRAFT_78511 [Branchiostoma floridae]	gi|354792895|gb|JN957396.1|	77.8	9e-11	Mus musculus targeted non-conditional, lacZ-tagged mutant allele Adamts8:tm1e(EUCOMM)Wtsi; transgenic	--	--	--	--	--	--	--	--	--	--	--	--	--	--	-	-	-
CL10211.Contig2_All	2078	25	0.7063	280	8.5542	133	3.6673	24	0.6839	55	1.6607	379	12.9353	146	5.33	gi|291243339|ref|XP_002741560.1|	215.7	6e-54	PREDICTED: hypothetical protein [Saccoglossus kowalevskii]	gi|68073378|ref|XM_673512.1|	61.9	1e-05	Plasmodium berghei strain ANKA hypothetical protein (PB001066.02.0) partial mRNA	--	--	--	--	aq_453	50.8	9e-06	COG1295	Predicted membrane protein	--	--	--	--	--	-	-	-
CL10211.Contig3_All	348	0	0	19	3.4661	10	1.6465	0	0	1	0.1803	3	0.6114	3	0.654	--	--	--	--	--	--	--	--	--	--	--	--	--	--	--	--	--	--	--	--	--	--	-	-	-
CL10212.Contig1_All	840	0	0	0	0	0	0	9	0.6344	0	0	0	0	0	0	--	--	--	--	--	--	--	--	--	--	--	--	--	--	--	--	--	--	--	--	--	--	-	-	-
CL10212.Contig2_All	864	0	0	0	0	1	0.0663	0	0	0	0	0	0	0	0	--	--	--	--	--	--	--	--	--	--	--	--	--	--	--	--	--	--	--	--	--	--	-	-	-
CL10212.Contig3_All	455	0	0	0	0	0	0	11	1.4315	0	0	0	0	0	0	--	--	--	--	--	--	--	--	--	--	--	--	--	--	--	--	--	--	--	--	--	--	-	-	-
CL10212.Contig4_All	431	0	0	0	0	0	0	0	0	0	0	0	0	0	0	--	--	--	--	--	--	--	--	--	--	--	--	--	--	--	--	--	--	--	--	--	--	-	-	-
CL10213.Contig1_All	211	0	0	0	0	0	0	0	0	1	0.2974	2	0.6722	0	0	--	--	--	--	--	--	--	--	--	--	--	--	--	--	--	--	--	--	--	--	--	--	-	-	-
CL10213.Contig2_All	304	0	0	3	0.6265	29	5.4659	0	0	1	0.2064	2	0.4666	0	0	--	--	--	--	--	--	--	--	--	--	--	--	--	--	--	--	--	--	--	--	--	--	-	-	-
CL10214.Contig1_All	860	22	1.5017	40	2.9527	51	3.3979	35	2.4098	26	1.8969	16	1.3195	15	1.3232	gi|358334767|dbj|GAA53210.1|	73.9	8e-12	lipopolysaccharide choline phosphotransferase-like protein [Clonorchis sinensis]	--	--	--	--	--	--	--	--	RP688	57.8	2e-08	COG3475	LPS biosynthesis protein	--	--	--	--	--	-	-	-
CL10214.Contig2_All	254	0	0	0	0	3	0.6767	5	1.1656	0	0	2	0.5584	2	0.5973	--	--	--	--	--	--	--	--	--	--	--	--	--	--	--	--	--	--	--	--	--	--	-	-	-
CL10215.Contig1_All	310	1	0.1894	14	2.867	18	3.327	37	7.0674	1	0.2024	5	1.1439	8	1.9577	--	--	--	--	--	--	--	--	--	--	--	--	--	--	--	--	--	--	--	--	--	--	-	-	-
CL10215.Contig2_All	452	30	3.8963	17	2.3877	23	2.9156	104	13.6243	21	2.915	131	20.5549	72	12.084	gi|229606093|ref|NP_001153455.1|	87	2e-16	UPF0631 protein C17orf108 homolog [Danio rerio] >gi|221222831|sp|B3DFV0.1|CQ108_DANRE RecName: Full=UPF0631 protein C17orf108 homolog >gi|190336718|gb|AAI62176.1| Tripartite motif-containing 59 [Danio rerio] >gi|190337850|gb|AAI62173.1| Tripartite motif-containing 59 [Danio rerio]	--	--	--	--	sp|B3DFV0|CQ108_DANRE	87	1e-17	UPF0631 protein C17orf108 homolog OS=Danio rerio GN=zgc:193694 PE=3 SV=1	--	--	--	--	--	--	--	--	--	--	-	-	-
CL10215.Contig3_All	409	18	2.5835	51	7.9161	51	7.1447	65	9.4104	11	1.6875	24	4.1617	23	4.266	gi|229606093|ref|NP_001153455.1|	87	2e-16	UPF0631 protein C17orf108 homolog [Danio rerio] >gi|221222831|sp|B3DFV0.1|CQ108_DANRE RecName: Full=UPF0631 protein C17orf108 homolog >gi|190336718|gb|AAI62176.1| Tripartite motif-containing 59 [Danio rerio] >gi|190337850|gb|AAI62173.1| Tripartite motif-containing 59 [Danio rerio]	--	--	--	--	sp|B3DFV0|CQ108_DANRE	87	1e-17	UPF0631 protein C17orf108 homolog OS=Danio rerio GN=zgc:193694 PE=3 SV=1	--	--	--	--	--	--	--	--	--	--	-	-	-
CL10216.Contig1_All	399	26	3.8253	16	2.5457	24	3.4465	11	1.6324	17	2.6732	26	4.6215	20	3.8025	--	--	--	--	--	--	--	--	--	--	--	--	--	--	--	--	--	--	--	--	--	--	-	-	-
CL10216.Contig2_All	371	12	1.8988	5	0.8556	11	1.6988	32	5.1073	28	4.7353	8	1.5293	6	1.2269	--	--	--	--	--	--	--	--	--	--	--	--	--	--	--	--	--	--	--	--	--	--	-	-	-
CL10217.Contig1_All	521	110	12.3943	16	1.9496	34	3.7392	0	0	53	6.3827	0	0	0	0	--	--	--	--	--	--	--	--	--	--	--	--	--	--	--	--	--	--	--	--	--	--	-	-	-
CL10217.Contig2_All	391	83	12.4614	55	8.93	27	3.9566	53	8.0263	51	8.1838	19	3.4463	20	3.8803	--	--	--	--	--	--	--	--	--	--	--	--	--	--	--	--	--	--	--	--	--	--	-	-	-
CL10217.Contig3_All	297	51	10.0804	4	0.855	7	1.3504	0	0	29	6.1264	0	0	0	0	--	--	--	--	--	--	--	--	--	--	--	--	--	--	--	--	--	--	--	--	--	--	-	-	-
CL10217.Contig4_All	326	49	8.8236	9	1.7526	26	4.5697	164	29.7882	108	20.7859	2	0.4351	9	2.0943	--	--	--	--	--	--	--	--	--	--	--	--	--	--	--	--	--	--	--	--	--	--	-	-	-
CL10218.Contig1_All	227	18	4.6549	1	0.2797	2	0.5048	0	0	6	1.6584	0	0	0	0	--	--	--	--	--	--	--	--	--	--	--	--	--	--	--	--	--	--	--	--	--	--	-	-	-
CL10218.Contig2_All	212	27	7.4764	0	0	0	0	4	1.1172	9	2.6636	1	0.3345	0	0	--	--	--	--	--	--	--	--	--	--	--	--	--	--	--	--	--	--	--	--	--	--	-	-	-
CL10219.Contig1_All	224	0	0	13	3.6843	9	2.3021	6	1.5861	0	0	2	0.6332	0	0	--	--	--	--	--	--	--	--	--	--	--	--	--	--	--	--	--	--	--	--	--	--	-	-	-
CL10219.Contig2_All	265	1	0.2215	0	0	1	0.2162	15	3.3517	1	0.2368	2	0.5353	2	0.5725	--	--	--	--	--	--	--	--	--	--	--	--	--	--	--	--	--	--	--	--	--	--	-	-	-
CL1022.Contig1_All	318	0	0	1	0.1996	11	1.982	3	0.5586	0	0	3	0.6691	8	1.9084	--	--	--	--	--	--	--	--	--	--	--	--	--	--	--	--	--	--	--	--	--	--	-	-	-
CL1022.Contig2_All	212	1	0.2769	0	0	4	1.0811	0	0	0	0	2	0.6691	0	0	--	--	--	--	--	--	--	--	--	--	--	--	--	--	--	--	--	--	--	--	--	--	-	-	-
CL10220.Contig1_All	502	0	0	0	0	2	0.2283	46	5.4259	0	0	0	0	0	0	--	--	--	--	gi|144225138|emb|AJ938094.1|	63.9	6e-07	Mytilus galloprovincialis microsatellite ISSR sequence, clone 12.312	--	--	--	--	--	--	--	--	--	--	--	--	--	--	-	-	-
CL10220.Contig2_All	473	0	0	0	0	0	0	1	0.1252	0	0	0	0	0	0	--	--	--	--	gi|144225138|emb|AJ938094.1|	67.9	3e-08	Mytilus galloprovincialis microsatellite ISSR sequence, clone 12.312	--	--	--	--	--	--	--	--	--	--	--	--	--	--	-	-	-
CL10221.Contig1_All	484	1	0.1213	2	0.2623	14	1.6574	378	46.245	3	0.3889	1	0.1465	0	0	--	--	--	--	--	--	--	--	--	--	--	--	--	--	--	--	--	--	--	--	--	--	-	-	-
CL10221.Contig2_All	228	0	0	7	1.9491	7	1.7591	0	0	0	0	0	0	0	0	--	--	--	--	--	--	--	--	--	--	--	--	--	--	--	--	--	--	--	--	--	--	-	-	-
CL10221.Contig3_All	433	2	0.2711	0	0	0	0	0	0	0	0	380	62.2412	20	3.504	--	--	--	--	--	--	--	--	--	--	--	--	--	--	--	--	--	--	--	--	--	--	-	-	-
CL10222.Contig1_All	317	86	15.9259	0	0	0	0	2	0.3736	29	5.7399	0	0	0	0	--	--	--	--	--	--	--	--	--	--	--	--	--	--	--	--	--	--	--	--	--	--	-	-	-
CL10222.Contig2_All	261	11	2.4741	0	0	0	0	21	4.7643	4	0.9616	0	0	0	0	--	--	--	--	--	--	--	--	--	--	--	--	--	--	--	--	--	--	--	--	--	--	-	-	-
CL10223.Contig1_All	250	0	0	0	0	0	0	0	0	3	0.7529	0	0	0	0	--	--	--	--	--	--	--	--	--	--	--	--	--	--	--	--	--	--	--	--	--	--	-	-	-
CL10223.Contig2_All	264	2	0.4447	11	2.6452	11	2.3874	11	2.4672	0	0	8	2.1492	11	3.1609	gi|291235396|ref|XP_002737630.1|	114	1e-24	PREDICTED: hypothetical protein [Saccoglossus kowalevskii]	--	--	--	--	sp|E7EXT2|UVSSA_DANRE	99	2e-21	UV-stimulated scaffold protein A OS=Danio rerio GN=uvssa PE=2 SV=2	--	--	--	--	--	--	--	--	--	--	-	-	-
CL10223.Contig3_All	1731	76	2.5774	140	5.1345	228	7.547	170	5.8153	62	2.2473	214	8.768	106	4.6454	gi|291235396|ref|XP_002737630.1|	309.3	3e-82	PREDICTED: hypothetical protein [Saccoglossus kowalevskii]	--	--	--	--	sp|E7EXT2|UVSSA_DANRE	281	2e-75	UV-stimulated scaffold protein A OS=Danio rerio GN=uvssa PE=2 SV=2	--	--	--	--	--	--	--	--	--	--	-	-	-
CL10224.Contig1_All	229	0	0	4	1.1089	6	1.5012	0	0	0	0	6	1.8582	0	0	gi|123469483|ref|XP_001317953.1|	65.1	9e-10	espin [Trichomonas vaginalis G3]	--	--	--	--	sp|Q5REW9|ANR27_PONAB	53.1	1e-07	Ankyrin repeat domain-containing protein 27 OS=Pongo abelii GN=ANKRD27 PE=2 SV=1	--	--	--	--	--	K15502	1e-09	62	aag:AaeL_AAEL014742	serine/threonine-protein phosphatase 6 regulatory ankyrin repeat subunit A	-	-	-
CL10224.Contig2_All	268	0	0	14	3.3163	3	0.6414	4	0.8838	3	0.7023	5	1.3232	0	0	gi|291232812|ref|XP_002736350.1|	52	8e-06	PREDICTED: ankyrin repeat protein-like [Saccoglossus kowalevskii]	--	--	--	--	sp|P0C6P7|FEM1B_RAT	61.6	4e-10	Protein fem-1 homolog B OS=Rattus norvegicus GN=Fem1b PE=1 SV=1	all2748	47.8	5e-06	COG0666	FOG: Ankyrin repeat	K15502	4e-12	70.1	aag:AaeL_AAEL014742	serine/threonine-protein phosphatase 6 regulatory ankyrin repeat subunit A	-	-	-
CL10224.Contig3_All	817	5	0.3593	22	1.7095	20	1.4026	25	1.8119	11	0.8448	32	2.7779	15	1.3928	gi|157106769|ref|XP_001649474.1|	114.4	5e-24	ankyrin 2,3/unc44 [Aedes aegypti] >gi|108868779|gb|EAT33004.1| ankyrin 2,3/unc44 [Aedes aegypti]	--	--	--	--	sp|Q54KA7|SECG_DICDI	136	6e-32	Ankyrin repeat, PH and SEC7 domain containing protein secG OS=Dictyostelium discoideum GN=secG PE=2 SV=1	FN0178	129	5e-30	COG0666	FOG: Ankyrin repeat	K15502	1e-51	203	aag:AaeL_AAEL014742	serine/threonine-protein phosphatase 6 regulatory ankyrin repeat subunit A	-	-	-
CL10225.Contig1_All	456	16	2.0598	3	0.4177	5	0.6283	11	1.4284	14	1.9263	2	0.3111	15	2.4954	--	--	--	--	--	--	--	--	--	--	--	--	--	--	--	--	--	--	--	--	--	--	-	-	-
CL10225.Contig2_All	1147	383	19.602	73	4.0404	50	2.4977	157	8.105	138	7.5488	30	1.855	76	5.0265	--	--	--	--	--	--	--	--	--	--	--	--	--	--	--	--	--	--	--	--	--	--	-	-	-
CL10225.Contig3_All	1346	42	1.8318	25	1.1791	22	0.9365	41	1.8037	26	1.212	13	0.685	17	0.9581	--	--	--	--	--	--	--	--	--	--	--	--	--	--	--	--	--	--	--	--	--	--	-	-	-
CL10225.Contig4_All	1547	161	6.1094	83	3.4061	61	2.2593	122	4.6697	90	3.6502	38	1.7421	57	2.7951	--	--	--	--	--	--	--	--	--	--	--	--	--	--	--	--	--	--	--	--	--	--	-	-	-
CL10226.Contig1_All	265	16	3.5444	10	2.3956	14	3.027	56	12.513	17	4.025	15	4.0145	10	2.8627	--	--	--	--	--	--	--	--	--	--	--	--	--	--	--	--	--	--	--	--	--	--	-	-	-
CL10226.Contig2_All	1197	109	5.3456	162	8.5918	227	10.866	363	17.9569	173	9.0681	215	12.7387	181	11.471	--	--	--	--	gi|270063440|gb|GU207433.1|	61.9	6e-06	Crassostrea gigas clone CG_Ba58D2, complete sequence	--	--	--	--	--	--	--	--	--	--	--	--	--	--	-	-	-
CL10227.Contig1_All	362	18	2.919	33	5.7872	14	2.2159	16	2.6172	19	3.2931	21	4.1143	11	2.3052	--	--	--	--	--	--	--	--	--	--	--	--	--	--	--	--	--	--	--	--	--	--	-	-	-
CL10227.Contig2_All	446	25	3.2906	131	18.6467	53	6.8089	6	0.7966	31	4.361	60	9.5411	17	2.8916	--	--	--	--	--	--	--	--	--	--	--	--	--	--	--	--	--	--	--	--	--	--	-	-	-
CL10227.Contig3_All	504	77	8.9686	20	2.5192	9	1.0232	21	2.4672	87	10.8306	2	0.2814	7	1.0536	--	--	--	--	--	--	--	--	--	--	--	--	--	--	--	--	--	--	--	--	--	--	-	-	-
CL10228.Contig1_All	453	24	3.1101	67	9.3895	62	7.842	261	34.1162	48	6.6482	45	7.0453	47	7.8708	--	--	--	--	--	--	--	--	--	--	--	--	--	--	--	--	--	--	--	--	--	--	-	-	-
CL10228.Contig2_All	216	2	0.5436	2	0.5878	8	2.1221	7	1.9189	2	0.581	2	0.6567	1	0.3512	--	--	--	--	--	--	--	--	--	--	--	--	--	--	--	--	--	--	--	--	--	--	-	-	-
CL10229.Contig1_All	926	0	0	9	0.617	133	8.2296	259	16.5618	0	0	122	9.344	0	0	--	--	--	--	--	--	--	--	--	--	--	--	--	--	--	--	--	--	--	--	--	--	-	-	-
CL10229.Contig2_All	266	0	0	2	0.4773	19	4.0927	29	6.4556	1	0.2359	30	7.9987	3	0.8556	--	--	--	--	--	--	--	--	--	--	--	--	--	--	--	--	--	--	--	--	--	--	-	-	-
CL1023.Contig1_All	2503	817	19.1614	241	6.1125	186	4.2578	450	10.6456	586	14.6893	201	5.6953	232	7.0314	--	--	--	--	--	--	--	--	--	--	--	--	--	--	--	--	--	--	--	--	--	--	-	-	-
CL1023.Contig2_All	1364	36	1.5494	113	5.2593	27	1.1342	12	0.5209	18	0.828	9	0.468	2	0.1112	--	--	--	--	--	--	--	--	--	--	--	--	--	--	--	--	--	--	--	--	--	--	-	-	-
CL10230.Contig1_All	289	5	1.0156	4	0.8787	2	0.3965	0	0	4	0.8684	2	0.4908	8	2.0999	--	--	--	--	--	--	--	--	--	--	--	--	--	--	--	--	--	--	--	--	--	--	-	-	-
CL10230.Contig2_All	1212	158	7.6528	125	6.5475	58	2.742	37	1.8077	138	7.144	8	0.4681	27	1.69	gi|260823528|ref|XP_002604235.1|	178.3	5e-43	hypothetical protein BRAFLDRAFT_120379 [Branchiostoma floridae] >gi|229289560|gb|EEN60246.1| hypothetical protein BRAFLDRAFT_120379 [Branchiostoma floridae]	--	--	--	--	--	--	--	--	--	--	--	--	--	--	--	--	--	--	-	-	-
CL10230.Contig3_All	1173	32	1.6015	53	2.8684	33	1.612	43	2.1706	38	2.0326	6	0.3628	7	0.4527	gi|260823528|ref|XP_002604235.1|	179.5	2e-43	hypothetical protein BRAFLDRAFT_120379 [Branchiostoma floridae] >gi|229289560|gb|EEN60246.1| hypothetical protein BRAFLDRAFT_120379 [Branchiostoma floridae]	--	--	--	--	--	--	--	--	--	--	--	--	--	--	--	--	--	--	-	-	-
CL10230.Contig4_All	1261	179	8.333	364	18.3253	179	8.1334	43	2.0192	153	7.6127	57	3.2058	57	3.4291	gi|260823528|ref|XP_002604235.1|	179.5	2e-43	hypothetical protein BRAFLDRAFT_120379 [Branchiostoma floridae] >gi|229289560|gb|EEN60246.1| hypothetical protein BRAFLDRAFT_120379 [Branchiostoma floridae]	--	--	--	--	--	--	--	--	--	--	--	--	--	--	--	--	--	--	-	-	-
CL10230.Contig5_All	824	59	4.2033	65	5.0078	63	4.3808	42	3.0181	42	3.1981	68	5.8528	72	6.6286	gi|260823528|ref|XP_002604235.1|	179.5	1e-43	hypothetical protein BRAFLDRAFT_120379 [Branchiostoma floridae] >gi|229289560|gb|EEN60246.1| hypothetical protein BRAFLDRAFT_120379 [Branchiostoma floridae]	--	--	--	--	--	--	--	--	--	--	--	--	--	--	--	--	--	--	-	-	-
CL10230.Contig6_All	310	7	1.3256	30	6.1436	25	4.6208	10	1.9101	20	4.0479	1	0.2288	14	3.426	--	--	--	--	--	--	--	--	--	--	--	--	--	--	--	--	--	--	--	--	--	--	-	-	-
CL10231.Contig1_All	352	7	1.1674	5	0.9018	18	2.93	19	3.1962	19	3.3867	12	2.4178	5	1.0776	--	--	--	--	--	--	--	--	--	--	--	--	--	--	--	--	--	--	--	--	--	--	-	-	-
CL10231.Contig2_All	542	16	1.733	6	0.7028	10	1.0572	73	7.9752	56	6.4826	29	3.7947	13	1.8195	--	--	--	--	--	--	--	--	--	--	--	--	--	--	--	--	--	--	--	--	--	--	-	-	-
CL10232.Contig1_All	571	84	8.6359	40	4.4472	27	2.7093	67	6.9479	121	13.2957	26	3.2294	47	6.2442	--	--	--	--	--	--	--	--	--	--	--	--	--	--	--	--	--	--	--	--	--	--	-	-	-
CL10232.Contig2_All	686	33	2.8239	46	4.257	27	2.2552	60	5.179	54	4.9389	20	2.0677	25	2.7646	--	--	--	--	--	--	--	--	--	--	--	--	--	--	--	--	--	--	--	--	--	--	-	-	-
CL10232.Contig3_All	237	1	0.2477	5	1.3393	3	0.7253	3	0.7495	3	0.7942	2	0.5985	2	0.6402	--	--	--	--	--	--	--	--	--	--	--	--	--	--	--	--	--	--	--	--	--	--	-	-	-
CL10233.Contig1_All	444	33	4.3631	79	11.2956	134	17.2925	434	57.8795	62	8.7614	145	23.1615	96	16.4023	--	--	--	--	--	--	--	--	--	--	--	--	--	--	--	--	--	--	--	--	--	--	-	-	-
CL10233.Contig2_All	632	22	2.0435	57	5.7256	115	10.426	281	26.3274	24	2.3826	132	14.8129	90	10.8029	--	--	--	--	--	--	--	--	--	--	--	--	--	--	--	--	--	--	--	--	--	--	-	-	-
CL10234.Contig1_All	365	0	0	2	0.3479	20	3.1396	0	0	0	0	4	0.7772	0	0	--	--	--	--	--	--	--	--	--	--	--	--	--	--	--	--	--	--	--	--	--	--	-	-	-
CL10234.Contig2_All	273	0	0	1	0.2325	5	1.0494	0	0	0	0	0	0	0	0	--	--	--	--	--	--	--	--	--	--	--	--	--	--	--	--	--	--	--	--	--	--	-	-	-
CL10235.Contig1_All	820	4	0.2864	35	2.7097	91	6.3586	72	5.1992	2	0.153	51	4.411	14	1.2952	gi|156390715|ref|XP_001635415.1|	87.4	7e-16	predicted protein [Nematostella vectensis] >gi|156222509|gb|EDO43352.1| predicted protein [Nematostella vectensis]	--	--	--	--	sp|Q9Y6K5|OAS3_HUMAN	71.6	2e-12	2'-5'-oligoadenylate synthase 3 OS=Homo sapiens GN=OAS3 PE=1 SV=3	--	--	--	--	--	K14216	1e-16	87.4	nve:NEMVE_v1g241602	2'-5'-oligoadenylate synthetase	-	-	-
CL10235.Contig2_All	863	2	0.136	29	2.1333	71	4.7139	72	4.9401	8	0.5816	84	6.9032	55	4.8347	gi|156390715|ref|XP_001635415.1|	91.7	4e-17	predicted protein [Nematostella vectensis] >gi|156222509|gb|EDO43352.1| predicted protein [Nematostella vectensis]	--	--	--	--	sp|Q15646|OASL_HUMAN	76.3	8e-14	59 kDa 2'-5'-oligoadenylate synthase-like protein OS=Homo sapiens GN=OASL PE=1 SV=2	--	--	--	--	--	K14216	6e-18	91.7	nve:NEMVE_v1g241602	2'-5'-oligoadenylate synthetase	-	-	-
CL10236.Contig1_All	325	0	0	0	0	0	0	4	0.7288	1	0.1931	13	2.8369	0	0	--	--	--	--	--	--	--	--	--	--	--	--	--	--	--	--	--	--	--	--	--	--	-	-	-
CL10236.Contig2_All	313	2	0.3751	6	1.2169	28	5.1257	23	4.3511	0	0	3	0.6798	0	0	--	--	--	--	--	--	--	--	--	--	--	--	--	--	--	--	--	--	--	--	--	--	-	-	-
CL10237.Contig1_All	789	9	0.6696	2	0.1609	5	0.3631	19	1.4259	9	0.7157	3	0.2697	1	0.0961	--	--	--	--	--	--	--	--	--	--	--	--	--	--	--	--	--	--	--	--	--	--	-	-	-
CL10237.Contig2_All	1187	25	1.2364	39	2.0858	39	1.8826	173	8.6301	63	3.3301	14	0.8365	20	1.2782	--	--	--	--	--	--	--	--	--	--	--	--	--	--	--	--	--	--	--	--	--	--	-	-	-
CL10238.Contig1_All	440	0	0	0	0	0	0	53	7.1325	1	0.1426	0	0	0	0	--	--	--	--	--	--	--	--	--	--	--	--	--	--	--	--	--	--	--	--	--	--	-	-	-
CL10238.Contig2_All	355	12	1.9844	33	5.9013	30	4.842	49	8.1731	15	2.6511	17	3.3963	5	1.0685	--	--	--	--	--	--	--	--	--	--	--	--	--	--	--	--	--	--	--	--	--	--	-	-	-
CL10239.Contig1_All	847	0	0	92	6.8956	79	5.3442	0	0	0	0	1	0.0837	0	0	--	--	--	--	gi|72535110|emb|CR385066.13|	61.9	4e-06	Zebrafish DNA sequence from clone DKEY-220L23 in linkage group 3, complete sequence	--	--	--	--	--	--	--	--	--	--	--	--	--	--	-	-	-
CL10239.Contig2_All	439	4	0.5349	0	0	0	0	0	0	3	0.4288	28	4.5235	20	3.4561	--	--	--	--	--	--	--	--	--	--	--	--	--	--	--	--	--	--	--	--	--	--	-	-	-
CL1024.Contig1_All	501	0	0	17	2.1542	10	1.1437	33	3.9003	0	0	2	0.2831	11	1.6656	--	--	--	--	--	--	--	--	--	--	--	--	--	--	--	--	--	--	--	--	--	--	-	-	-
CL1024.Contig2_All	289	0	0	8	1.7573	14	2.7757	8	1.6391	2	0.4342	0	0	0	0	--	--	--	--	--	--	--	--	--	--	--	--	--	--	--	--	--	--	--	--	--	--	-	-	-
CL10240.Contig1_All	526	91	10.156	395	47.6734	468	50.9796	675	75.9864	136	16.2224	104	14.0226	299	43.1223	--	--	--	--	--	--	--	--	--	--	--	--	--	--	--	--	--	--	--	--	--	--	-	-	-
CL10240.Contig2_All	2477	6571	155.73	8570	219.644	13249	306.474	10448	249.761	5753	145.724	9509	272.265	9302	284.883	gi|328778152|ref|XP_392925.3|	229.6	5e-58	PREDICTED: hypothetical protein LOC409410 [Apis mellifera]	gi|28973970|gb|AC124763.4|	63.9	3e-06	Mus musculus BAC clone RP23-158P17 from 12, complete sequence	sp|Q8NC51|PAIRB_HUMAN	199	2e-50	Plasminogen activator inhibitor 1 RNA-binding protein OS=Homo sapiens GN=SERBP1 PE=1 SV=2	mlr8253	53.1	2e-06	COG1187	16S rRNA uridine-516 pseudouridylate synthase and related pseudouridylate synthases	K13199	8e-59	229	ame:409410	plasminogen activator inhibitor 1 RNA-binding protein	-	GO:0005488//binding	-
CL10241.Contig1_All	338	3	0.521	21	3.9443	26	4.4075	1	0.1752	2	0.3713	0	0	0	0	gi|345781261|ref|XP_853560.2|	60.1	3e-08	PREDICTED: LOW QUALITY PROTEIN: GTPase IMAP family member 7 [Canis lupus familiaris]	--	--	--	--	--	--	--	--	--	--	--	--	--	--	--	--	--	--	-	-	-
CL10241.Contig2_All	496	2	0.2367	39	4.9917	14	1.6173	0	0	3	0.3795	3	0.429	5	0.7647	gi|326665542|ref|XP_002664913.2|	82	9e-15	PREDICTED: GTPase IMAP family member 4-like [Danio rerio]	--	--	--	--	sp|Q9NUV9|GIMA4_HUMAN	67.4	1e-11	GTPase IMAP family member 4 OS=Homo sapiens GN=GIMAP4 PE=1 SV=1	--	--	--	--	--	K05305	2e-06	52	dre:100150934	fucokinase [EC:2.7.1.52]	-	-	-
CL10242.Contig1_All	750	4	0.3131	22	1.8622	33	2.5211	5	0.3948	4	0.3346	86	8.1324	71	7.1815	--	--	--	--	--	--	--	--	--	--	--	--	--	--	--	--	--	--	--	--	--	--	-	-	-
CL10242.Contig2_All	393	7	1.0456	3	0.4846	2	0.2916	2	0.3013	2	0.3193	6	1.0828	10	1.9303	--	--	--	--	--	--	--	--	--	--	--	--	--	--	--	--	--	--	--	--	--	--	-	-	-
CL10243.Contig1_All	236	25	6.2186	10	2.69	31	7.5264	50	12.5452	31	8.2416	9	2.7047	4	1.2858	--	--	--	--	--	--	--	--	--	--	--	--	--	--	--	--	--	--	--	--	--	--	-	-	-
CL10243.Contig2_All	1515	361	13.9881	212	8.8836	190	7.1858	436	17.0409	375	15.5304	225	10.533	180	9.0131	--	--	--	--	--	--	--	--	--	--	--	--	--	--	--	--	--	--	--	--	--	--	-	-	-
CL10244.Contig1_All	656	38	3.4005	0	0	0	0	1	0.0903	8	0.7652	132	14.2709	98	11.3328	--	--	--	--	--	--	--	--	--	--	--	--	--	--	--	--	--	--	--	--	--	--	-	-	-
CL10244.Contig2_All	1248	130	6.115	9	0.4578	17	0.7805	20	0.9489	58	2.9159	62	3.5234	47	2.8569	gi|221103860|ref|XP_002169546.1|	63.9	1e-08	PREDICTED: hypothetical protein [Hydra magnipapillata]	--	--	--	--	--	--	--	--	--	--	--	--	--	--	--	--	--	--	-	-	-
CL10244.Contig3_All	214	0	0	0	0	0	0	5	1.3835	1	0.2932	0	0	0	0	--	--	--	--	--	--	--	--	--	--	--	--	--	--	--	--	--	--	--	--	--	--	-	-	-
CL10245.Contig1_All	1115	29	1.5268	7	0.3986	12	0.6167	7	0.3717	5	0.2814	3	0.1908	1	0.068	gi|241154569|ref|XP_002407335.1|	121.7	5e-26	mediator of RNA polymerase II transcription subunit, putative [Ixodes scapularis] >gi|215494096|gb|EEC03737.1| mediator of RNA polymerase II transcription subunit, putative [Ixodes scapularis]	--	--	--	--	sp|P68943|MED28_RAT	106	8e-23	Mediator of RNA polymerase II transcription subunit 28 OS=Rattus norvegicus GN=Med28 PE=1 SV=1	--	--	--	--	--	K15141	9e-27	121	isc:IscW_ISCW001998	mediator of RNA polymerase II transcription subunit 28	-	GO:0005515//protein binding	GO:0044464//cell part
CL10245.Contig2_All	1128	62	3.2266	49	2.7577	84	4.2668	73	3.8321	27	1.5018	51	3.2066	48	3.2281	gi|241154569|ref|XP_002407335.1|	132.9	2e-29	mediator of RNA polymerase II transcription subunit, putative [Ixodes scapularis] >gi|215494096|gb|EEC03737.1| mediator of RNA polymerase II transcription subunit, putative [Ixodes scapularis]	--	--	--	--	sp|P68943|MED28_RAT	122	2e-27	Mediator of RNA polymerase II transcription subunit 28 OS=Rattus norvegicus GN=Med28 PE=1 SV=1	--	--	--	--	--	K15141	4e-30	132	isc:IscW_ISCW001998	mediator of RNA polymerase II transcription subunit 28	GO:0006351//transcription, DNA-dependent	GO:0005515//protein binding	GO:0044424//intracellular part
CL10246.Contig1_All	329	5	0.8922	0	0	0	0	0	0	3	0.5721	0	0	0	0	--	--	--	--	--	--	--	--	--	--	--	--	--	--	--	--	--	--	--	--	--	--	-	-	-
CL10246.Contig2_All	1739	473	15.9671	672	24.5321	918	30.2468	191	6.5036	734	26.4825	827	33.7278	545	23.7746	gi|345798663|ref|XP_859726.2|	374.8	6e-102	PREDICTED: secretory carrier-associated membrane protein 1 isoform 2 [Canis lupus familiaris]	gi|115972784|ref|XM_001183837.1|	79.8	3e-11	PREDICTED: Strongylocentrotus purpuratus similar to secretory carrier membrane protein 3 (LOC759213), partial mRNA	sp|O77735|SCAM1_PIG	374	4e-103	Secretory carrier-associated membrane protein 1 OS=Sus scrofa GN=SCAMP1 PE=2 SV=1	--	--	--	--	--	K08823	1e-88	327	mdo:100016917	CDC-like kinase [EC:2.7.12.1]	GO:0006892//post-Golgi vesicle-mediated transport;GO:0006887//exocytosis;GO:0006897//endocytosis;GO:0015031//protein transport	GO:0019904//protein domain specific binding	GO:0016021//integral to membrane;GO:0030672//synaptic vesicle membrane;GO:0005802//trans-Golgi network;GO:0055038//recycling endosome membrane;GO:0042589//zymogen granule membrane
CL10247.Contig1_All	351	27	4.5157	18	3.2556	23	3.7545	27	4.5549	40	7.1502	23	4.6473	6	1.2968	--	--	--	--	--	--	--	--	--	--	--	--	--	--	--	--	--	--	--	--	--	--	-	-	-
CL10247.Contig2_All	335	10	1.7523	3	0.5685	3	0.5131	4	0.707	14	2.6221	14	2.9639	4	0.9058	--	--	--	--	--	--	--	--	--	--	--	--	--	--	--	--	--	--	--	--	--	--	-	-	-
CL10247.Contig3_All	318	8	1.4768	3	0.5989	2	0.3604	9	1.6758	19	3.7488	2	0.4461	0	0	--	--	--	--	--	--	--	--	--	--	--	--	--	--	--	--	--	--	--	--	--	--	-	-	-
CL10248.Contig1_All	463	4	0.5072	1	0.1371	2	0.2475	40	5.1156	2	0.271	1	0.1532	1	0.1638	gi|167391581|ref|XP_001739846.1|	56.2	4e-07	intracellular protein transport protein USO1 [Entamoeba dispar SAW760]	--	--	--	--	sp|O76329|ACTNB_DICDI	56.6	2e-08	Interaptin OS=Dictyostelium discoideum GN=abpD PE=1 SV=1	PAB0812	52.4	3e-07	COG0419	ATPase involved in DNA repair	K09291	2e-07	54.7	pon:100444048	nucleoprotein TPR	-	-	-
CL10248.Contig2_All	641	1	0.0916	16	1.5846	20	1.7878	16	1.478	6	0.5873	0	0	0	0	gi|344291860|ref|XP_003417647.1|	66.6	7e-10	PREDICTED: girdin isoform 2 [Loxodonta africana]	--	--	--	--	sp|Q3V6T2|GRDN_HUMAN	63.2	4e-10	Girdin OS=Homo sapiens GN=CCDC88A PE=1 SV=2	SSO2249	57	2e-08	COG0419	ATPase involved in DNA repair	K11498	8e-08	57.4	ssc:100626792	centromeric protein E	GO:0071842;GO:0050794//regulation of cellular process	GO:0005515//protein binding	GO:0043231//intracellular membrane-bounded organelle;GO:0044444//cytoplasmic part
CL10248.Contig3_All	296	0	0	3	0.6434	2	0.3871	1	0.2	0	0	0	0	0	0	--	--	--	--	--	--	--	--	--	--	--	--	--	--	--	--	--	--	--	--	--	--	-	-	-
CL10248.Contig4_All	284	2	0.4134	0	0	1	0.2018	13	2.7105	2	0.4419	1	0.2497	0	0	--	--	--	--	--	--	--	--	--	--	--	--	--	--	--	--	--	--	--	--	--	--	-	-	-
CL10249.Contig1_All	998	18	1.0588	10	0.6361	25	1.4353	13	0.7713	5	0.3143	42	2.9847	43	3.2685	gi|301605404|ref|XP_002932324.1|	299.7	1e-79	PREDICTED: putative ATP-dependent RNA helicase DHX33 [Xenopus (Silurana) tropicalis]	--	--	--	--	sp|Q54F05|DHX8_DICDI	206	5e-53	ATP-dependent RNA helicase dhx8 OS=Dictyostelium discoideum GN=dhx8 PE=3 SV=1	SPAC10F6.02c_2	182	8e-46	COG1643	HrpA-like helicases	K12818	1e-51	204	phu:Phum_PHUM299460	ATP-dependent RNA helicase DHX8/PRP22 [EC:3.6.4.13]	GO:0008152//metabolic process	GO:0000166//nucleotide binding;GO:0004386//helicase activity	-
CL10249.Contig2_All	2430	45	1.0871	188	4.9115	724	17.0714	157	3.8257	101	2.6078	392	11.441	140	4.3706	gi|170285037|gb|AAI61345.1|	822.4	0	DHX33 protein [Xenopus (Silurana) tropicalis]	gi|148236296|ref|NM_001097059.1|	67.9	2e-07	Xenopus laevis DEAH (Asp-Glu-Ala-His) box polypeptide 33 (dhx33), mRNA >gi|116487879|gb|BC125981.1| Xenopus laevis DEAH (Asp-Glu-Ala-His) box polypeptide 33, mRNA (cDNA clone MGC:154339 IMAGE:7976535), complete cds	sp|A2A4P0|DHX8_MOUSE	606	8e-173	ATP-dependent RNA helicase DHX8 OS=Mus musculus GN=Dhx8 PE=2 SV=1	SPAC2G11.11c	570	4e-162	COG1643	HrpA-like helicases	K12818	1e-173	610	tsp:Tsp_01590	ATP-dependent RNA helicase DHX8/PRP22 [EC:3.6.4.13]	GO:0006200//ATP catabolic process	GO:0003676//nucleic acid binding;GO:0008026//ATP-dependent helicase activity;GO:0005524//ATP binding	GO:0005634//nucleus
CL1025.Contig1_All	519	0	0	1	0.1223	47	5.1888	37	4.2214	0	0	53	7.2425	5	0.7308	gi|260818340|ref|XP_002604341.1|	115.2	1e-24	hypothetical protein BRAFLDRAFT_85431 [Branchiostoma floridae] >gi|229289667|gb|EEN60352.1| hypothetical protein BRAFLDRAFT_85431 [Branchiostoma floridae]	--	--	--	--	sp|Q8NDA2|HMCN2_HUMAN	80.1	2e-15	Hemicentin-2 OS=Homo sapiens GN=HMCN2 PE=2 SV=2	--	--	--	--	--	--	--	--	--	--	GO:0048856//anatomical structure development;GO:0032501//multicellular organismal process;GO:0022414	-	-
CL1025.Contig2_All	449	0	0	16	2.2622	48	6.1253	16	2.11	0	0	31	4.8966	3	0.5069	--	--	--	--	--	--	--	--	--	--	--	--	--	--	--	--	--	--	--	--	--	--	-	-	-
CL1025.Contig3_All	2742	0	0	74	1.7133	158	3.3016	17	0.3671	2	0.0458	90	2.3279	34	0.9407	gi|260786807|ref|XP_002588448.1|	240.7	2e-61	hypothetical protein BRAFLDRAFT_63397 [Branchiostoma floridae] >gi|229273610|gb|EEN44459.1| hypothetical protein BRAFLDRAFT_63397 [Branchiostoma floridae]	--	--	--	--	sp|Q6MG64|VWA7_RAT	130	2e-29	von Willebrand factor A domain-containing protein 7 OS=Rattus norvegicus GN=Vwa7 PE=2 SV=1	--	--	--	--	--	--	--	--	--	--	-	-	-
CL1025.Contig4_All	3411	6	0.1033	601	11.1856	1272	21.3669	62	1.0763	19	0.3495	589	12.2466	303	6.7387	gi|260786807|ref|XP_002588448.1|	290.8	2e-76	hypothetical protein BRAFLDRAFT_63397 [Branchiostoma floridae] >gi|229273610|gb|EEN44459.1| hypothetical protein BRAFLDRAFT_63397 [Branchiostoma floridae]	--	--	--	--	sp|Q6MG64|VWA7_RAT	152	4e-36	von Willebrand factor A domain-containing protein 7 OS=Rattus norvegicus GN=Vwa7 PE=2 SV=1	--	--	--	--	--	--	--	--	--	--	-	-	-
CL1025.Contig5_All	286	2	0.4105	5	1.1099	44	8.815	45	9.3168	0	0	38	9.4232	4	1.061	--	--	--	--	--	--	--	--	--	--	--	--	--	--	--	--	--	--	--	--	--	--	-	-	-
CL1025.Contig6_All	261	0	0	0	0	2	0.4391	15	3.4031	0	0	0	0	0	0	--	--	--	--	--	--	--	--	--	--	--	--	--	--	--	--	--	--	--	--	--	--	-	-	-
CL1025.Contig7_All	216	0	0	1	0.2939	12	3.1832	13	3.5638	0	0	2	0.6567	0	0	--	--	--	--	--	--	--	--	--	--	--	--	--	--	--	--	--	--	--	--	--	--	-	-	-
CL10250.Contig1_All	273	7	1.5052	15	3.4881	12	2.5186	35	7.5914	0	0	11	2.8577	9	2.5009	--	--	--	--	--	--	--	--	--	--	--	--	--	--	--	--	--	--	--	--	--	--	-	-	-
CL10250.Contig2_All	289	11	2.2344	37	8.1277	26	5.1548	45	9.22	5	1.0855	28	6.8714	22	5.7749	--	--	--	--	--	--	--	--	--	--	--	--	--	--	--	--	--	--	--	--	--	--	-	-	-
CL10251.Contig1_All	207	0	0	5	1.5334	13	3.5984	5	1.4303	0	0	4	1.3705	8	2.9318	--	--	--	--	--	--	--	--	--	--	--	--	--	--	--	--	--	--	--	--	--	--	-	-	-
CL10251.Contig2_All	323	3	0.5452	8	1.5724	27	4.7896	17	3.1165	4	0.777	13	2.8545	15	3.5229	--	--	--	--	--	--	--	--	--	--	--	--	--	--	--	--	--	--	--	--	--	--	-	-	-
CL10252.Contig1_All	461	5	0.6367	23	3.1673	6	0.7457	7	0.8991	8	1.0888	31	4.7692	49	8.0633	gi|348539118|ref|XP_003457036.1|	112.1	6e-24	PREDICTED: GTPase IMAP family member 4-like [Oreochromis niloticus]	--	--	--	--	sp|Q9NUV9|GIMA4_HUMAN	106	2e-23	GTPase IMAP family member 4 OS=Homo sapiens GN=GIMAP4 PE=1 SV=1	--	--	--	--	--	K05305	1e-07	55.8	dre:100150934	fucokinase [EC:2.7.1.52]	-	-	-
CL10252.Contig2_All	1033	7	0.3978	112	6.8831	33	1.8304	24	1.3757	19	1.154	61	4.1881	127	9.3265	gi|27371139|gb|AAH38043.1|	164.5	6e-39	Gimap9 protein, partial [Mus musculus]	--	--	--	--	sp|Q9NUV9|GIMA4_HUMAN	146	6e-35	GTPase IMAP family member 4 OS=Homo sapiens GN=GIMAP4 PE=1 SV=1	--	--	--	--	--	K05305	4e-13	76.3	dre:100150934	fucokinase [EC:2.7.1.52]	-	-	-
CL10253.Contig1_All	7961	172	1.2683	760	6.0605	1404	10.105	689	5.1247	178	1.4029	1762	15.6971	1039	9.9007	gi|296214108|ref|XP_002753561.1|	95.1	5e-17	PREDICTED: MAX gene-associated protein isoform 3 [Callithrix jacchus]	gi|351542152|ref|NM_001081692.2|	83.8	1e-11	Danio rerio lysine (K)-specific demethylase 2Aa (kdm2aa), mRNA	sp|Q8IWI9|MGAP_HUMAN	80.1	7e-14	MAX gene-associated protein OS=Homo sapiens GN=MGA PE=1 SV=2	SPAC140.02	59.3	1e-07	COG0724	RNA-binding proteins (RRM domain)	K00907	2e-11	73.9	dme:Dmel_CG18255	myosin-light-chain kinase [EC:2.7.11.18]	-	-	-
CL10253.Contig2_All	334	0	0	20	3.8014	12	2.0586	13	2.3047	0	0	7	1.4864	0	0	--	--	--	--	--	--	--	--	--	--	--	--	--	--	--	--	--	--	--	--	--	--	-	-	-
CL10254.Contig1_All	618	0	0	16	1.6436	72	6.6754	13	1.2456	0	0	34	3.9019	8	0.982	gi|260804350|ref|XP_002597051.1|	131.3	2e-29	hypothetical protein BRAFLDRAFT_231234 [Branchiostoma floridae] >gi|229282313|gb|EEN53063.1| hypothetical protein BRAFLDRAFT_231234 [Branchiostoma floridae]	--	--	--	--	sp|Q91X85|FLVC2_MOUSE	109	5e-24	Feline leukemia virus subgroup C receptor-related protein 2 OS=Mus musculus GN=Flvcr2 PE=1 SV=2	--	--	--	--	--	K08220	4e-30	131	bfo:BRAFLDRAFT_231234	MFS transporter, FLVCR family, feline leukemia virus subgroup C receptor-related protein	-	-	-
CL10254.Contig2_All	451	0	0	0	0	2	0.2541	0	0	0	0	5	0.7863	1	0.1682	gi|260804350|ref|XP_002597051.1|	131.3	1e-29	hypothetical protein BRAFLDRAFT_231234 [Branchiostoma floridae] >gi|229282313|gb|EEN53063.1| hypothetical protein BRAFLDRAFT_231234 [Branchiostoma floridae]	--	--	--	--	sp|Q91X85|FLVC2_MOUSE	109	3e-24	Feline leukemia virus subgroup C receptor-related protein 2 OS=Mus musculus GN=Flvcr2 PE=1 SV=2	--	--	--	--	--	K08220	2e-30	131	bfo:BRAFLDRAFT_231234	MFS transporter, FLVCR family, feline leukemia virus subgroup C receptor-related protein	-	-	-
CL10255.Contig1_All	724	8	0.6487	25	2.1921	24	1.8994	63	5.1525	4	0.3466	2	0.1959	0	0	--	--	--	--	--	--	--	--	--	--	--	--	--	--	--	--	--	--	--	--	--	--	-	-	-
CL10255.Contig2_All	621	0	0	11	1.1245	21	1.9376	2	0.1907	0	0	0	0	0	0	--	--	--	--	--	--	--	--	--	--	--	--	--	--	--	--	--	--	--	--	--	--	-	-	-
CL10256.Contig1_All	434	4	0.541	30	4.3883	75	9.9016	14	1.9101	8	1.1565	27	4.4122	37	6.4674	--	--	--	--	--	--	--	--	--	--	--	--	--	--	--	--	--	--	--	--	--	--	-	-	-
CL10256.Contig2_All	478	12	1.4737	53	7.039	80	9.5895	44	5.4506	15	1.9689	32	4.7479	33	5.2372	--	--	--	--	--	--	--	--	--	--	--	--	--	--	--	--	--	--	--	--	--	--	-	-	-
CL10257.Contig1_All	306	0	0	1	0.2075	0	0	11	2.1286	0	0	1	0.2318	0	0	--	--	--	--	--	--	--	--	--	--	--	--	--	--	--	--	--	--	--	--	--	--	-	-	-
CL10257.Contig2_All	201	0	0	0	0	0	0	0	0	0	0	0	0	0	0	--	--	--	--	--	--	--	--	--	--	--	--	--	--	--	--	--	--	--	--	--	--	-	-	-
CL10258.Contig1_All	218	11	2.9621	1	0.2912	7	1.8398	28	7.6054	8	2.3025	5	1.6267	1	0.348	--	--	--	--	--	--	--	--	--	--	--	--	--	--	--	--	--	--	--	--	--	--	-	-	-
CL10258.Contig2_All	339	0	0	0	0	3	0.5071	242	42.2701	10	1.8508	1	0.2092	4	0.8951	--	--	--	--	--	--	--	--	--	--	--	--	--	--	--	--	--	--	--	--	--	--	-	-	-
CL10259.Contig1_All	322	0	0	0	0	0	0	2	0.3678	1	0.1949	17	3.7443	14	3.2983	--	--	--	--	--	--	--	--	--	--	--	--	--	--	--	--	--	--	--	--	--	--	-	-	-
CL10259.Contig2_All	405	3	0.4348	0	0	0	0	5	0.731	3	0.4648	41	7.1798	36	6.7432	--	--	--	--	--	--	--	--	--	--	--	--	--	--	--	--	--	--	--	--	--	--	-	-	-
CL1026.Contig1_All	2442	0	0	446	11.5946	741	17.3864	128	3.1037	0	0	331	9.6131	317	9.8476	gi|123445769|ref|XP_001311641.1|	67.4	3e-09	viral A-type inclusion protein [Trichomonas vaginalis G3]	--	--	--	--	sp|Q2Q0I9|FNDC1_RAT	94.7	8e-19	Fibronectin type III domain-containing protein 1 OS=Rattus norvegicus GN=Fndc1 PE=2 SV=2	FN0522	77.4	1e-13	COG0419	ATPase involved in DNA repair	K11498	3e-14	81.3	bta:281681	centromeric protein E	-	-	-
CL1026.Contig2_All	263	0	0	10	2.4138	2	0.4357	5	1.1257	0	0	12	3.236	4	1.1538	--	--	--	--	--	--	--	--	--	--	--	--	--	--	--	--	--	--	--	--	--	--	-	-	-
CL10260.Contig1_All	387	3	0.4551	3	0.4921	6	0.8883	85	13.0055	0	0	22	4.0318	2	0.392	--	--	--	--	--	--	--	--	--	--	--	--	--	--	--	--	--	--	--	--	--	--	-	-	-
CL10260.Contig2_All	536	1	0.1095	3	0.3553	9	0.9621	101	11.1577	3	0.3512	25	3.3079	5	0.7077	--	--	--	--	--	--	--	--	--	--	--	--	--	--	--	--	--	--	--	--	--	--	-	-	-
CL10261.Contig1_All	873	98	6.5899	122	8.8718	34	2.2315	56	3.7983	69	4.959	18	1.4623	26	2.2593	gi|348591354|emb|CAX46412.2|	65.5	3e-09	ABCC/MRP-like protein [Mytilus galloprovincialis]	gi|348591353|emb|FM999810.2|	1475	0	Mytilus galloprovincialis mRNA for ABCC/MRP-like protein (mrp gene)	sp|Q8HXQ5|MRP1_BOVIN	402	4e-112	Multidrug resistance-associated protein 1 OS=Bos taurus GN=ABCC1 PE=2 SV=1	YDR135c	348	9e-96	COG1132	ABC-type multidrug transport system, ATPase and permease components	K05667	1e-116	419	mgp:100551232	ATP-binding cassette, subfamily C (CFTR/MRP), member 3	GO:0055085//transmembrane transport;GO:0006200//ATP catabolic process	GO:0042626//ATPase activity, coupled to transmembrane movement of substances;GO:0005524//ATP binding	GO:0005887//integral to plasma membrane
CL10261.Contig2_All	3201	173	3.1727	280	5.5531	205	3.6695	334	6.1784	401	7.86	143	3.1683	115	2.7254	gi|348591354|emb|CAX46412.2|	2037.3	0	ABCC/MRP-like protein [Mytilus galloprovincialis]	gi|348591353|emb|FM999810.2|	5923	0	Mytilus galloprovincialis mRNA for ABCC/MRP-like protein (mrp gene)	sp|Q5F364|MRP1_CHICK	1063	0	Multidrug resistance-associated protein 1 OS=Gallus gallus GN=ABCC1 PE=2 SV=1	YDR135c	820	0	COG1132	ABC-type multidrug transport system, ATPase and permease components	K05667	0	1076	mgp:100551232	ATP-binding cassette, subfamily C (CFTR/MRP), member 3	-	GO:0017111//nucleoside-triphosphatase activity	GO:0016020//membrane
CL10262.Contig1_All	384	17	2.5989	57	9.4234	30	4.4764	6	0.9252	11	1.7973	17	3.1398	24	4.7413	--	--	--	--	--	--	--	--	--	--	--	--	--	--	--	--	--	--	--	--	--	--	-	-	-
CL10262.Contig2_All	514	15	1.7131	31	3.8288	18	2.0065	62	7.1424	11	1.3427	53	7.313	35	5.1656	gi|344248755|gb|EGW04859.1|	53.9	3e-06	hypothetical protein I79_013719 [Cricetulus griseus]	gi|48059446|gb|AC102369.21|	153	8e-34	Mus musculus chromosome 12, clone RP23-246F14, complete sequence	sp|A1XDC0|TFP11_DICDI	54.3	1e-07	Septin and tuftelin-interacting protein 1 homolog OS=Dictyostelium discoideum GN=stip-1 PE=2 SV=1	YLR197w	48.5	6e-06	COG1498	Protein implicated in ribosomal biogenesis, Nop56p homolog	K14650	4e-08	57.8	oaa:100085662	transcription initiation factor TFIID subunit 3	-	-	-
CL10263.Contig1_All	325	11	1.9869	0	0	0	0	21	3.8261	21	4.0541	6	1.3093	8	1.8673	--	--	--	--	--	--	--	--	--	--	--	--	--	--	--	--	--	--	--	--	--	--	-	-	-
CL10263.Contig2_All	416	16	2.2578	9	1.3735	13	1.7905	22	3.1315	38	5.7313	23	3.9212	8	1.4589	--	--	--	--	--	--	--	--	--	--	--	--	--	--	--	--	--	--	--	--	--	--	-	-	-
CL10263.Contig3_All	567	15	1.553	12	1.3436	8	0.8084	25	2.6108	42	4.6476	16	2.0013	9	1.2041	--	--	--	--	--	--	--	--	--	--	--	--	--	--	--	--	--	--	--	--	--	--	-	-	-
CL10264.Contig1_All	223	8	2.106	0	0	0	0	0	0	0	0	47	14.9477	10	3.4018	gi|351062624|emb|CCD70661.1|	57.4	2e-07	Protein F36H12.3 [Caenorhabditis elegans]	--	--	--	--	--	--	--	--	--	--	--	--	--	--	--	--	--	--	-	-	-
CL10264.Contig2_All	206	10	2.8497	0	0	0	0	0	0	0	0	14	4.82	9	3.3143	gi|268566927|ref|XP_002639849.1|	55.5	7e-07	Hypothetical protein CBG12202 [Caenorhabditis briggsae]	--	--	--	--	sp|P35663|CYLC1_HUMAN	51.2	5e-07	Cylicin-1 OS=Homo sapiens GN=CYLC1 PE=1 SV=2	--	--	--	--	--	K04950	2e-06	50.8	dre:100334711	cyclic nucleotide gated channel alpha 3	-	-	-
CL10265.Contig1_All	515	0	0	9	1.1094	24	2.6702	0	0	0	0	21	2.892	4	0.5892	gi|196000098|ref|XP_002109917.1|	85.1	1e-15	hypothetical protein TRIADDRAFT_53313 [Trichoplax adhaerens] >gi|190588041|gb|EDV28083.1| hypothetical protein TRIADDRAFT_53313 [Trichoplax adhaerens]	--	--	--	--	--	--	--	--	--	--	--	--	--	--	--	--	--	--	-	-	-
CL10265.Contig2_All	828	5	0.3545	26	1.9935	61	4.2212	11	0.7866	2	0.1516	30	2.5696	12	1.0994	gi|270002176|gb|EEZ98623.1|	68.6	3e-10	hypothetical protein TcasGA2_TC001146 [Tribolium castaneum]	--	--	--	--	--	--	--	--	--	--	--	--	--	--	--	--	--	--	GO:0008360//regulation of cell shape;GO:0007435//salivary gland morphogenesis;GO:0007391//dorsal closure;GO:0007443//Malpighian tubule morphogenesis;GO:0090066;GO:0007399//nervous system development;GO:0048102//autophagic cell death	-	-
CL10266.Contig1_All	356	7	1.1543	0	0	0	0	25	4.1582	4	0.705	5	0.9961	0	0	--	--	--	--	--	--	--	--	--	--	--	--	--	--	--	--	--	--	--	--	--	--	-	-	-
CL10266.Contig2_All	431	28	3.8137	46	6.7756	27	3.5894	22	3.0225	34	4.9495	39	6.4176	36	6.3364	--	--	--	--	--	--	--	--	--	--	--	--	--	--	--	--	--	--	--	--	--	--	-	-	-
CL10267.Contig1_All	685	382	32.737	59	5.468	35	2.9276	10	0.8644	139	12.7317	15	1.553	7	0.7752	--	--	--	--	--	--	--	--	--	--	--	--	--	--	--	--	--	--	--	--	--	--	-	-	-
CL10267.Contig2_All	488	0	0	105	13.6595	4	0.4697	0	0	0	0	0	0	1	0.1555	--	--	--	--	--	--	--	--	--	--	--	--	--	--	--	--	--	--	--	--	--	--	-	-	-
CL10267.Contig3_All	209	0	0	4	1.215	12	3.2898	0	0	0	0	0	0	0	0	--	--	--	--	--	--	--	--	--	--	--	--	--	--	--	--	--	--	--	--	--	--	-	-	-
CL10268.Contig1_All	492	19	2.267	27	3.4839	49	5.7065	13	1.5646	15	1.9129	1	0.1442	0	0	gi|354481857|ref|XP_003503117.1|	54.3	2e-06	PREDICTED: hypothetical protein LOC100763491 [Cricetulus griseus]	--	--	--	--	--	--	--	--	--	--	--	--	--	--	--	--	--	--	-	-	-
CL10268.Contig2_All	308	0	0	0	0	0	0	0	0	4	0.8148	11	2.5329	11	2.7093	--	--	--	--	--	--	--	--	--	--	--	--	--	--	--	--	--	--	--	--	--	--	-	-	-
CL10269.Contig1_All	351	20	3.3449	37	6.6921	37	6.0399	8	1.3496	36	6.4351	33	6.6679	23	4.9709	--	--	--	--	gi|62989583|emb|AJ585375.1|	69.9	6e-09	Mytilus galloprovincialis hsp70-1 gene for heat shock protein 70, clone lambdaMg70_II_4	--	--	--	--	--	--	--	--	--	--	--	--	--	--	-	-	-
CL10269.Contig2_All	457	7	0.8992	16	2.2226	13	1.6299	1	0.1296	9	1.2356	7	1.0863	0	0	--	--	--	--	gi|62989583|emb|AJ585375.1|	67.9	3e-08	Mytilus galloprovincialis hsp70-1 gene for heat shock protein 70, clone lambdaMg70_II_4	--	--	--	--	--	--	--	--	--	--	--	--	--	--	-	-	-
CL10269.Contig3_All	321	2	0.3658	2	0.3955	10	1.785	0	0	1	0.1955	0	0	0	0	--	--	--	--	--	--	--	--	--	--	--	--	--	--	--	--	--	--	--	--	--	--	-	-	-
CL10269.Contig4_All	320	1	0.1834	7	1.3887	10	1.7905	2	0.3701	3	0.5882	4	0.8865	1	0.2371	--	--	--	--	--	--	--	--	--	--	--	--	--	--	--	--	--	--	--	--	--	--	-	-	-
CL1027.Contig1_All	330	1	0.1779	0	0	2	0.3473	6	1.0766	8	1.521	51	10.9607	3	0.6896	--	--	--	--	--	--	--	--	--	--	--	--	--	--	--	--	--	--	--	--	--	--	-	-	-
CL1027.Contig2_All	948	7	0.4335	57	3.8171	84	5.077	1	0.0625	4	0.2647	40	2.9925	4	0.3201	gi|209879295|ref|XP_002141088.1|	66.2	2e-09	hypothetical protein [Cryptosporidium muris RN66] >gi|209556694|gb|EEA06739.1| hypothetical protein, conserved [Cryptosporidium muris RN66]	--	--	--	--	sp|Q09624|PKD1_CAEEL	75.1	2e-13	Location of vulva defective 1 OS=Caenorhabditis elegans GN=lov-1 PE=1 SV=4	--	--	--	--	--	K10955	1e-13	77.4	rno:24572	intestinal mucin-2	-	-	-
CL10270.Contig1_All	414	10	1.418	47	7.2071	55	7.612	13	1.8593	14	2.1217	34	5.8245	14	2.5653	gi|291242331|ref|XP_002741061.1|	80.1	2e-14	PREDICTED: alkB, alkylation repair homolog 4-like [Saccoglossus kowalevskii]	--	--	--	--	sp|Q9NXW9|ALKB4_HUMAN	61.6	5e-10	Probable alpha-ketoglutarate-dependent dioxygenase ABH4 OS=Homo sapiens GN=ALKBH4 PE=1 SV=1	--	--	--	--	--	K10766	1e-11	68.6	nvi:100121480	alkylated DNA repair protein alkB homolog 4 [EC:1.14.11.-]	-	-	-
CL10270.Contig2_All	398	7	1.0325	12	1.9141	3	0.4319	10	1.4878	7	1.1035	25	4.4549	26	4.9557	gi|260803607|ref|XP_002596681.1|	97.8	1e-19	hypothetical protein BRAFLDRAFT_219277 [Branchiostoma floridae] >gi|229281940|gb|EEN52693.1| hypothetical protein BRAFLDRAFT_219277 [Branchiostoma floridae]	--	--	--	--	sp|Q9NXW9|ALKB4_HUMAN	79.7	2e-15	Probable alpha-ketoglutarate-dependent dioxygenase ABH4 OS=Homo sapiens GN=ALKBH4 PE=1 SV=1	--	--	--	--	--	K10766	2e-20	97.8	bfo:BRAFLDRAFT_219277	alkylated DNA repair protein alkB homolog 4 [EC:1.14.11.-]	-	-	-
CL10270.Contig3_All	469	1	0.1252	3	0.4061	18	2.1991	10	1.2625	2	0.2676	25	3.7805	21	3.3967	gi|260803607|ref|XP_002596681.1|	102.8	4e-21	hypothetical protein BRAFLDRAFT_219277 [Branchiostoma floridae] >gi|229281940|gb|EEN52693.1| hypothetical protein BRAFLDRAFT_219277 [Branchiostoma floridae]	--	--	--	--	sp|Q9D8F1|ALKB4_MOUSE	92	5e-19	Probable alpha-ketoglutarate-dependent dioxygenase ABH4 OS=Mus musculus GN=Alkbh4 PE=2 SV=1	--	--	--	--	--	K10766	8e-22	102	bfo:BRAFLDRAFT_219277	alkylated DNA repair protein alkB homolog 4 [EC:1.14.11.-]	-	-	-
CL10271.Contig1_All	619	14	1.3277	22	2.2563	15	1.3885	39	3.7307	45	4.5613	10	1.1458	18	2.206	--	--	--	--	--	--	--	--	--	--	--	--	--	--	--	--	--	--	--	--	--	--	-	-	-
CL10271.Contig2_All	267	2	0.4397	0	0	0	0	5	1.1089	2	0.47	11	2.9219	3	0.8524	--	--	--	--	--	--	--	--	--	--	--	--	--	--	--	--	--	--	--	--	--	--	-	-	-
CL10272.Contig1_All	700	0	0	0	0	3	0.2456	55	4.6525	0	0	0	0	0	0	--	--	--	--	--	--	--	--	--	--	--	--	--	--	--	--	--	--	--	--	--	--	-	-	-
CL10272.Contig2_All	725	0	0	23	2.014	210	16.5965	16	1.3068	0	0	2	0.1956	0	0	--	--	--	--	--	--	--	--	--	--	--	--	--	--	--	--	--	--	--	--	--	--	-	-	-
CL10273.Contig1_All	517	100	11.3547	0	0	4	0.4433	4	0.4581	105	12.7427	1	0.1372	14	2.0543	--	--	--	--	--	--	--	--	--	--	--	--	--	--	--	--	--	--	--	--	--	--	-	-	-
CL10273.Contig2_All	294	12	2.3961	0	0	0	0	0	0	10	2.1341	0	0	8	2.0642	--	--	--	--	--	--	--	--	--	--	--	--	--	--	--	--	--	--	--	--	--	--	-	-	-
CL10274.Contig1_All	303	5	0.9687	10	2.0952	16	3.0256	2	0.3908	4	0.8283	0	0	0	0	gi|145497675|ref|XP_001434826.1|	55.8	5e-07	hypothetical protein [Paramecium tetraurelia strain d4-2] >gi|124401954|emb|CAK67429.1| unnamed protein product [Paramecium tetraurelia]	--	--	--	--	sp|O14920|IKKB_HUMAN	47.4	7e-06	Inhibitor of nuclear factor kappa-B kinase subunit beta OS=Homo sapiens GN=IKBKB PE=1 SV=1	--	--	--	--	--	K02449	2e-06	51.2	aag:AaeL_AAEL005191	cyclin-dependent kinase 10 [EC:2.7.11.22]	-	GO:0005488//binding	-
CL10274.Contig2_All	884	21	1.3945	10	0.7181	14	0.9074	82	5.4926	27	1.9163	11	0.8825	82	7.0368	gi|145516727|ref|XP_001444252.1|	55.1	4e-06	hypothetical protein [Paramecium tetraurelia strain d4-2] >gi|124411663|emb|CAK76855.1| unnamed protein product [Paramecium tetraurelia]	--	--	--	--	sp|Q552Z2|FNKE_DICDI	52.8	1e-06	Probable serine/threonine-protein kinase fnkE OS=Dictyostelium discoideum GN=fnkE PE=3 SV=1	--	--	--	--	--	K08851	5e-06	52.4	phu:Phum_PHUM131540	TP53 regulating kinase [EC:2.7.11.1]	-	-	-
CL10275.Contig1_All	367	1	0.16	7	1.2109	8	1.249	10	1.6134	1	0.171	29	5.6042	10	2.067	--	--	--	--	--	--	--	--	--	--	--	--	--	--	--	--	--	--	--	--	--	--	-	-	-
CL10275.Contig2_All	327	0	0	0	0	2	0.3504	0	0	0	0	7	1.5182	1	0.232	--	--	--	--	--	--	--	--	--	--	--	--	--	--	--	--	--	--	--	--	--	--	-	-	-
CL10276.Contig1_All	283	0	0	8	1.7946	2	0.4049	0	0	2	0.4434	1	0.2506	0	0	--	--	--	--	--	--	--	--	--	--	--	--	--	--	--	--	--	--	--	--	--	--	-	-	-
CL10276.Contig2_All	229	0	0	5	1.3861	0	0	0	0	0	0	1	0.3097	0	0	--	--	--	--	--	--	--	--	--	--	--	--	--	--	--	--	--	--	--	--	--	--	-	-	-
CL10277.Contig1_All	516	6	0.6826	7	0.8612	9	0.9994	51	5.8525	3	0.3648	20	2.7489	10	1.4702	--	--	--	--	--	--	--	--	--	--	--	--	--	--	--	--	--	--	--	--	--	--	-	-	-
CL10277.Contig2_All	342	3	0.5149	0	0	0	0	2	0.3463	1	0.1835	0	0	0	0	--	--	--	--	--	--	--	--	--	--	--	--	--	--	--	--	--	--	--	--	--	--	-	-	-
CL10278.Contig1_All	544	14	1.5108	53	6.185	54	5.6876	24	2.6123	10	1.1534	8	1.043	18	2.5101	--	--	--	--	--	--	--	--	--	--	--	--	--	--	--	--	--	--	--	--	--	--	-	-	-
CL10278.Contig2_All	707	15	1.2455	23	2.0653	34	2.7555	36	3.0151	14	1.2424	41	4.1129	78	8.3694	gi|268638011|ref|XP_641769.2|	59.3	1e-07	myb domain-containing protein [Dictyostelium discoideum AX4] >gi|284018099|sp|Q54X08.2|MYBV_DICDI RecName: Full=Myb-like protein V >gi|256012972|gb|EAL67789.2| myb domain-containing protein [Dictyostelium discoideum AX4]	--	--	--	--	sp|Q54X08|MYBV_DICDI	59.3	7e-09	Myb-like protein V OS=Dictyostelium discoideum GN=mybV PE=4 SV=2	--	--	--	--	--	--	--	--	--	--	-	-	-
CL10279.Contig1_All	396	1	0.1482	26	4.1681	21	3.0385	2	0.2991	19	3.0104	1	0.1791	39	7.4711	--	--	--	--	--	--	--	--	--	--	--	--	--	--	--	--	--	--	--	--	--	--	-	-	-
CL10279.Contig2_All	373	1	0.1574	26	4.4252	18	2.765	7	1.1112	28	4.7099	4	0.7606	37	7.5251	--	--	--	--	--	--	--	--	--	--	--	--	--	--	--	--	--	--	--	--	--	--	-	-	-
CL1028.Contig1_All	354	11	1.8241	21	3.766	100	16.1857	0	0	6	1.0634	0	0	0	0	gi|355785806|gb|EHH65989.1|	54.7	1e-06	hypothetical protein EGM_02875, partial [Macaca fascicularis]	--	--	--	--	--	--	--	--	--	--	--	--	--	--	--	--	--	--	-	-	-
CL1028.Contig2_All	366	0	0	2	0.3469	7	1.0959	0	0	0	0	39	7.5573	2	0.4145	--	--	--	--	--	--	--	--	--	--	--	--	--	--	--	--	--	--	--	--	--	--	-	-	-
CL10280.Contig1_All	657	4	0.3574	37	3.5752	46	4.0117	3	0.2704	17	1.6235	25	2.6987	51	5.8887	gi|260822066|ref|XP_002606424.1|	54.7	3e-06	hypothetical protein BRAFLDRAFT_67676 [Branchiostoma floridae] >gi|229291765|gb|EEN62434.1| hypothetical protein BRAFLDRAFT_67676 [Branchiostoma floridae]	--	--	--	--	--	--	--	--	--	--	--	--	--	K12473	5e-06	51.6	dre:387529	low-density lipoprotein receptor	-	-	-
CL10280.Contig2_All	1008	42	2.446	23	1.4485	2	0.1137	1	0.0587	102	6.349	3	0.2111	12	0.9031	gi|260811297|ref|XP_002600359.1|	93.6	1e-17	hypothetical protein BRAFLDRAFT_66592 [Branchiostoma floridae] >gi|229285645|gb|EEN56371.1| hypothetical protein BRAFLDRAFT_66592 [Branchiostoma floridae]	--	--	--	--	sp|Q9Y6R7|FCGBP_HUMAN	82.8	1e-15	IgGFc-binding protein OS=Homo sapiens GN=FCGBP PE=1 SV=3	--	--	--	--	--	--	--	--	--	--	-	GO:0005488//binding	-
CL10281.Contig1_All	411	0	0	0	0	0	0	0	0	0	0	8	1.3805	26	4.799	--	--	--	--	--	--	--	--	--	--	--	--	--	--	--	--	--	--	--	--	--	--	-	-	-
CL10281.Contig2_All	290	0	0	0	0	0	0	37	7.5548	0	0	0	0	0	0	--	--	--	--	--	--	--	--	--	--	--	--	--	--	--	--	--	--	--	--	--	--	-	-	-
CL10282.Contig1_All	257	0	0	0	0	0	0	0	0	0	0	13	3.5875	0	0	--	--	--	--	--	--	--	--	--	--	--	--	--	--	--	--	--	--	--	--	--	--	-	-	-
CL10282.Contig2_All	288	0	0	5	1.1022	25	4.9737	2	0.4112	2	0.4357	14	3.4476	1	0.2634	--	--	--	--	--	--	--	--	--	--	--	--	--	--	--	--	--	--	--	--	--	--	-	-	-
CL10283.Contig1_All	463	23	2.9162	24	3.2908	15	1.8563	104	13.3006	11	1.4906	87	13.3266	73	11.9608	--	--	--	--	--	--	--	--	--	--	--	--	--	--	--	--	--	--	--	--	--	--	-	-	-
CL10283.Contig2_All	728	15	1.2096	55	4.7962	38	2.9908	223	18.1381	33	2.8441	31	3.02	46	4.7934	--	--	--	--	--	--	--	--	--	--	--	--	--	--	--	--	--	--	--	--	--	--	-	-	-
CL10284.Contig1_All	246	2	0.4773	0	0	0	0	0	0	1	0.2551	18	5.1894	1	0.3084	--	--	--	--	--	--	--	--	--	--	--	--	--	--	--	--	--	--	--	--	--	--	-	-	-
CL10284.Contig2_All	214	0	0	1	0.2967	0	0	0	0	0	0	18	5.9654	3	1.0635	--	--	--	--	--	--	--	--	--	--	--	--	--	--	--	--	--	--	--	--	--	--	-	-	-
CL10284.Contig3_All	247	0	0	13	3.3413	4	0.9279	0	0	1	0.254	2	0.5743	0	0	--	--	--	--	--	--	--	--	--	--	--	--	--	--	--	--	--	--	--	--	--	--	-	-	-
CL10285.Contig1_All	270	1	0.2174	3	0.7054	4	0.8489	1	0.2193	3	0.6971	6	1.576	7	1.9668	--	--	--	--	--	--	--	--	--	--	--	--	--	--	--	--	--	--	--	--	--	--	-	-	-
CL10285.Contig2_All	245	0	0	6	1.5547	4	0.9355	0	0	2	0.5122	1	0.2895	0	0	--	--	--	--	--	--	--	--	--	--	--	--	--	--	--	--	--	--	--	--	--	--	-	-	-
CL10285.Contig3_All	414	0	0	1	0.1533	0	0	0	0	5	0.7578	11	1.8844	16	2.9318	--	--	--	--	--	--	--	--	--	--	--	--	--	--	--	--	--	--	--	--	--	--	-	-	-
CL10286.Contig1_All	241	0	0	0	0	46	10.9365	6	1.4742	0	0	0	0	0	0	--	--	--	--	--	--	--	--	--	--	--	--	--	--	--	--	--	--	--	--	--	--	-	-	-
CL10286.Contig2_All	235	0	0	0	0	0	0	18	4.5355	0	0	3	0.9054	0	0	--	--	--	--	--	--	--	--	--	--	--	--	--	--	--	--	--	--	--	--	--	--	-	-	-
CL10287.Contig1_All	239	3	0.7369	1	0.2656	1	0.2397	0	0	0	0	9	2.6707	1	0.3174	--	--	--	--	--	--	--	--	--	--	--	--	--	--	--	--	--	--	--	--	--	--	-	-	-
CL10287.Contig2_All	519	26	2.9408	3	0.367	5	0.552	5	0.5705	34	4.1103	30	4.0996	23	3.3618	gi|291243275|ref|XP_002741528.1|	63.9	3e-09	PREDICTED: predicted protein-like [Saccoglossus kowalevskii]	--	--	--	--	--	--	--	--	--	--	--	--	--	K08883	3e-08	58.2	cin:778879	tripartite motif-containing protein 33 [EC:6.3.2.19]	-	-	-
CL10287.Contig3_All	214	2	0.5486	5	1.4833	8	2.142	1	0.2767	6	1.7591	8	2.6513	6	2.1269	--	--	--	--	--	--	--	--	--	--	--	--	--	--	--	--	--	--	--	--	--	--	-	-	-
CL10287.Contig4_All	288	1	0.2038	1	0.2204	15	2.9842	2	0.4112	1	0.2179	5	1.2313	0	0	--	--	--	--	--	--	--	--	--	--	--	--	--	--	--	--	--	--	--	--	--	--	-	-	-
CL10288.Contig1_All	1036	102	5.7797	31	1.8996	79	4.3692	183	10.4595	28	1.6957	43	2.9437	19	1.3913	gi|34392581|dbj|BAC82623.1|	166	2e-39	pol-like protein [Ciona intestinalis]	--	--	--	--	sp|P08548|LIN1_NYCCO	103	8e-22	LINE-1 reverse transcriptase homolog OS=Nycticebus coucang PE=1 SV=1	NMB2082	61.2	3e-09	COG0708	Exonuclease III	K13645	8e-27	121	xtr:100489636	procollagen-lysine,2-oxoglutarate 5-dioxygenase 2 [EC:1.14.11.4]	-	-	-
CL10288.Contig2_All	255	1	0.2302	1	0.249	12	2.6964	11	2.5543	2	0.4921	1	0.2781	0	0	gi|34392581|dbj|BAC82623.1|	53.9	2e-06	pol-like protein [Ciona intestinalis]	--	--	--	--	--	--	--	--	--	--	--	--	--	--	--	--	--	--	-	-	-
CL10289.Contig1_All	299	0	0	0	0	0	0	21	4.1588	0	0	0	0	0	0	--	--	--	--	--	--	--	--	--	--	--	--	--	--	--	--	--	--	--	--	--	--	-	-	-
CL10289.Contig2_All	377	0	0	0	0	0	0	24	3.7695	0	0	0	0	0	0	gi|349733860|gb|AEQ16377.1|	62.8	4e-09	perlucin 1 [Haliotis diversicolor]	--	--	--	--	sp|Q9JKF4|CLC6A_MOUSE	48.5	3e-06	C-type lectin domain family 6 member A OS=Mus musculus GN=Clec6a PE=1 SV=1	--	--	--	--	--	--	--	--	--	--	-	-	-
CL1029.Contig1_All	1002	34252	2006.71	13940	883.202	3273	187.161	3778	223.261	33150	2075.77	1506	106.596	4481	339.253	--	--	--	--	--	--	--	--	--	--	--	--	--	--	--	--	--	--	--	--	--	--	-	-	-
CL1029.Contig2_All	1716	10970	375.279	5317	196.704	1225	40.903	236	8.1435	13526	494.556	1461	60.3831	3817	168.741	--	--	--	--	gi|371911574|dbj|AK391584.1|	63.9	2e-06	Sus scrofa mRNA, clone: HTMT10003D08, expressed in hypothalamus	--	--	--	--	--	--	--	--	--	--	--	--	--	--	-	-	-
CL1029.Contig3_All	1061	5733	317.199	772	46.192	206	11.1247	69	3.8508	3581	211.764	187	12.5	468	33.4616	--	--	--	--	--	--	--	--	--	--	--	--	--	--	--	--	--	--	--	--	--	--	-	-	-
CL10290.Contig1_All	447	9	1.182	25	3.5506	15	1.9227	0	0	24	3.3687	2	0.3173	6	1.0183	gi|355755835|gb|EHH59582.1|	52	8e-06	hypothetical protein EGM_09727, partial [Macaca fascicularis]	--	--	--	--	--	--	--	--	--	--	--	--	--	--	--	--	--	--	-	-	-
CL10290.Contig2_All	277	0	0	0	0	0	0	0	0	0	0	21	5.3768	10	2.7387	--	--	--	--	--	--	--	--	--	--	--	--	--	--	--	--	--	--	--	--	--	--	-	-	-
CL10290.Contig3_All	2039	6411	184.576	3502	109.034	1265	35.5475	1414	41.063	6013	185.028	652	22.6784	2597	96.621	gi|260802370|ref|XP_002596065.1|	116.3	5e-24	hypothetical protein BRAFLDRAFT_66204 [Branchiostoma floridae] >gi|229281319|gb|EEN52077.1| hypothetical protein BRAFLDRAFT_66204 [Branchiostoma floridae]	--	--	--	--	sp|Q9Y6R7|FCGBP_HUMAN	65.1	6e-10	IgGFc-binding protein OS=Homo sapiens GN=FCGBP PE=1 SV=3	--	--	--	--	--	--	--	--	--	--	-	-	-
CL10290.Contig4_All	322	1	0.1823	0	0	0	0	0	0	0	0	28	6.1672	18	4.2407	--	--	--	--	--	--	--	--	--	--	--	--	--	--	--	--	--	--	--	--	--	--	-	-	-
CL10291.Contig1_All	239	2	0.4912	2	0.5312	9	2.1576	0	0	1	0.2625	5	1.4837	12	3.8089	--	--	--	--	gi|144225177|emb|AJ938134.1|	75.8	7e-11	Mytilus galloprovincialis microsatellite ISSR sequence, clone 21.629	--	--	--	--	--	--	--	--	--	--	--	--	--	--	-	-	-
CL10291.Contig2_All	366	19	3.0475	0	0	11	1.7221	0	0	28	4.8	13	2.5191	17	3.5236	--	--	--	--	gi|144225177|emb|AJ938134.1|	95.6	1e-16	Mytilus galloprovincialis microsatellite ISSR sequence, clone 21.629	--	--	--	--	--	--	--	--	--	--	--	--	--	--	-	-	-
CL10291.Contig3_All	408	15	2.1582	9	1.4004	32	4.4939	2	0.2903	19	2.9218	0	0	1	0.1859	--	--	--	--	gi|144225177|emb|AJ938134.1|	93.7	5e-16	Mytilus galloprovincialis microsatellite ISSR sequence, clone 21.629	--	--	--	--	--	--	--	--	--	--	--	--	--	--	-	-	-
CL10292.Contig1_All	1391	353	14.8975	370	16.8865	386	15.9	380	16.1761	384	17.3208	174	8.8717	227	12.3799	--	--	--	--	--	--	--	--	--	--	--	--	--	--	--	--	--	--	--	--	--	--	-	-	-
CL10292.Contig2_All	553	7	0.7431	8	0.9184	4	0.4144	22	2.3557	16	1.8153	6	0.7695	2	0.2744	--	--	--	--	--	--	--	--	--	--	--	--	--	--	--	--	--	--	--	--	--	--	-	-	-
CL10292.Contig3_All	207	3	0.8508	1	0.3067	2	0.5536	17	4.8629	7	2.1217	9	3.0836	3	1.0994	--	--	--	--	--	--	--	--	--	--	--	--	--	--	--	--	--	--	--	--	--	--	-	-	-
CL10293.Contig1_All	268	8	1.7523	13	3.0795	6	1.2828	8	1.7676	11	2.5753	4	1.0585	7	1.9814	--	--	--	--	--	--	--	--	--	--	--	--	--	--	--	--	--	--	--	--	--	--	-	-	-
CL10293.Contig2_All	335	4	0.7009	5	0.9475	10	1.7104	35	6.1864	3	0.5619	4	0.8468	4	0.9058	--	--	--	--	--	--	--	--	--	--	--	--	--	--	--	--	--	--	--	--	--	--	-	-	-
CL10294.Contig1_All	1319	23	1.0236	113	5.4387	165	7.1676	294	13.1984	64	3.0444	145	7.7966	18	1.0352	gi|260835457|ref|XP_002612725.1|	220.3	1e-55	hypothetical protein BRAFLDRAFT_99506 [Branchiostoma floridae] >gi|229298104|gb|EEN68734.1| hypothetical protein BRAFLDRAFT_99506 [Branchiostoma floridae]	--	--	--	--	sp|Q1KKZ1|SKAP2_TAKRU	192	1e-48	Src kinase-associated phosphoprotein 2 OS=Takifugu rubripes GN=skap2 PE=3 SV=1	SPBC146.13c	58.2	3e-08	COG5022	Myosin heavy chain	K05751	2e-11	70.9	ecb:100067687	abl interactor 2	GO:0009987//cellular process	-	GO:0044464//cell part
CL10294.Contig2_All	1528	200	7.6837	229	9.5143	130	4.8748	30	1.1626	324	13.3041	54	2.5064	149	7.3974	gi|260835457|ref|XP_002612725.1|	222.2	4e-56	hypothetical protein BRAFLDRAFT_99506 [Branchiostoma floridae] >gi|229298104|gb|EEN68734.1| hypothetical protein BRAFLDRAFT_99506 [Branchiostoma floridae]	--	--	--	--	sp|Q1KKZ1|SKAP2_TAKRU	191	3e-48	Src kinase-associated phosphoprotein 2 OS=Takifugu rubripes GN=skap2 PE=3 SV=1	SPBC146.13c	52.8	2e-06	COG5022	Myosin heavy chain	K07984	3e-11	70.5	tgu:100231491	SH3-domain binding protein 2	-	-	-
CL10294.Contig3_All	470	4	0.4996	25	3.3768	52	6.3393	61	7.6851	19	2.5364	51	7.6958	7	1.1298	gi|32169288|emb|CAD88601.1|	120.6	2e-26	SRC Kinase Associated Phosphoprotein 2 [Crassostrea gigas]	--	--	--	--	sp|Q5U597|SKA2B_XENLA	75.1	6e-14	Src kinase-associated phosphoprotein 2-B OS=Xenopus laevis GN=skap2-b PE=2 SV=1	--	--	--	--	--	--	--	--	--	--	-	-	-
CL10294.Contig4_All	1651	248	8.818	219	8.421	80	2.7764	18	0.6456	281	10.6788	107	4.5964	248	11.3952	gi|260835457|ref|XP_002612725.1|	221.9	6e-56	hypothetical protein BRAFLDRAFT_99506 [Branchiostoma floridae] >gi|229298104|gb|EEN68734.1| hypothetical protein BRAFLDRAFT_99506 [Branchiostoma floridae]	--	--	--	--	sp|Q1KKZ1|SKAP2_TAKRU	192	2e-48	Src kinase-associated phosphoprotein 2 OS=Takifugu rubripes GN=skap2 PE=3 SV=1	SPBC146.13c	52.8	2e-06	COG5022	Myosin heavy chain	K07984	4e-11	70.5	tgu:100231491	SH3-domain binding protein 2	-	-	-
CL10295.Contig1_All	531	21	2.3216	45	5.38	45	4.8557	54	6.0217	13	1.5361	25	3.3391	46	6.5717	--	--	--	--	--	--	--	--	--	--	--	--	--	--	--	--	--	--	--	--	--	--	-	-	-
CL10295.Contig2_All	429	12	1.6421	31	4.5874	48	6.4109	24	3.3126	3	0.4388	31	5.1249	43	7.6038	--	--	--	--	--	--	--	--	--	--	--	--	--	--	--	--	--	--	--	--	--	--	-	-	-
CL10296.Contig1_All	587	110	11.0007	0	0	2	0.1952	5	0.5044	41	4.3824	9	1.0874	44	5.6863	gi|358339569|dbj|GAA47606.1|	58.9	1e-07	hypothetical protein CLF_100574 [Clonorchis sinensis]	--	--	--	--	sp|Q55AX2|DOT1L_DICDI	63.5	3e-10	Histone-lysine N-methyltransferase, H3 lysine-79 specific OS=Dictyostelium discoideum GN=dotA PE=2 SV=2	TM1182	49.7	3e-06	COG1196	Chromosome segregation ATPases	K00907	2e-08	58.9	der:Dere_GG25360	myosin-light-chain kinase [EC:2.7.11.18]	-	-	-
CL10296.Contig2_All	733	61	4.8853	117	10.1332	80	6.2535	24	1.9388	30	2.5679	2	0.1935	27	2.7943	gi|47219280|emb|CAG11742.1|	62	2e-08	unnamed protein product [Tetraodon nigroviridis]	--	--	--	--	sp|Q60LV4|MYO3_CAEBR	62.8	7e-10	Myosin-3 OS=Caenorhabditis briggsae GN=myo-3 PE=3 SV=1	SA1077	56.2	5e-08	COG1196	Chromosome segregation ATPases	K10352	2e-09	62.8	cbr:CBG23416	myosin heavy chain	-	-	-
CL10296.Contig3_All	210	0	0	6	1.8138	8	2.1828	1	0.282	0	0	2	0.6754	0	0	--	--	--	--	--	--	--	--	--	--	--	--	--	--	--	--	--	--	--	--	--	--	-	-	-
CL10297.Contig1_All	260	0	0	10	2.4417	9	1.9834	10	2.2774	0	0	2	0.5456	2	0.5835	--	--	--	--	--	--	--	--	--	--	--	--	--	--	--	--	--	--	--	--	--	--	-	-	-
CL10297.Contig2_All	200	6	1.7611	13	4.1265	16	4.5838	14	4.1449	4	1.2549	7	2.4823	5	1.8965	--	--	--	--	--	--	--	--	--	--	--	--	--	--	--	--	--	--	--	--	--	--	-	-	-
CL10298.Contig1_All	370	90	14.2793	29	4.9758	20	3.0972	3	0.4801	74	12.5485	0	0	1	0.205	--	--	--	--	--	--	--	--	--	--	--	--	--	--	--	--	--	--	--	--	--	--	-	-	-
CL10298.Contig2_All	431	40	5.4481	26	3.8297	23	3.0576	7	0.9617	60	8.7345	31	5.1011	52	9.1526	--	--	--	--	--	--	--	--	--	--	--	--	--	--	--	--	--	--	--	--	--	--	-	-	-
CL10298.Contig3_All	413	18	2.5585	2	0.3074	0	0	24	3.441	16	2.4307	15	2.5759	15	2.7552	--	--	--	--	--	--	--	--	--	--	--	--	--	--	--	--	--	--	--	--	--	--	-	-	-
CL10298.Contig4_All	919	37	2.3635	23	1.5888	37	2.3069	8	0.5155	94	6.4176	19	1.4663	105	8.6674	--	--	--	--	--	--	--	--	--	--	--	--	--	--	--	--	--	--	--	--	--	--	-	-	-
CL10299.Contig1_All	1519	3	0.1159	26	1.0866	138	5.2054	98	3.8202	7	0.2891	116	5.416	10	0.4994	gi|260822415|ref|XP_002606597.1|	496.1	1e-138	hypothetical protein BRAFLDRAFT_120109 [Branchiostoma floridae] >gi|229291941|gb|EEN62607.1| hypothetical protein BRAFLDRAFT_120109 [Branchiostoma floridae]	--	--	--	--	sp|Q9C0G6|DYH6_HUMAN	353	7e-97	Dynein heavy chain 6, axonemal OS=Homo sapiens GN=DNAH6 PE=1 SV=3	--	--	--	--	--	K10408	2e-79	297	smm:Smp_137550	dynein heavy chain, axonemal	-	-	GO:0043229//intracellular organelle
CL10299.Contig2_All	205	0	0	0	0	6	1.677	0	0	0	0	0	0	0	0	gi|260822415|ref|XP_002606597.1|	90.9	1e-17	hypothetical protein BRAFLDRAFT_120109 [Branchiostoma floridae] >gi|229291941|gb|EEN62607.1| hypothetical protein BRAFLDRAFT_120109 [Branchiostoma floridae]	gi|295852696|ref|XM_002732092.2|	65.9	6e-08	PREDICTED: Saccoglossus kowalevskii dynein, axonemal, heavy polypeptide 6-like (LOC100370243), mRNA	sp|Q9C0G6|DYH6_HUMAN	82	3e-16	Dynein heavy chain 6, axonemal OS=Homo sapiens GN=DNAH6 PE=1 SV=3	--	--	--	--	--	K10408	3e-14	77	tgu:100227888	dynein heavy chain, axonemal	GO:0006200//ATP catabolic process;GO:0007018//microtubule-based movement	GO:0003777//microtubule motor activity;GO:0005524//ATP binding;GO:0016887//ATPase activity	GO:0030286//dynein complex
CL103.Contig1_All	259	8	1.8132	6	1.4707	3	0.6637	8	1.829	4	0.969	0	0	2	0.5858	--	--	--	--	--	--	--	--	--	--	--	--	--	--	--	--	--	--	--	--	--	--	-	-	-
CL103.Contig2_All	281	15	3.1336	4	0.9037	0	0	0	0	13	2.9027	2	0.5048	6	1.6198	--	--	--	--	--	--	--	--	--	--	--	--	--	--	--	--	--	--	--	--	--	--	-	-	-
CL103.Contig3_All	241	1	0.2436	4	1.0537	0	0	1	0.2457	13	3.3845	12	3.5314	5	1.5739	--	--	--	--	--	--	--	--	--	--	--	--	--	--	--	--	--	--	--	--	--	--	-	-	-
CL103.Contig4_All	220	21	5.6035	29	8.3684	13	3.3858	0	0	5	1.426	0	0	0	0	--	--	--	--	--	--	--	--	--	--	--	--	--	--	--	--	--	--	--	--	--	--	-	-	-
CL1030.Contig1_All	314	0	0	0	0	0	0	41	7.7316	0	0	0	0	0	0	gi|339243849|ref|XP_003377850.1|	149.4	3e-35	60S ribosomal protein L37 [Trichinella spiralis] >gi|316973286|gb|EFV56905.1| 60S ribosomal protein L37 [Trichinella spiralis]	--	--	--	--	sp|Q962S7|RL37_SPOFR	143	1e-34	60S ribosomal protein L37 OS=Spodoptera frugiperda GN=RpL37 PE=3 SV=3	SPCC1223.05c	137	5e-33	COG2126	Ribosomal protein L37E	K02922	5e-36	149	tsp:Tsp_02064	large subunit ribosomal protein L37e	GO:0006412//translation	GO:0046872//metal ion binding;GO:0003735//structural constituent of ribosome;GO:0019843//rRNA binding	GO:0005840//ribosome
CL1030.Contig2_All	304	0	0	0	0	0	0	57	11.1025	0	0	0	0	0	0	gi|209863016|ref|NP_001129424.1|	152.1	5e-36	ribosomal protein L37 [Acyrthosiphon pisum]	--	--	--	--	sp|Q962S7|RL37_SPOFR	144	4e-35	60S ribosomal protein L37 OS=Spodoptera frugiperda GN=RpL37 PE=3 SV=3	SPCC1223.05c	138	2e-33	COG2126	Ribosomal protein L37E	K02922	7e-37	152	api:100159544	large subunit ribosomal protein L37e	GO:0006412//translation	GO:0046872//metal ion binding;GO:0003735//structural constituent of ribosome;GO:0019843//rRNA binding	GO:0005840//ribosome
CL10300.Contig1_All	483	1	0.1215	7	0.9201	12	1.4235	13	1.5937	0	0	19	2.7899	8	1.2565	--	--	--	--	gi|111226943|ref|XM_640482.2|	60	9e-06	Dictyostelium discoideum AX4 SAM domain-containing protein (dotA) mRNA, complete cds	--	--	--	--	--	--	--	--	--	--	--	--	--	--	-	-	-
CL10300.Contig2_All	272	0	0	3	0.7002	0	0	2	0.4354	0	0	3	0.7822	1	0.2789	--	--	--	--	gi|111226943|ref|XM_640482.2|	60	5e-06	Dictyostelium discoideum AX4 SAM domain-containing protein (dotA) mRNA, complete cds	--	--	--	--	--	--	--	--	--	--	--	--	--	--	-	-	-
CL10301.Contig1_All	1301	0	0	0	0	22	0.9689	286	13.0169	0	0	13	0.7087	1	0.0583	--	--	--	--	--	--	--	--	--	--	--	--	--	--	--	--	--	--	--	--	--	--	-	-	-
CL10301.Contig2_All	263	0	0	0	0	1	0.2179	15	3.3772	0	0	0	0	0	0	--	--	--	--	--	--	--	--	--	--	--	--	--	--	--	--	--	--	--	--	--	--	-	-	-
CL10302.Contig1_All	1193	5	0.246	0	0	0	0	0	0	0	0	138	8.2039	34	2.162	gi|348533337|ref|XP_003454162.1|	54.7	9e-06	PREDICTED: hemicentin-1-like [Oreochromis niloticus]	--	--	--	--	sp|P06731|CEAM5_HUMAN	83.6	8e-16	Carcinoembryonic antigen-related cell adhesion molecule 5 OS=Homo sapiens GN=CEACAM5 PE=1 SV=3	--	--	--	--	--	K06467	5e-21	102	xtr:100135351	CD22 antigen	-	-	-
CL10302.Contig2_All	497	0	0	8	1.0219	37	4.2656	0	0	0	0	0	0	0	0	gi|340728303|ref|XP_003402465.1|	55.1	1e-06	PREDICTED: hypothetical protein LOC100648077 [Bombus terrestris]	--	--	--	--	sp|Q96RW7|HMCN1_HUMAN	59.7	3e-09	Hemicentin-1 OS=Homo sapiens GN=HMCN1 PE=1 SV=2	--	--	--	--	--	K06467	7e-11	66.6	xtr:100135351	CD22 antigen	-	-	-
CL10303.Contig1_All	1947	42	1.2663	95	3.0976	436	12.8309	34	1.034	49	1.579	138	5.0268	90	3.5067	gi|209156214|gb|ACI34339.1|	416	3e-114	Methenyltetrahydrofolate synthetase domain-containing protein [Salmo salar]	--	--	--	--	sp|Q3URQ7|MTHSD_MOUSE	328	2e-89	Methenyltetrahydrofolate synthase domain-containing protein OS=Mus musculus GN=Mthfsd PE=2 SV=1	SSO0456	191	3e-48	COG0212	5-formyltetrahydrofolate cyclo-ligase	K01934	1e-92	341	bfo:BRAFLDRAFT_77021	5-formyltetrahydrofolate cyclo-ligase [EC:6.3.3.2]	-	GO:0003676//nucleic acid binding;GO:0000166//nucleotide binding	-
CL10303.Contig2_All	1929	36	1.0956	149	4.9036	536	15.9209	107	3.2845	42	1.3661	365	13.4197	151	5.9383	gi|209156214|gb|ACI34339.1|	417.2	1e-114	Methenyltetrahydrofolate synthetase domain-containing protein [Salmo salar]	--	--	--	--	sp|Q3URQ7|MTHSD_MOUSE	329	2e-89	Methenyltetrahydrofolate synthase domain-containing protein OS=Mus musculus GN=Mthfsd PE=2 SV=1	SSO0456	190	7e-48	COG0212	5-formyltetrahydrofolate cyclo-ligase	K01934	2e-93	343	bfo:BRAFLDRAFT_77021	5-formyltetrahydrofolate cyclo-ligase [EC:6.3.3.2]	-	GO:0003676//nucleic acid binding;GO:0000166//nucleotide binding	-
CL10304.Contig1_All	564	0	0	0	0	6	0.6095	131	13.7534	0	0	11	1.3832	0	0	--	--	--	--	--	--	--	--	--	--	--	--	--	--	--	--	--	--	--	--	--	--	-	-	-
CL10304.Contig2_All	351	0	0	0	0	0	0	87	14.6768	0	0	0	0	0	0	--	--	--	--	--	--	--	--	--	--	--	--	--	--	--	--	--	--	--	--	--	--	-	-	-
CL10304.Contig3_All	271	0	0	0	0	24	5.0743	0	0	0	0	6	1.5702	0	0	--	--	--	--	--	--	--	--	--	--	--	--	--	--	--	--	--	--	--	--	--	--	-	-	-
CL10305.Contig1_All	2904	221	4.4675	997	21.7953	796	15.7055	328	6.688	224	4.8397	463	11.3075	526	13.7406	gi|291234829|ref|XP_002737349.1|	876.7	0	PREDICTED: hypothetical protein [Saccoglossus kowalevskii]	gi|256071734|ref|XM_002572148.1|	95.6	1e-15	Schistosoma mansoni pol-related (Smp_126020) mRNA, complete cds	sp|Q8BL97|SRSF7_MOUSE	194	7e-49	Serine/arginine-rich splicing factor 7 OS=Mus musculus GN=Srsf7 PE=1 SV=1	BMEI1016_1	477	4e-134	COG1951	Tartrate dehydratase alpha subunit/Fumarate hydratase class I, N-terminal domain	K01676	0	872	spu:577019	fumarate hydratase, class I [EC:4.2.1.2]	GO:0006091//generation of precursor metabolites and energy	GO:0004333//fumarate hydratase activity	-
CL10305.Contig2_All	841	22	1.5356	82	6.1899	114	7.7668	41	2.8867	24	1.7905	24	2.0239	19	1.7139	gi|256089259|ref|XP_002580730.1|	202.6	1e-50	arginine/serine-rich splicing factor [Schistosoma mansoni]	gi|345486251|ref|XM_003425384.1|	79.8	2e-11	PREDICTED: Nasonia vitripennis serine/arginine-rich splicing factor 7-like (LOC100680210), mRNA	sp|Q8BL97|SRSF7_MOUSE	194	1e-49	Serine/arginine-rich splicing factor 7 OS=Mus musculus GN=Srsf7 PE=1 SV=1	SPAC19A8.13	78.6	1e-14	COG0724	RNA-binding proteins (RRM domain)	K12896	9e-49	194	gga:100859609	splicing factor, arginine/serine-rich 7	-	GO:0005488//binding	-
CL10305.Contig3_All	1303	92	4.1449	68	3.3131	107	4.7052	62	2.8175	128	6.1635	172	9.362	88	5.1234	gi|256089259|ref|XP_002580730.1|	191	9e-47	arginine/serine-rich splicing factor [Schistosoma mansoni]	gi|345486251|ref|XM_003425384.1|	79.8	3e-11	PREDICTED: Nasonia vitripennis serine/arginine-rich splicing factor 7-like (LOC100680210), mRNA	sp|Q8BL97|SRSF7_MOUSE	167	5e-41	Serine/arginine-rich splicing factor 7 OS=Mus musculus GN=Srsf7 PE=1 SV=1	SPAC19A8.13	78.6	2e-14	COG0724	RNA-binding proteins (RRM domain)	K12896	5e-40	166	cin:100170057	splicing factor, arginine/serine-rich 7	GO:0006376//mRNA splice site selection;GO:0007399//nervous system development	GO:0003729//mRNA binding;GO:0046872//metal ion binding;GO:0005515//protein binding	GO:0071011;GO:0071013
CL10306.Contig1_All	398	0	0	1	0.1595	3	0.4319	41	6.0998	0	0	2	0.3564	0	0	--	--	--	--	--	--	--	--	--	--	--	--	--	--	--	--	--	--	--	--	--	--	-	-	-
CL10306.Contig2_All	247	0	0	0	0	0	0	15	3.5959	0	0	2	0.5743	2	0.6143	--	--	--	--	--	--	--	--	--	--	--	--	--	--	--	--	--	--	--	--	--	--	-	-	-
CL10307.Contig1_All	308	5	0.953	0	0	0	0	21	4.0373	2	0.4074	1	0.2303	3	0.7389	--	--	--	--	--	--	--	--	--	--	--	--	--	--	--	--	--	--	--	--	--	--	-	-	-
CL10307.Contig2_All	386	93	14.1436	44	7.2365	13	1.9297	55	8.4371	72	11.7033	35	6.4308	28	5.5028	--	--	--	--	--	--	--	--	--	--	--	--	--	--	--	--	--	--	--	--	--	--	-	-	-
CL10308.Contig1_All	388	0	0	26	4.2541	18	2.6581	0	0	0	0	0	0	5	0.9776	--	--	--	--	--	--	--	--	--	--	--	--	--	--	--	--	--	--	--	--	--	--	-	-	-
CL10308.Contig2_All	244	0	0	1	0.2602	0	0	0	0	0	0	1	0.2907	6	1.8654	--	--	--	--	--	--	--	--	--	--	--	--	--	--	--	--	--	--	--	--	--	--	-	-	-
CL10309.Contig1_All	329	0	0	2	0.3859	1	0.1742	0	0	1	0.1907	12	2.5868	8	1.8446	--	--	--	--	--	--	--	--	--	--	--	--	--	--	--	--	--	--	--	--	--	--	-	-	-
CL10309.Contig2_All	210	1	0.2795	0	0	0	0	6	1.6918	1	0.2988	0	0	0	0	--	--	--	--	--	--	--	--	--	--	--	--	--	--	--	--	--	--	--	--	--	--	-	-	-
CL1031.Contig1_All	329	9	1.6059	0	0	0	0	0	0	30	5.7212	1	0.2156	3	0.6917	--	--	--	--	--	--	--	--	--	--	--	--	--	--	--	--	--	--	--	--	--	--	-	-	-
CL1031.Contig2_All	690	82	6.9764	288	26.4977	78	6.4771	34	2.9177	311	28.2797	0	0	1	0.1099	gi|322966877|sp|P86854.1|PLCL_MYTGA	64.7	3e-09	RecName: Full=Perlucin-like protein; Flags: Precursor	--	--	--	--	sp|P86854|PLCL_MYTGA	64.7	2e-10	Perlucin-like protein OS=Mytilus galloprovincialis PE=1 SV=1	--	--	--	--	--	K06560	2e-07	56.6	tgu:100228653	mannose receptor, C type	-	-	-
CL1031.Contig3_All	696	188	15.8567	109	9.9422	12	0.9879	27	2.2971	282	25.4216	2	0.2038	24	2.6159	gi|322966877|sp|P86854.1|PLCL_MYTGA	65.1	2e-09	RecName: Full=Perlucin-like protein; Flags: Precursor	--	--	--	--	sp|P86854|PLCL_MYTGA	65.1	1e-10	Perlucin-like protein OS=Mytilus galloprovincialis PE=1 SV=1	--	--	--	--	--	K06560	4e-09	62	tgu:100228653	mannose receptor, C type	-	-	-
CL1031.Contig4_All	846	336	23.3149	101	7.5791	37	2.5059	130	9.0989	1227	90.9992	13	1.0898	72	6.4562	gi|126697270|gb|ABO26592.1|	71.2	5e-11	putative perlucin 3 [Haliotis discus discus]	--	--	--	--	sp|P86854|PLCL_MYTGA	64.7	2e-10	Perlucin-like protein OS=Mytilus galloprovincialis PE=1 SV=1	--	--	--	--	--	K06560	1e-09	63.9	tgu:100228653	mannose receptor, C type	-	-	-
CL10310.Contig1_All	480	0	0	0	0	10	1.1937	13	1.6037	0	0	3	0.4433	0	0	--	--	--	--	--	--	--	--	--	--	--	--	--	--	--	--	--	--	--	--	--	--	-	-	-
CL10310.Contig2_All	451	1	0.1302	0	0	4	0.5082	39	5.1204	0	0	12	1.8871	0	0	--	--	--	--	--	--	--	--	--	--	--	--	--	--	--	--	--	--	--	--	--	--	-	-	-
CL10311.Contig1_All	748	1	0.0785	4	0.3395	7	0.5362	5	0.3958	1	0.0839	27	2.56	8	0.8113	gi|260822348|ref|XP_002606564.1|	69.3	1e-10	hypothetical protein BRAFLDRAFT_131977 [Branchiostoma floridae] >gi|229291907|gb|EEN62574.1| hypothetical protein BRAFLDRAFT_131977 [Branchiostoma floridae]	--	--	--	--	--	--	--	--	--	--	--	--	--	--	--	--	--	--	-	-	-
CL10311.Contig2_All	841	2	0.1396	0	0	11	0.7494	15	1.0561	0	0	26	2.1926	5	0.451	gi|260822348|ref|XP_002606564.1|	86.3	1e-15	hypothetical protein BRAFLDRAFT_131977 [Branchiostoma floridae] >gi|229291907|gb|EEN62574.1| hypothetical protein BRAFLDRAFT_131977 [Branchiostoma floridae]	--	--	--	--	--	--	--	--	--	--	--	--	--	--	--	--	--	--	-	-	-
CL10312.Contig1_All	723	58	4.7093	37	3.2488	26	2.0605	73	5.9786	33	2.8638	35	3.4333	18	1.8886	gi|301617612|ref|XP_002938229.1|	62	2e-08	PREDICTED: nipped-B-like protein [Xenopus (Silurana) tropicalis]	--	--	--	--	sp|Q8N9Q2|SR1IP_HUMAN	55.8	9e-08	Protein SREK1IP1 OS=Homo sapiens GN=SREK1IP1 PE=1 SV=1	--	--	--	--	--	K13127	4e-09	62	spu:575494	RING finger protein 113A	-	-	-
CL10312.Contig2_All	204	16	4.6042	0	0	0	0	0	0	8	2.4605	0	0	0	0	--	--	--	--	--	--	--	--	--	--	--	--	--	--	--	--	--	--	--	--	--	--	-	-	-
CL10313.Contig1_All	238	1	0.2467	1	0.2667	12	2.889	6	1.4928	0	0	9	2.6819	6	1.9125	--	--	--	--	--	--	--	--	--	--	--	--	--	--	--	--	--	--	--	--	--	--	-	-	-
CL10313.Contig2_All	379	3	0.4647	4	0.67	4	0.6047	77	12.0301	6	0.9933	6	1.1228	5	1.0008	--	--	--	--	--	--	--	--	--	--	--	--	--	--	--	--	--	--	--	--	--	--	-	-	-
CL10314.Contig1_All	802	10	0.732	1	0.0792	1	0.0714	12	0.886	13	1.017	42	3.7141	16	1.5134	--	--	--	--	--	--	--	--	--	--	--	--	--	--	--	--	--	--	--	--	--	--	-	-	-
CL10314.Contig2_All	250	0	0	8	2.0315	5	1.146	0	0	0	0	0	0	0	0	--	--	--	--	--	--	--	--	--	--	--	--	--	--	--	--	--	--	--	--	--	--	-	-	-
CL10315.Contig1_All	209	0	0	0	0	5	1.3708	25	7.0829	0	0	0	0	0	0	--	--	--	--	--	--	--	--	--	--	--	--	--	--	--	--	--	--	--	--	--	--	-	-	-
CL10315.Contig2_All	235	0	0	0	0	15	3.6573	2	0.5039	0	0	4	1.2072	1	0.3228	--	--	--	--	--	--	--	--	--	--	--	--	--	--	--	--	--	--	--	--	--	--	-	-	-
CL10316.Contig1_All	320	0	0	7	1.3887	14	2.5068	1	0.185	0	0	4	0.8865	7	1.6595	--	--	--	--	--	--	--	--	--	--	--	--	--	--	--	--	--	--	--	--	--	--	-	-	-
CL10316.Contig2_All	450	0	0	1	0.1411	0	0	22	2.8949	0	0	2	0.3152	0	0	--	--	--	--	--	--	--	--	--	--	--	--	--	--	--	--	--	--	--	--	--	--	-	-	-
CL10316.Contig3_All	295	0	0	1	0.2152	11	2.1365	0	0	0	0	2	0.4808	0	0	--	--	--	--	--	--	--	--	--	--	--	--	--	--	--	--	--	--	--	--	--	--	-	-	-
CL10316.Contig4_All	222	0	0	1	0.286	2	0.5162	11	2.934	0	0	1	0.3195	0	0	--	--	--	--	--	--	--	--	--	--	--	--	--	--	--	--	--	--	--	--	--	--	-	-	-
CL10317.Contig1_All	291	18	3.6312	4	0.8726	7	1.3783	2	0.407	11	2.3717	4	0.9749	4	1.0428	--	--	--	--	--	--	--	--	--	--	--	--	--	--	--	--	--	--	--	--	--	--	-	-	-
CL10317.Contig2_All	560	54	5.6607	22	2.494	16	1.6371	29	3.0664	151	16.9181	7	0.8865	29	3.9285	gi|6647862|sp|P91958.1|TPM_MYTGA	59.7	7e-08	RecName: Full=Tropomyosin >gi|1843405|dbj|BAA19209.1| tropomyosin [Mytilus galloprovincialis]	gi|1843404|dbj|AB000907.1|	180	4e-42	Mytilus galloprovincialis mRNA for tropomyosin, complete cds	sp|Q9GZ70|TPM_PERVI	59.7	4e-09	Tropomyosin OS=Perna viridis PE=2 SV=1	--	--	--	--	--	--	--	--	--	--	-	-	-
CL10317.Contig3_All	239	5	1.2281	9	2.3906	2	0.4795	8	1.982	9	2.3627	5	1.4837	13	4.1263	--	--	--	--	--	--	--	--	--	--	--	--	--	--	--	--	--	--	--	--	--	--	-	-	-
CL10318.Contig1_All	855	2	0.1373	62	4.6035	99	6.6345	7	0.4848	4	0.2935	50	4.1475	26	2.3069	gi|260803685|ref|XP_002596720.1|	279.6	1e-73	hypothetical protein BRAFLDRAFT_219160 [Branchiostoma floridae] >gi|229281979|gb|EEN52732.1| hypothetical protein BRAFLDRAFT_219160 [Branchiostoma floridae]	--	--	--	--	sp|Q5PQT2|MTMR3_RAT	261	1e-69	Myotubularin-related protein 3 OS=Rattus norvegicus GN=Mtmr3 PE=2 SV=1	--	--	--	--	--	K01104	2e-74	279	bfo:BRAFLDRAFT_219160	protein-tyrosine phosphatase [EC:3.1.3.48]	-	GO:0016791//phosphatase activity	GO:0044424//intracellular part
CL10318.Contig2_All	3256	43	0.7753	749	14.6037	1007	17.7207	66	1.2003	152	2.929	932	20.3008	544	12.6745	gi|260803685|ref|XP_002596720.1|	692.2	0	hypothetical protein BRAFLDRAFT_219160 [Branchiostoma floridae] >gi|229281979|gb|EEN52732.1| hypothetical protein BRAFLDRAFT_219160 [Branchiostoma floridae]	--	--	--	--	sp|Q7ZXF1|MTMR4_XENLA	612	1e-174	Myotubularin-related protein 4 OS=Xenopus laevis GN=mtmr4 PE=2 SV=1	--	--	--	--	--	K01104	0	692	bfo:BRAFLDRAFT_219160	protein-tyrosine phosphatase [EC:3.1.3.48]	GO:0006470//protein amino acid dephosphorylation	GO:0004721//phosphoprotein phosphatase activity	GO:0005634//nucleus
CL10319.Contig1_All	296	14	2.7765	14	3.0026	5	0.9679	15	3.0007	4	0.8479	8	1.9168	15	3.8443	--	--	--	--	--	--	--	--	--	--	--	--	--	--	--	--	--	--	--	--	--	--	-	-	-
CL10319.Contig2_All	228	4	1.0299	0	0	0	0	10	2.5971	0	0	3	0.9332	1	0.3327	--	--	--	--	--	--	--	--	--	--	--	--	--	--	--	--	--	--	--	--	--	--	-	-	-
CL1032.Contig1_All	617	1	0.0951	0	0	0	0	64	6.142	2	0.2034	55	6.3221	1	0.123	--	--	--	--	--	--	--	--	--	--	--	--	--	--	--	--	--	--	--	--	--	--	-	-	-
CL1032.Contig2_All	347	1	0.1692	0	0	0	0	32	5.4606	0	0	48	9.8106	1	0.2186	--	--	--	--	--	--	--	--	--	--	--	--	--	--	--	--	--	--	--	--	--	--	-	-	-
CL10320.Contig1_All	860	9	0.6143	11	0.812	91	6.0629	358	24.6492	8	0.5837	45	3.711	3	0.2646	--	--	--	--	--	--	--	--	--	--	--	--	--	--	--	--	--	--	--	--	--	--	-	-	-
CL10320.Contig2_All	905	5	0.3243	10	0.7015	79	5.0017	304	19.8904	4	0.2773	35	2.7428	1	0.0838	--	--	--	--	--	--	--	--	--	--	--	--	--	--	--	--	--	--	--	--	--	--	-	-	-
CL10320.Contig3_All	357	0	0	0	0	7	1.1235	34	5.6393	0	0	2	0.3973	0	0	gi|307182370|gb|EFN69633.1|	55.1	1e-06	MAM domain-containing glycosylphosphatidylinositol anchor protein 1 [Camponotus floridanus]	--	--	--	--	sp|P98073|ENTK_HUMAN	51.2	5e-07	Enteropeptidase OS=Homo sapiens GN=TMPRSS15 PE=1 SV=3	--	--	--	--	--	K01316	2e-06	51.2	pon:100431479	protease, serine, 7 (enterokinase) [EC:3.4.21.9]	-	-	-
CL10321.Contig1_All	897	0	0	0	0	0	0	17	1.1222	0	0	0	0	0	0	--	--	--	--	--	--	--	--	--	--	--	--	--	--	--	--	--	--	--	--	--	--	-	-	-
CL10321.Contig2_All	803	0	0	0	0	0	0	157	11.5772	0	0	0	0	0	0	--	--	--	--	--	--	--	--	--	--	--	--	--	--	--	--	--	--	--	--	--	--	-	-	-
CL10322.Contig1_All	730	7	0.5629	73	6.3484	65	5.1018	61	4.9479	13	1.1173	86	8.3552	25	2.598	gi|156408836|ref|XP_001642062.1|	134.4	4e-30	predicted protein [Nematostella vectensis] >gi|156229203|gb|EDO49999.1| predicted protein [Nematostella vectensis]	--	--	--	--	sp|Q91ZS8|RED1_MOUSE	125	9e-29	Double-stranded RNA-specific editase 1 OS=Mus musculus GN=Adarb1 PE=1 SV=1	--	--	--	--	--	K12968	7e-31	134	nve:NEMVE_v1g157776	double-stranded RNA-specific adenosine deaminase [EC:3.5.4.-]	-	-	GO:0005622//intracellular
CL10322.Contig2_All	672	0	0	27	2.5507	53	4.519	5	0.4406	6	0.5602	79	8.3376	18	2.032	gi|326935945|ref|XP_003214024.1|	109.8	9e-23	PREDICTED: double-stranded RNA-specific adenosine deaminase-like [Meleagris gallopavo]	--	--	--	--	sp|P51400|RED1_RAT	100	3e-21	Double-stranded RNA-specific editase 1 OS=Rattus norvegicus GN=Adarb1 PE=1 SV=1	--	--	--	--	--	K12968	2e-23	109	nve:NEMVE_v1g157776	double-stranded RNA-specific adenosine deaminase [EC:3.5.4.-]	GO:0016071//mRNA metabolic process	GO:0004000//adenosine deaminase activity	GO:0031981//nuclear lumen
CL10323.Contig1_All	2204	323	8.6031	59	1.6994	104	2.7037	21	0.5642	431	12.2696	47	1.5124	26	0.8949	gi|321478322|gb|EFX89279.1|	505	5e-141	hypothetical protein DAPPUDRAFT_303140 [Daphnia pulex]	--	--	--	--	sp|Q7ZU13|SPNS1_DANRE	97.1	1e-19	Protein spinster homolog 1 OS=Danio rerio GN=spns1 PE=2 SV=1	CC0336	136	1e-31	COG0477	Permeases of the major facilitator superfamily	K13783	7e-09	63.5	der:Dere_GG22106	MFS transporter, OPA family, solute carrier family 37 (glycerol-3-phosphate transporter), member 1/2	-	-	-
CL10323.Contig2_All	2262	410	10.6404	78	2.1891	122	3.0903	45	1.178	365	10.1243	87	2.7278	36	1.2073	gi|321478322|gb|EFX89279.1|	505	5e-141	hypothetical protein DAPPUDRAFT_303140 [Daphnia pulex]	--	--	--	--	sp|Q7ZU13|SPNS1_DANRE	97.1	2e-19	Protein spinster homolog 1 OS=Danio rerio GN=spns1 PE=2 SV=1	CC0336	136	1e-31	COG0477	Permeases of the major facilitator superfamily	K13783	7e-09	63.5	der:Dere_GG22106	MFS transporter, OPA family, solute carrier family 37 (glycerol-3-phosphate transporter), member 1/2	-	-	-
CL10324.Contig1_All	841	133	9.2837	7197	543.276	490	33.3838	237	16.6867	52	3.8795	137	11.5533	6670	601.654	gi|291240027|ref|XP_002739922.1|	72.4	2e-11	PREDICTED: titin-like [Saccoglossus kowalevskii]	--	--	--	--	sp|Q8WZ42|TITIN_HUMAN	89.4	9e-18	Titin OS=Homo sapiens GN=TTN PE=1 SV=4	--	--	--	--	--	K12567	1e-18	94	mcc:703527	titin [EC:2.7.11.1]	GO:0030239//myofibril assembly;GO:0050896//response to stimulus;GO:0048738//cardiac muscle tissue development;GO:0065007//biological regulation;GO:0008152//metabolic process	GO:0016740//transferase activity;GO:0008092//cytoskeletal protein binding	GO:0030017//sarcomere
CL10324.Contig2_All	11004	98	0.5228	15429	89.0127	2156	11.2262	476	2.5614	86	0.4904	1882	12.1297	45093	310.867	gi|327274345|ref|XP_003221938.1|	58.9	6e-06	PREDICTED: LOW QUALITY PROTEIN: obscurin-like [Anolis carolinensis]	--	--	--	--	sp|Q8WZ42|TITIN_HUMAN	758	0	Titin OS=Homo sapiens GN=TTN PE=1 SV=4	YLR106c	57.8	4e-07	COG5271	AAA ATPase containing von Willebrand factor type A (vWA) domain	K12567	0	771	pon:100435464	titin [EC:2.7.11.1]	GO:0009653//anatomical structure morphogenesis;GO:0030029//actin filament-based process;GO:0055002//striated muscle cell development;GO:0006996//organelle organization;GO:0065007//biological regulation;GO:0032501//multicellular organismal process	GO:0005515//protein binding	GO:0044422;GO:0043232;GO:0044444//cytoplasmic part
CL10325.Contig1_All	234	1	0.2509	0	0	0	0	6	1.5183	0	0	1	0.3031	0	0	--	--	--	--	--	--	--	--	--	--	--	--	--	--	--	--	--	--	--	--	--	--	-	-	-
CL10325.Contig2_All	220	0	0	0	0	3	0.7813	8	2.1532	0	0	0	0	0	0	--	--	--	--	--	--	--	--	--	--	--	--	--	--	--	--	--	--	--	--	--	--	-	-	-
CL10326.Contig1_All	613	4	0.3831	27	2.7962	88	8.2254	11	1.0626	2	0.2047	69	7.9831	28	3.4651	gi|334310740|ref|XP_001372130.2|	161.4	2e-38	PREDICTED: zinc finger CCCH domain-containing protein 14-like [Monodelphis domestica]	gi|224051595|ref|XM_002200063.1|	73.8	7e-10	PREDICTED: Taeniopygia guttata zinc finger CCCH-type containing 14 (LOC100229542), mRNA	sp|Q5TYQ8|ZC3HE_DANRE	159	4e-39	Zinc finger CCCH domain-containing protein 14 OS=Danio rerio GN=zc3h14 PE=2 SV=1	--	--	--	--	--	K15193	2e-19	95.5	cel:Y61A9LA.8	protein SPT2	-	GO:0005488//binding	GO:0005634//nucleus
CL10326.Contig2_All	750	8	0.6262	57	4.8248	231	17.6476	25	1.9738	6	0.5019	54	5.1064	27	2.731	gi|224051596|ref|XP_002200099.1|	156.8	8e-37	PREDICTED: zinc finger CCCH-type containing 14 [Taeniopygia guttata]	gi|224051595|ref|XM_002200063.1|	73.8	9e-10	PREDICTED: Taeniopygia guttata zinc finger CCCH-type containing 14 (LOC100229542), mRNA	sp|Q5F3Z9|ZC3HE_CHICK	154	2e-37	Zinc finger CCCH domain-containing protein 14 OS=Gallus gallus GN=ZC3H14 PE=2 SV=1	--	--	--	--	--	K15193	2e-18	92.8	cel:Y61A9LA.8	protein SPT2	-	GO:0005488//binding	GO:0005634//nucleus
CL10326.Contig3_All	3314	39	0.6908	282	5.4021	1142	19.7447	100	1.7868	34	0.6437	602	12.8833	152	3.4794	gi|291241077|ref|XP_002740449.1|	316.6	4e-84	PREDICTED: zinc finger CCCH type containing 14-like [Saccoglossus kowalevskii]	gi|224051595|ref|XM_002200063.1|	73.8	4e-09	PREDICTED: Taeniopygia guttata zinc finger CCCH-type containing 14 (LOC100229542), mRNA	sp|Q5TYQ8|ZC3HE_DANRE	186	4e-46	Zinc finger CCCH domain-containing protein 14 OS=Danio rerio GN=zc3h14 PE=2 SV=1	XF1267	52.4	5e-06	COG5297	Cellobiohydrolase A (1,4-beta-cellobiosidase A)	K15193	1e-22	110	cbr:CBG24575	protein SPT2	-	-	-
CL10327.Contig1_All	367	0	0	4	0.6919	1	0.1561	11	1.7748	3	0.5129	0	0	0	0	--	--	--	--	--	--	--	--	--	--	--	--	--	--	--	--	--	--	--	--	--	--	-	-	-
CL10327.Contig2_All	299	6	1.178	0	0	1	0.1916	5	0.9902	4	0.8394	19	4.5068	12	3.0446	--	--	--	--	--	--	--	--	--	--	--	--	--	--	--	--	--	--	--	--	--	--	-	-	-
CL10328.Contig1_All	386	3	0.4562	17	2.7959	14	2.0781	1	0.1534	2	0.3251	13	2.3886	10	1.9653	--	--	--	--	--	--	--	--	--	--	--	--	--	--	--	--	--	--	--	--	--	--	-	-	-
CL10328.Contig2_All	206	2	0.5699	6	1.8491	2	0.5563	0	0	1	0.3046	0	0	3	1.1048	--	--	--	--	--	--	--	--	--	--	--	--	--	--	--	--	--	--	--	--	--	--	-	-	-
CL10329.Contig1_All	310	1	0.1894	18	3.6862	25	4.6208	20	3.8202	2	0.4048	11	2.5166	6	1.4683	--	--	--	--	--	--	--	--	--	--	--	--	--	--	--	--	--	--	--	--	--	--	-	-	-
CL10329.Contig2_All	317	0	0	20	4.0053	18	3.2535	4	0.7472	1	0.1979	0	0	0	0	--	--	--	--	--	--	--	--	--	--	--	--	--	--	--	--	--	--	--	--	--	--	-	-	-
CL1033.Contig1_All	860	70	4.7782	0	0	0	0	89	6.1279	133	9.7032	0	0	0	0	gi|291223660|ref|XP_002731827.1|	54.3	7e-06	PREDICTED: HRAS-like suppressor-like [Saccoglossus kowalevskii]	--	--	--	--	--	--	--	--	--	--	--	--	--	--	--	--	--	--	-	-	-
CL1033.Contig2_All	497	0	0	0	0	0	0	23	2.7402	0	0	0	0	0	0	gi|291223660|ref|XP_002731827.1|	54.3	2e-06	PREDICTED: HRAS-like suppressor-like [Saccoglossus kowalevskii]	--	--	--	--	--	--	--	--	--	--	--	--	--	--	--	--	--	--	-	-	-
CL10330.Contig1_All	2843	141	2.9114	358	7.9941	560	11.2862	337	7.0189	161	3.5531	292	7.2843	329	8.7788	gi|54647570|gb|AAH84933.1|	192.6	8e-47	LOC495421 protein [Xenopus laevis]	--	--	--	--	sp|O60299|PRIP1_HUMAN	130	2e-29	ProSAP-interacting protein 1 OS=Homo sapiens GN=PROSAPIP1 PE=2 SV=1	SP1247	59.3	4e-08	COG1196	Chromosome segregation ATPases	K10352	2e-09	65.9	dpe:Dper_GL10886	myosin heavy chain	-	-	-
CL10330.Contig2_All	388	2	0.3026	0	0	0	0	0	0	5	0.8085	3	0.5484	0	0	--	--	--	--	--	--	--	--	--	--	--	--	--	--	--	--	--	--	--	--	--	--	-	-	-
CL10331.Contig1_All	304	0	0	0	0	0	0	7	1.3635	0	0	0	0	0	0	--	--	--	--	--	--	--	--	--	--	--	--	--	--	--	--	--	--	--	--	--	--	-	-	-
CL10331.Contig2_All	298	0	0	0	0	0	0	4	0.7948	0	0	0	0	0	0	--	--	--	--	--	--	--	--	--	--	--	--	--	--	--	--	--	--	--	--	--	--	-	-	-
CL10332.Contig1_All	261	6	1.3495	35	8.5132	28	6.1469	3	0.6806	9	2.1635	1	0.2717	13	3.7785	--	--	--	--	--	--	--	--	--	--	--	--	--	--	--	--	--	--	--	--	--	--	-	-	-
CL10332.Contig2_All	201	0	0	0	0	1	0.2851	0	0	0	0	0	0	2	0.7548	--	--	--	--	--	--	--	--	--	--	--	--	--	--	--	--	--	--	--	--	--	--	-	-	-
CL10333.Contig1_All	3807	2056	31.7034	1402	23.3792	814	12.2512	890	13.8428	1851	30.5061	711	13.2455	701	13.9686	gi|241114457|ref|XP_002400198.1|	260.8	3e-67	IBR domain containing protein [Ixodes scapularis] >gi|215493069|gb|EEC02710.1| IBR domain containing protein [Ixodes scapularis]	--	--	--	--	sp|Q4KLT0|RN217_XENLA	241	1e-62	Probable E3 ubiquitin-protein ligase RNF217 OS=Xenopus laevis GN=rnf217 PE=2 SV=1	--	--	--	--	--	K11977	5e-68	260	isc:IscW_ISCW017081	E3 ubiquitin-protein ligase RNF217 [EC:6.3.2.19]	-	-	-
CL10333.Contig2_All	294	0	0	42	9.0692	12	2.3387	0	0	0	0	0	0	0	0	--	--	--	--	--	--	--	--	--	--	--	--	--	--	--	--	--	--	--	--	--	--	-	-	-
CL10333.Contig3_All	216	2	0.5436	6	1.7634	15	3.979	1	0.2741	8	2.3238	4	1.3134	2	0.7024	--	--	--	--	--	--	--	--	--	--	--	--	--	--	--	--	--	--	--	--	--	--	-	-	-
CL10334.Contig1_All	372	0	0	0	0	6	0.9242	21	3.3427	0	0	0	0	0	0	--	--	--	--	--	--	--	--	--	--	--	--	--	--	--	--	--	--	--	--	--	--	-	-	-
CL10334.Contig2_All	355	0	0	0	0	0	0	0	0	0	0	0	0	0	0	--	--	--	--	--	--	--	--	--	--	--	--	--	--	--	--	--	--	--	--	--	--	-	-	-
CL10335.Contig1_All	230	0	0	0	0	2	0.4982	6	1.5447	0	0	0	0	0	0	gi|283590|pir||PC1123	106.7	2e-22	hypothetical protein - bloodfluke planorb (fragment)	gi|293321574|emb|BX649453.36|	61.9	1e-06	Zebrafish DNA sequence from clone CH211-263L8 in linkage group 14, complete sequence	--	--	--	--	--	--	--	--	--	--	--	--	--	--	-	-	-
CL10335.Contig2_All	990	18	1.0673	16	1.026	57	3.2989	41	2.4523	11	0.6971	82	5.8744	14	1.0728	gi|125901787|gb|ABN58714.1|	333.2	1e-89	pol-like protein [Biomphalaria glabrata]	--	--	--	--	sp|P08548|LIN1_NYCCO	66.6	8e-11	LINE-1 reverse transcriptase homolog OS=Nycticebus coucang PE=1 SV=1	--	--	--	--	--	K02350	6e-08	58.9	spu:580974	DNA polymerase zeta subunit [EC:2.7.7.7]	-	-	-
CL10335.Contig3_All	2841	70	1.4464	55	1.229	305	6.1513	136	2.8346	40	0.8834	496	12.3821	145	3.8718	gi|125901787|gb|ABN58714.1|	984.6	0	pol-like protein [Biomphalaria glabrata]	--	--	--	--	sp|P21328|RTJK_DROME	162	3e-39	RNA-directed DNA polymerase from mobile element jockey OS=Drosophila melanogaster GN=pol PE=1 SV=1	--	--	--	--	--	K05658	2e-26	122	hmg:100213972	ATP-binding cassette, subfamily B (MDR/TAP), member 1	-	-	-
CL10336.Contig1_All	305	11	2.1172	13	2.7059	5	0.9393	14	2.718	6	1.2343	41	9.5338	36	8.954	--	--	--	--	gi|319428638|gb|HQ681036.1|	71.9	1e-09	Mytilus galloprovincialis metallothionein MT-20 (MT-20 IV) gene, partial cds	--	--	--	--	--	--	--	--	--	--	--	--	--	--	-	-	-
CL10336.Contig2_All	691	23	1.954	34	3.1237	39	3.2339	122	10.4544	21	1.9068	32	3.2844	39	4.2816	--	--	--	--	--	--	--	--	--	--	--	--	--	--	--	--	--	--	--	--	--	--	-	-	-
CL10337.Contig1_All	257	0	0	0	0	0	0	13	2.9952	0	0	2	0.5519	0	0	--	--	--	--	--	--	--	--	--	--	--	--	--	--	--	--	--	--	--	--	--	--	-	-	-
CL10337.Contig2_All	286	0	0	0	0	0	0	11	2.2774	0	0	0	0	0	0	--	--	--	--	--	--	--	--	--	--	--	--	--	--	--	--	--	--	--	--	--	--	-	-	-
CL10338.Contig1_All	1176	4	0.1997	43	2.3213	134	6.5288	140	7.0492	1	0.0534	119	7.1767	18	1.1611	gi|198428861|ref|XP_002131378.1|	74.7	8e-12	PREDICTED: hypothetical protein [Ciona intestinalis]	--	--	--	--	sp|Q54XT6|GACR_DICDI	50.8	6e-06	Rho GTPase-activating protein gacR OS=Dictyostelium discoideum GN=gacR PE=3 SV=1	--	--	--	--	--	--	--	--	--	--	-	-	-
CL10338.Contig2_All	230	1	0.2552	5	1.3801	13	3.2386	4	1.0298	0	0	4	1.2334	4	1.3193	--	--	--	--	--	--	--	--	--	--	--	--	--	--	--	--	--	--	--	--	--	--	-	-	-
CL10338.Contig3_All	237	0	0	1	0.2679	1	0.2418	0	0	0	0	11	3.2917	10	3.2009	--	--	--	--	--	--	--	--	--	--	--	--	--	--	--	--	--	--	--	--	--	--	-	-	-
CL10338.Contig4_All	359	0	0	3	0.5305	15	2.394	7	1.1546	0	0	49	9.6802	4	0.8452	--	--	--	--	--	--	--	--	--	--	--	--	--	--	--	--	--	--	--	--	--	--	-	-	-
CL10339.Contig1_All	268	1	0.219	5	1.1844	5	1.069	1	0.2209	1	0.2341	2	0.5293	1	0.2831	gi|291235728|ref|XP_002737796.1|	159.5	3e-38	PREDICTED: ADP-ribosylation factor guanine nucleotide-exchange factor 1(brefeldin A-inhibited)-like [Saccoglossus kowalevskii]	gi|301611687|ref|XM_002935322.1|	93.7	3e-16	PREDICTED: Xenopus (Silurana) tropicalis brefeldin A-inhibited guanine nucleotide-exchange protein 1-like (LOC100492065), mRNA	sp|Q9Y6D6|BIG1_HUMAN	156	9e-39	Brefeldin A-inhibited guanine nucleotide-exchange protein 1 OS=Homo sapiens GN=ARFGEF1 PE=1 SV=2	--	--	--	--	--	--	--	--	--	--	GO:0032012//regulation of ARF protein signal transduction	GO:0005086//ARF guanyl-nucleotide exchange factor activity;GO:0008060//ARF GTPase activator activity;GO:0017022//myosin binding	GO:0005622//intracellular
CL10339.Contig2_All	1431	194	7.9584	170	7.5418	171	6.8469	66	2.731	136	5.963	146	7.236	51	2.7036	gi|327269751|ref|XP_003219656.1|	593.2	9e-168	PREDICTED: brefeldin A-inhibited guanine nucleotide-exchange protein 1-like [Anolis carolinensis]	gi|327269750|ref|XM_003219608.1|	109	3e-20	PREDICTED: Anolis carolinensis ADP-ribosylation factor guanine nucleotide-exchange factor 1(brefeldin A-inhibited) (arfgef1), mRNA	sp|Q9Y6D6|BIG1_HUMAN	583	3e-166	Brefeldin A-inhibited guanine nucleotide-exchange protein 1 OS=Homo sapiens GN=ARFGEF1 PE=1 SV=2	YDR170c	133	9e-31	COG5307	SEC7 domain proteins	--	--	--	--	--	GO:0050790//regulation of catalytic activity	GO:0005086//ARF guanyl-nucleotide exchange factor activity;GO:0017022//myosin binding	GO:0005737//cytoplasm
CL1034.Contig1_All	643	0	0	22	2.1721	24	2.1386	2	0.1842	2	0.1952	12	1.3236	11	1.2978	gi|301628306|ref|XP_002943298.1|	64.7	3e-09	PREDICTED: hypothetical protein LOC100491360 [Xenopus (Silurana) tropicalis]	--	--	--	--	--	--	--	--	--	--	--	--	--	K05843	7e-09	60.8	xtr:100492271	transforming growth factor, beta receptor III	-	-	-
CL1034.Contig2_All	296	1	0.1983	0	0	8	1.5486	1	0.2	0	0	4	0.9584	3	0.7689	--	--	--	--	--	--	--	--	--	--	--	--	--	--	--	--	--	--	--	--	--	--	-	-	-
CL10340.Contig1_All	299	1	0.1963	0	0	1	0.1916	0	0	2	0.4197	0	0	0	0	--	--	--	--	--	--	--	--	--	--	--	--	--	--	--	--	--	--	--	--	--	--	-	-	-
CL10340.Contig2_All	455	0	0	1	0.1395	1	0.1259	46	5.9864	8	1.1032	0	0	4	0.6669	--	--	--	--	--	--	--	--	--	--	--	--	--	--	--	--	--	--	--	--	--	--	-	-	-
CL10340.Contig3_All	521	1	0.1127	4	0.4874	10	1.0998	28	3.1823	6	0.7226	3	0.4084	5	0.728	--	--	--	--	--	--	--	--	--	--	--	--	--	--	--	--	--	--	--	--	--	--	-	-	-
CL10340.Contig4_All	613	17	1.628	37	3.8318	56	5.2344	85	8.2106	42	4.2988	38	4.3965	44	5.4451	--	--	--	--	--	--	--	--	--	--	--	--	--	--	--	--	--	--	--	--	--	--	-	-	-
CL10341.Contig1_All	750	14	1.0958	0	0	3	0.2292	3	0.2369	10	0.8366	11	1.0402	18	1.8207	gi|260830332|ref|XP_002610115.1|	74.7	4e-12	hypothetical protein BRAFLDRAFT_89849 [Branchiostoma floridae] >gi|229295478|gb|EEN66125.1| hypothetical protein BRAFLDRAFT_89849 [Branchiostoma floridae]	--	--	--	--	sp|Q9D9K3|AVEN_MOUSE	68.2	2e-11	Cell death regulator Aven OS=Mus musculus GN=Aven PE=1 SV=2	--	--	--	--	--	--	--	--	--	--	-	-	GO:0044464//cell part
CL10341.Contig2_All	730	17	1.3671	1	0.087	3	0.2355	5	0.4056	12	1.0314	28	2.7203	35	3.6372	gi|260830332|ref|XP_002610115.1|	74.7	3e-12	hypothetical protein BRAFLDRAFT_89849 [Branchiostoma floridae] >gi|229295478|gb|EEN66125.1| hypothetical protein BRAFLDRAFT_89849 [Branchiostoma floridae]	--	--	--	--	sp|Q9D9K3|AVEN_MOUSE	68.2	2e-11	Cell death regulator Aven OS=Mus musculus GN=Aven PE=1 SV=2	--	--	--	--	--	--	--	--	--	--	-	-	GO:0044464//cell part
CL10341.Contig3_All	1258	107	4.9931	290	14.6346	304	13.8461	290	13.6501	97	4.8379	104	5.8632	64	3.8594	gi|148235765|ref|NP_001090621.1|	99.4	3e-19	apoptosis, caspase activation inhibitor [Xenopus laevis] >gi|120537960|gb|AAI29563.1| LOC100036867 protein [Xenopus laevis]	--	--	--	--	sp|Q9D9K3|AVEN_MOUSE	79.7	1e-14	Cell death regulator Aven OS=Mus musculus GN=Aven PE=1 SV=2	--	--	--	--	--	K10779	9e-07	55.5	tgu:100229394	transcriptional regulator ATRX [EC:3.6.4.12]	-	-	-
CL10341.Contig4_All	1135	273	14.1199	240	13.4239	342	17.265	227	11.8426	153	8.4578	225	14.0595	178	11.8971	gi|148235765|ref|NP_001090621.1|	96.3	2e-18	apoptosis, caspase activation inhibitor [Xenopus laevis] >gi|120537960|gb|AAI29563.1| LOC100036867 protein [Xenopus laevis]	--	--	--	--	sp|Q9D9K3|AVEN_MOUSE	79.3	1e-14	Cell death regulator Aven OS=Mus musculus GN=Aven PE=1 SV=2	--	--	--	--	--	K10779	2e-07	57.4	gga:422331	transcriptional regulator ATRX [EC:3.6.4.12]	-	-	-
CL10341.Contig5_All	1349	125	5.4396	158	7.4355	264	11.2132	146	6.4085	92	4.279	137	7.2026	87	4.8924	gi|148235765|ref|NP_001090621.1|	96.3	3e-18	apoptosis, caspase activation inhibitor [Xenopus laevis] >gi|120537960|gb|AAI29563.1| LOC100036867 protein [Xenopus laevis]	--	--	--	--	sp|Q9D9K3|AVEN_MOUSE	79.3	2e-14	Cell death regulator Aven OS=Mus musculus GN=Aven PE=1 SV=2	--	--	--	--	--	K10779	3e-07	57.4	gga:422331	transcriptional regulator ATRX [EC:3.6.4.12]	-	-	-
CL10342.Contig1_All	428	63	8.641	4	0.5933	2	0.2677	31	4.2888	11	1.6125	27	4.4741	27	4.7856	gi|358339569|dbj|GAA47606.1|	52.4	6e-06	hypothetical protein CLF_100574 [Clonorchis sinensis]	--	--	--	--	--	--	--	--	--	--	--	--	--	--	--	--	--	--	-	-	-
CL10342.Contig2_All	221	0	0	13	3.7344	10	2.5926	1	0.2679	1	0.2839	5	1.6046	15	5.1489	--	--	--	--	--	--	--	--	--	--	--	--	--	--	--	--	--	--	--	--	--	--	-	-	-
CL10343.Contig1_All	821	20	1.4301	26	2.0105	42	2.9312	84	6.0583	19	1.452	152	13.1305	102	9.4248	gi|260824541|ref|XP_002607226.1|	317.4	4e-85	hypothetical protein BRAFLDRAFT_104488 [Branchiostoma floridae] >gi|229292572|gb|EEN63236.1| hypothetical protein BRAFLDRAFT_104488 [Branchiostoma floridae]	--	--	--	--	sp|Q2T9X1|RPC8_BOVIN	302	6e-82	DNA-directed RNA polymerase III subunit RPC8 OS=Bos taurus GN=POLR3H PE=2 SV=1	SPBC2G5.07c	164	1e-40	COG1095	DNA-directed RNA polymerase, subunit E'	K03022	7e-86	317	bfo:BRAFLDRAFT_104488	DNA-directed RNA polymerase III subunit RPC8	GO:0006386//termination of RNA polymerase III transcription;GO:0045087//innate immune response;GO:0006385;GO:0009615//response to virus	GO:0003899//DNA-directed RNA polymerase activity;GO:0003677//DNA binding	GO:0005666//DNA-directed RNA polymerase III complex
CL10343.Contig2_All	838	20	1.401	114	8.6363	142	9.7091	153	10.811	30	2.2462	76	6.4321	53	4.7979	gi|260824541|ref|XP_002607226.1|	317.4	4e-85	hypothetical protein BRAFLDRAFT_104488 [Branchiostoma floridae] >gi|229292572|gb|EEN63236.1| hypothetical protein BRAFLDRAFT_104488 [Branchiostoma floridae]	gi|221113753|ref|XM_002163035.1|	73.8	1e-09	PREDICTED: Hydra magnipapillata similar to Polymerase (RNA) III (DNA directed) polypeptide H (22.9kD) (LOC100208579), mRNA	sp|Q2T9X1|RPC8_BOVIN	302	7e-82	DNA-directed RNA polymerase III subunit RPC8 OS=Bos taurus GN=POLR3H PE=2 SV=1	SPBC2G5.07c	164	1e-40	COG1095	DNA-directed RNA polymerase, subunit E'	K03022	7e-86	317	bfo:BRAFLDRAFT_104488	DNA-directed RNA polymerase III subunit RPC8	GO:0006386//termination of RNA polymerase III transcription;GO:0045087//innate immune response;GO:0006385;GO:0009615//response to virus	GO:0003899//DNA-directed RNA polymerase activity;GO:0003677//DNA binding	GO:0005666//DNA-directed RNA polymerase III complex
CL10344.Contig1_All	1280	3	0.1376	4	0.1984	61	2.7306	456	21.0947	0	0	247	13.6858	9	0.5334	gi|282165756|ref|NP_001164122.1|	221.5	6e-56	star protein [Acyrthosiphon pisum] >gi|239792658|dbj|BAH72647.1| ACYPI002776 [Acyrthosiphon pisum]	--	--	--	--	sp|P42519|STAR_DROME	70.9	6e-12	Protein Star OS=Drosophila melanogaster GN=S PE=2 SV=1	--	--	--	--	--	--	--	--	--	--	-	-	-
CL10344.Contig2_All	324	2	0.3624	0	0	24	4.2443	8	1.4621	0	0	8	1.7512	1	0.2341	gi|282165756|ref|NP_001164122.1|	68.9	6e-11	star protein [Acyrthosiphon pisum] >gi|239792658|dbj|BAH72647.1| ACYPI002776 [Acyrthosiphon pisum]	--	--	--	--	--	--	--	--	--	--	--	--	--	--	--	--	--	--	-	-	-
CL10345.Contig1_All	962	5	0.3051	11	0.7259	37	2.2038	15	0.9233	14	0.9131	12	0.8847	8	0.6309	gi|291239332|ref|XP_002739579.1|	68.6	4e-10	PREDICTED: hypothetical protein [Saccoglossus kowalevskii]	--	--	--	--	sp|Q9CPU9|COPT2_MOUSE	50.8	4e-06	Probable low affinity copper uptake protein 2 OS=Mus musculus GN=Slc31a2 PE=1 SV=1	--	--	--	--	--	K14687	4e-08	59.3	dre:563012	solute carrier family 31 (copper transporter), member 2	-	-	-
CL10345.Contig2_All	938	2	0.1252	6	0.4061	6	0.3665	0	0	4	0.2676	0	0	0	0	gi|291239332|ref|XP_002739579.1|	68.6	4e-10	PREDICTED: hypothetical protein [Saccoglossus kowalevskii]	--	--	--	--	sp|Q9CPU9|COPT2_MOUSE	50.8	4e-06	Probable low affinity copper uptake protein 2 OS=Mus musculus GN=Slc31a2 PE=1 SV=1	--	--	--	--	--	K14687	4e-08	59.3	dre:563012	solute carrier family 31 (copper transporter), member 2	-	-	-
CL10346.Contig1_All	552	1	0.1063	11	1.2651	7	0.7266	8	0.8582	4	0.4547	3	0.3854	0	0	--	--	--	--	--	--	--	--	--	--	--	--	--	--	--	--	--	--	--	--	--	--	-	-	-
CL10346.Contig2_All	528	1	0.1112	1	0.1202	1	0.1085	1	0.1121	2	0.2377	1	0.1343	0	0	--	--	--	--	--	--	--	--	--	--	--	--	--	--	--	--	--	--	--	--	--	--	-	-	-
CL10346.Contig3_All	742	28	2.2152	24	2.0534	28	2.1622	37	2.9527	29	2.4522	18	1.7205	14	1.4313	--	--	--	--	--	--	--	--	--	--	--	--	--	--	--	--	--	--	--	--	--	--	-	-	-
CL10347.Contig1_All	205	0	0	0	0	2	0.559	0	0	0	0	0	0	0	0	--	--	--	--	--	--	--	--	--	--	--	--	--	--	--	--	--	--	--	--	--	--	-	-	-
CL10347.Contig2_All	1231	3	0.1431	25	1.2893	77	3.584	11	0.5291	8	0.4078	91	5.2428	33	2.0336	gi|305682538|dbj|BAJ16353.1|	431.4	3e-119	CLOCK [Thermobia domestica]	gi|61353790|gb|AY842303.1|	75.8	4e-10	Macrobrachium rosenbergii clock mRNA, complete cds	sp|O15516|CLOCK_HUMAN	398	1e-110	Circadian locomoter output cycles protein kaput OS=Homo sapiens GN=CLOCK PE=1 SV=1	--	--	--	--	--	K02223	3e-115	416	ame:410757	circadian locomoter output cycles kaput protein [EC:2.3.1.48]	GO:0006351//transcription, DNA-dependent;GO:0050794//regulation of cellular process	-	-
CL10348.Contig1_All	2250	73	1.9046	158	4.458	253	6.4428	28	0.7369	170	4.7406	219	6.9031	90	3.0344	gi|242017851|ref|XP_002429399.1|	455.7	4e-126	mahogunin, putative [Pediculus humanus corporis] >gi|212514318|gb|EEB16661.1| mahogunin, putative [Pediculus humanus corporis]	gi|242017850|ref|XM_002429354.1|	77.8	2e-10	Pediculus humanus corporis mahogunin, putative, mRNA	sp|Q96PX1|RN157_HUMAN	419	2e-116	RING finger protein 157 OS=Homo sapiens GN=RNF157 PE=1 SV=3	--	--	--	--	--	K10604	2e-105	384	mmu:17237	E3 ubiquitin-protein ligase MGRN1 [EC:6.3.2.19]	-	GO:0046872//metal ion binding	-
CL10348.Contig2_All	875	3	0.2013	0	0	0	0	1	0.0677	0	0	3	0.2432	0	0	gi|327264989|ref|XP_003217291.1|	147.9	4e-34	PREDICTED: RING finger protein 157-like [Anolis carolinensis]	--	--	--	--	sp|Q96PX1|RN157_HUMAN	147	3e-35	RING finger protein 157 OS=Homo sapiens GN=RNF157 PE=1 SV=3	--	--	--	--	--	K10604	1e-29	130	xla:398990	E3 ubiquitin-protein ligase MGRN1 [EC:6.3.2.19]	-	GO:0008270//zinc ion binding	-
CL10349.Contig1_All	1621	23	0.8329	43	1.684	50	1.7674	9	0.3288	23	0.8902	46	2.0126	22	1.0296	--	--	--	--	--	--	--	--	--	--	--	--	--	--	--	--	--	--	--	--	--	--	-	-	-
CL10349.Contig2_All	1597	12	0.4411	27	1.0733	25	0.897	16	0.5932	21	0.825	21	0.9326	13	0.6175	--	--	--	--	--	--	--	--	--	--	--	--	--	--	--	--	--	--	--	--	--	--	-	-	-
CL1035.Contig1_All	1124	122	6.3718	105	5.9305	141	7.1877	66	3.4769	114	6.3636	93	5.8681	88	5.9393	--	--	--	--	--	--	--	--	--	--	--	--	--	--	--	--	--	--	--	--	--	--	-	-	-
CL1035.Contig2_All	1068	88	4.837	61	3.626	57	3.058	108	5.9878	104	6.1098	94	6.2422	88	6.2507	--	--	--	--	--	--	--	--	--	--	--	--	--	--	--	--	--	--	--	--	--	--	-	-	-
CL1035.Contig3_All	751	3	0.2345	1	0.0845	2	0.1526	1	0.0788	6	0.5013	16	1.511	7	0.7071	--	--	--	--	--	--	--	--	--	--	--	--	--	--	--	--	--	--	--	--	--	--	-	-	-
CL10350.Contig1_All	851	2	0.138	6	0.4476	7	0.4713	0	0	0	0	88	7.3339	9	0.8023	--	--	--	--	--	--	--	--	--	--	--	--	--	--	--	--	--	--	--	--	--	--	-	-	-
CL10350.Contig2_All	480	0	0	3	0.3968	34	4.0586	1	0.1234	0	0	5	0.7388	5	0.7902	--	--	--	--	--	--	--	--	--	--	--	--	--	--	--	--	--	--	--	--	--	--	-	-	-
CL10351.Contig1_All	478	0	0	0	0	0	0	9	1.1149	0	0	21	3.1158	11	1.7457	--	--	--	--	--	--	--	--	--	--	--	--	--	--	--	--	--	--	--	--	--	--	-	-	-
CL10351.Contig2_All	218	0	0	0	0	0	0	13	3.5311	0	0	0	0	0	0	--	--	--	--	--	--	--	--	--	--	--	--	--	--	--	--	--	--	--	--	--	--	-	-	-
CL10352.Contig1_All	300	0	0	2	0.4232	35	6.6847	4	0.7895	0	0	0	0	0	0	--	--	--	--	--	--	--	--	--	--	--	--	--	--	--	--	--	--	--	--	--	--	-	-	-
CL10352.Contig2_All	579	0	0	4	0.4386	0	0	51	5.2157	0	0	4	0.49	0	0	gi|291240868|ref|XP_002740338.1|	113.6	4e-24	PREDICTED: HSPA12B-like [Saccoglossus kowalevskii]	--	--	--	--	sp|Q9CZJ2|HS12B_MOUSE	93.6	2e-19	Heat shock 70 kDa protein 12B OS=Mus musculus GN=Hspa12b PE=1 SV=1	--	--	--	--	--	--	--	--	--	--	-	-	-
CL10352.Contig3_All	465	0	0	8	1.0922	24	2.9573	23	2.9288	2	0.2699	40	6.1008	4	0.6526	gi|291240868|ref|XP_002740338.1|	93.6	2e-18	PREDICTED: HSPA12B-like [Saccoglossus kowalevskii]	--	--	--	--	sp|Q8K0U4|HS12A_MOUSE	79	4e-15	Heat shock 70 kDa protein 12A OS=Mus musculus GN=Hspa12a PE=1 SV=1	--	--	--	--	--	--	--	--	--	--	-	-	-
CL10352.Contig4_All	428	0	0	9	1.3349	35	4.6855	27	3.7354	0	0	8	1.3256	0	0	gi|260809224|ref|XP_002599406.1|	71.2	1e-11	hypothetical protein BRAFLDRAFT_242762 [Branchiostoma floridae] >gi|229284684|gb|EEN55418.1| hypothetical protein BRAFLDRAFT_242762 [Branchiostoma floridae]	--	--	--	--	sp|Q9CZJ2|HS12B_MOUSE	54.7	6e-08	Heat shock 70 kDa protein 12B OS=Mus musculus GN=Hspa12b PE=1 SV=1	--	--	--	--	--	--	--	--	--	--	-	-	-
CL10352.Contig5_All	286	0	0	0	0	0	0	0	0	0	0	23	5.7035	0	0	--	--	--	--	--	--	--	--	--	--	--	--	--	--	--	--	--	--	--	--	--	--	-	-	-
CL10352.Contig6_All	287	0	0	0	0	0	0	11	2.2695	0	0	0	0	0	0	gi|363727841|ref|XP_001233402.2|	54.3	1e-06	PREDICTED: heat shock 70 kDa protein 12B-like [Gallus gallus]	--	--	--	--	--	--	--	--	--	--	--	--	--	--	--	--	--	--	-	-	-
CL10353.Contig1_All	543	3	0.3243	8	0.9353	39	4.1153	27	2.9443	4	0.4622	28	3.6571	6	0.8382	--	--	--	--	--	--	--	--	--	--	--	--	--	--	--	--	--	--	--	--	--	--	-	-	-
CL10353.Contig2_All	226	0	0	6	1.6854	7	1.7747	0	0	0	0	3	0.9414	0	0	--	--	--	--	--	--	--	--	--	--	--	--	--	--	--	--	--	--	--	--	--	--	-	-	-
CL10354.Contig1_All	353	0	0	5	0.8992	10	1.6232	3	0.5032	0	0	0	0	0	0	--	--	--	--	--	--	--	--	--	--	--	--	--	--	--	--	--	--	--	--	--	--	-	-	-
CL10354.Contig2_All	255	1	0.2302	7	1.7427	4	0.8988	1	0.2322	0	0	7	1.9469	3	0.8925	--	--	--	--	--	--	--	--	--	--	--	--	--	--	--	--	--	--	--	--	--	--	-	-	-
CL10355.Contig1_All	1091	3915	210.655	785	45.6783	278	14.6001	235	12.7544	3903	224.459	135	8.7759	869	60.4243	gi|260812722|ref|XP_002601069.1|	147.9	7e-34	hypothetical protein BRAFLDRAFT_75504 [Branchiostoma floridae] >gi|229286360|gb|EEN57081.1| hypothetical protein BRAFLDRAFT_75504 [Branchiostoma floridae]	--	--	--	--	--	--	--	--	--	--	--	--	--	K03989	2e-18	93.6	bfo:BRAFLDRAFT_129974	complement component 4	-	-	-
CL10355.Contig2_All	1070	406	22.2745	594	35.2426	87	4.6588	12184	674.255	396	23.2207	35	2.3199	54	3.8285	gi|260808033|ref|XP_002598812.1|	144.4	7e-33	hypothetical protein BRAFLDRAFT_74511 [Branchiostoma floridae] >gi|229284087|gb|EEN54824.1| hypothetical protein BRAFLDRAFT_74511 [Branchiostoma floridae]	--	--	--	--	--	--	--	--	--	--	--	--	--	K03989	2e-18	93.6	bfo:BRAFLDRAFT_129974	complement component 4	-	-	-
CL10356.Contig1_All	1007	119	6.9372	445	28.054	660	37.5535	90	5.2921	232	14.4551	715	50.3569	362	27.2707	gi|116488116|gb|ABJ98640.1|	107.5	9e-22	cyclic AMP phosphoprotein [Scophthalmus maximus]	gi|298915912|emb|FQ222843.1|	79.8	2e-11	Rattus norvegicus TL0ADA19YE16 mRNA sequence	sp|P60841|ENSA_RAT	107	4e-23	Alpha-endosulfine OS=Rattus norvegicus GN=Ensa PE=1 SV=1	--	--	--	--	--	--	--	--	--	--	GO:0000278//mitotic cell cycle;GO:0006810//transport;GO:0009749//response to glucose stimulus;GO:0007584//response to nutrient;GO:0022403;GO:0050794//regulation of cellular process	GO:0015459//potassium channel regulator activity;GO:0005102//receptor binding;GO:0008200//ion channel inhibitor activity;GO:0019208//phosphatase regulator activity	GO:0005737//cytoplasm
CL10356.Contig2_All	286	0	0	5	1.1099	8	1.6027	0	0	1	0.2194	0	0	0	0	--	--	--	--	--	--	--	--	--	--	--	--	--	--	--	--	--	--	--	--	--	--	-	-	-
CL10357.Contig1_All	349	1	0.1682	2	0.3638	0	0	0	0	0	0	0	0	0	0	gi|194226545|ref|XP_001492894.2|	134	1e-30	PREDICTED: N(4)-(beta-N-acetylglucosaminyl)-L-asparaginase-like [Equus caballus]	--	--	--	--	sp|P20933|ASPG_HUMAN	129	1e-30	N(4)-(beta-N-acetylglucosaminyl)-L-asparaginase OS=Homo sapiens GN=AGA PE=1 SV=2	CC2359	67	8e-12	COG1446	Asparaginase	K01444	2e-31	134	ecb:100060636	N4-(beta-N-acetylglucosaminyl)-L-asparaginase [EC:3.5.1.26]	GO:0033345//asparagine catabolic process via L-aspartate;GO:0051604//protein maturation;GO:0006517//protein deglycosylation	GO:0003948//N4-(beta-N-acetylglucosaminyl)-L-asparaginase activity	GO:0005764//lysosome;GO:0015630//microtubule cytoskeleton;GO:0045111//intermediate filament cytoskeleton;GO:0005783//endoplasmic reticulum
CL10357.Contig2_All	775	5	0.3787	32	2.6213	34	2.5137	14	1.0697	6	0.4857	39	3.569	22	2.1535	gi|348511934|ref|XP_003443498.1|	304.3	3e-81	PREDICTED: N(4)-(beta-N-acetylglucosaminyl)-L-asparaginase-like [Oreochromis niloticus]	--	--	--	--	sp|P30919|ASPG_RAT	286	3e-77	N(4)-(Beta-N-acetylglucosaminyl)-L-asparaginase OS=Rattus norvegicus GN=Aga PE=1 SV=2	CC2359	147	3e-35	COG1446	Asparaginase	K01444	9e-82	303	xtr:100485379	N4-(beta-N-acetylglucosaminyl)-L-asparaginase [EC:3.5.1.26]	GO:0006517//protein deglycosylation;GO:0051604//protein maturation	GO:0043621//protein self-association;GO:0003948//N4-(beta-N-acetylglucosaminyl)-L-asparaginase activity	GO:0005764//lysosome;GO:0045111//intermediate filament cytoskeleton;GO:0005783//endoplasmic reticulum;GO:0015630//microtubule cytoskeleton
CL10357.Contig3_All	1209	9	0.437	102	5.356	105	4.9762	33	1.6162	6	0.3114	43	2.5225	52	3.2628	gi|318102142|ref|NP_001187284.1|	367.1	8e-100	asparaginase homolog precursor [Ictalurus punctatus] >gi|308322613|gb|ADO28444.1| n(4)-(beta-n-acetylglucosaminyl)-l-asparaginase [Ictalurus punctatus]	--	--	--	--	sp|P30919|ASPG_RAT	344	2e-94	N(4)-(Beta-N-acetylglucosaminyl)-L-asparaginase OS=Rattus norvegicus GN=Aga PE=1 SV=2	CC2359	168	2e-41	COG1446	Asparaginase	K01444	1e-100	367	dre:566517	N4-(beta-N-acetylglucosaminyl)-L-asparaginase [EC:3.5.1.26]	GO:0006517//protein deglycosylation;GO:0051604//protein maturation	GO:0043621//protein self-association;GO:0003948//N4-(beta-N-acetylglucosaminyl)-L-asparaginase activity	GO:0005764//lysosome;GO:0045111//intermediate filament cytoskeleton;GO:0005783//endoplasmic reticulum;GO:0015630//microtubule cytoskeleton
CL10358.Contig1_All	402	22	3.2126	40	6.3168	24	3.4207	311	45.8092	398	62.1184	10	1.7642	83	15.6628	--	--	--	--	--	--	--	--	--	--	--	--	--	--	--	--	--	--	--	--	--	--	-	-	-
CL10358.Contig2_All	419	4	0.5604	2	0.303	1	0.1367	20	2.8264	145	21.7129	2	0.3385	4	0.7242	--	--	--	--	--	--	--	--	--	--	--	--	--	--	--	--	--	--	--	--	--	--	-	-	-
CL10359.Contig1_All	226	0	0	0	0	1	0.2535	0	0	1	0.2776	0	0	0	0	--	--	--	--	--	--	--	--	--	--	--	--	--	--	--	--	--	--	--	--	--	--	-	-	-
CL10359.Contig2_All	306	0	0	1	0.2075	0	0	20	3.8701	2	0.4101	4	0.9271	0	0	--	--	--	--	--	--	--	--	--	--	--	--	--	--	--	--	--	--	--	--	--	--	-	-	-
CL10359.Contig3_All	215	0	0	1	0.2953	0	0	0	0	1	0.2918	4	1.3195	0	0	--	--	--	--	--	--	--	--	--	--	--	--	--	--	--	--	--	--	--	--	--	--	-	-	-
CL1036.Contig1_All	1100	4	0.2135	0	0	16	0.8334	10	0.5383	3	0.1711	103	6.6409	20	1.3793	gi|56319790|ref|NP_733106.2|	76.6	2e-12	mucin 96D [Drosophila melanogaster] >gi|55380571|gb|AAN14054.2| mucin 96D [Drosophila melanogaster]	--	--	--	--	sp|P02840|SGS3_DROME	88.2	3e-17	Salivary glue protein Sgs-3 OS=Drosophila melanogaster GN=Sgs3 PE=2 SV=1	--	--	--	--	--	K10955	2e-17	90.9	xtr:100493286	intestinal mucin-2	-	-	-
CL1036.Contig2_All	416	0	0	0	0	0	0	0	0	0	0	0	0	0	0	--	--	--	--	--	--	--	--	--	--	--	--	--	--	--	--	--	--	--	--	--	--	-	-	-
CL1036.Contig3_All	334	0	0	3	0.5702	0	0	1	0.1773	0	0	11	2.3358	1	0.2271	--	--	--	--	--	--	--	--	--	--	--	--	--	--	--	--	--	--	--	--	--	--	-	-	-
CL1036.Contig4_All	244	0	0	0	0	8	1.8786	0	0	0	0	0	0	0	0	--	--	--	--	--	--	--	--	--	--	--	--	--	--	--	--	--	--	--	--	--	--	-	-	-
CL10360.Contig1_All	264	0	0	3	0.7214	5	1.0852	0	0	0	0	5	1.3432	8	2.2988	--	--	--	--	--	--	--	--	--	--	--	--	--	--	--	--	--	--	--	--	--	--	-	-	-
CL10360.Contig2_All	307	0	0	7	1.4475	17	3.1728	3	0.5786	1	0.2044	8	1.8481	10	2.471	--	--	--	--	--	--	--	--	--	--	--	--	--	--	--	--	--	--	--	--	--	--	-	-	-
CL10361.Contig1_All	1454	13	0.5249	7	0.3056	13	0.5123	67	2.7285	19	0.8199	82	3.9997	17	0.887	gi|74100011|gb|AAZ99218.1|	314.7	6e-84	orthodenticle-like protein [Octopus bimaculoides]	gi|168824487|gb|EU443100.1|	91.7	8e-15	Ceratitis capitata orthodenticle mRNA, complete cds	sp|P80206|OTX2_MOUSE	224	5e-58	Homeobox protein OTX2 OS=Mus musculus GN=Otx2 PE=1 SV=1	ECU03g1170	54.3	5e-07	COG5576	Homeodomain-containing transcription factor	K09326	1e-57	224	mmu:18424	homeobox protein OTX	GO:0007411//axon guidance;GO:0007492//endoderm development;GO:0030901//midbrain development;GO:0009952//anterior/posterior pattern formation;GO:0001708//cell fate specification;GO:0030900//forebrain development;GO:0046671//negative regulation of retinal cell programmed cell death;GO:0042472//inner ear morphogenesis;GO:0042462//eye photoreceptor cell development;GO:0007601//visual perception;GO:00…	GO:0046982//protein heterodimerization activity;GO:0008190//eukaryotic initiation factor 4E binding;GO:0003677//DNA binding	GO:0030426//growth cone;GO:0005737//cytoplasm;GO:0005634//nucleus
CL10361.Contig2_All	1130	7	0.3637	0	0	10	0.5071	6	0.3144	7	0.3887	63	3.9541	6	0.4028	gi|74100011|gb|AAZ99218.1|	311.6	3e-83	orthodenticle-like protein [Octopus bimaculoides]	gi|168824487|gb|EU443100.1|	91.7	6e-15	Ceratitis capitata orthodenticle mRNA, complete cds	sp|P80206|OTX2_MOUSE	226	9e-59	Homeobox protein OTX2 OS=Mus musculus GN=Otx2 PE=1 SV=1	ECU03g1170	54.3	4e-07	COG5576	Homeodomain-containing transcription factor	K09326	3e-58	226	mmu:18424	homeobox protein OTX	GO:0007411//axon guidance;GO:0007492//endoderm development;GO:0030901//midbrain development;GO:0032922//circadian regulation of gene expression;GO:0009952//anterior/posterior pattern formation;GO:0001708//cell fate specification;GO:0030900//forebrain development;GO:0046671//negative regulation of retinal cell programmed cell death;GO:0042472//inner ear morphogenesis;GO:0042462//eye photoreceptor …	GO:0046982//protein heterodimerization activity;GO:0043565//sequence-specific DNA binding;GO:0008190//eukaryotic initiation factor 4E binding	GO:0030426//growth cone;GO:0005737//cytoplasm;GO:0005634//nucleus
CL10362.Contig1_All	2019	45	1.3084	86	2.7041	133	3.7744	58	1.701	30	0.9323	172	6.0419	121	4.5464	gi|260817685|ref|XP_002603716.1|	405.2	5e-111	hypothetical protein BRAFLDRAFT_126882 [Branchiostoma floridae] >gi|229289038|gb|EEN59727.1| hypothetical protein BRAFLDRAFT_126882 [Branchiostoma floridae]	--	--	--	--	sp|Q14203|DCTN1_HUMAN	369	1e-101	Dynactin subunit 1 OS=Homo sapiens GN=DCTN1 PE=1 SV=3	--	--	--	--	--	K04648	8e-112	405	bfo:BRAFLDRAFT_126882	dynactin 1	GO:0000278//mitotic cell cycle;GO:0022403	GO:0005515//protein binding	GO:0000776//kinetochore;GO:0000922//spindle pole;GO:0005829//cytosol
CL10362.Contig2_All	4382	61	0.8172	303	4.3897	355	4.6419	52	0.7027	96	1.3746	163	2.6381	134	2.3198	gi|327286849|ref|XP_003228142.1|	1030.8	0	PREDICTED: dynactin subunit 1-like [Anolis carolinensis]	gi|301613666|ref|XM_002936284.1|	63.9	5e-06	PREDICTED: Xenopus (Silurana) tropicalis dynactin 1 (p150, glued homolog) (dctn1), mRNA	sp|Q14203|DCTN1_HUMAN	1019	0	Dynactin subunit 1 OS=Homo sapiens GN=DCTN1 PE=1 SV=3	aq_1006	96.7	3e-19	COG0419	ATPase involved in DNA repair	K04648	0	1030	acs:100558573	dynactin 1	GO:0000086//G2/M transition of mitotic cell cycle	GO:0005515//protein binding	GO:0000776//kinetochore;GO:0000922//spindle pole;GO:0005829//cytosol
CL10362.Contig3_All	2393	15	0.368	68	1.804	82	1.9634	24	0.5939	36	0.9439	104	3.0823	74	2.3459	gi|111305480|gb|AAI21232.1|	680.2	0	dctn1 protein [Xenopus (Silurana) tropicalis]	gi|149642610|ref|NM_001098934.1|	65.9	7e-07	Bos taurus dynactin 1 (DCTN1), mRNA >gi|148745415|gb|BC142509.1| Bos taurus dynactin 1 (p150, glued homolog, Drosophila), mRNA (cDNA clone MGC:148413 IMAGE:8186818), complete cds	sp|P35458|DCTN1_CHICK	672	0	Dynactin subunit 1 OS=Gallus gallus GN=DCTN1 PE=2 SV=2	aq_1006	94.4	8e-19	COG0419	ATPase involved in DNA repair	K04648	0	672	gga:426238	dynactin 1	GO:0000086//G2/M transition of mitotic cell cycle	GO:0005515//protein binding	GO:0000776//kinetochore;GO:0000922//spindle pole;GO:0005829//cytosol
CL10363.Contig1_All	993	7	0.4138	52	3.3244	465	26.8312	518	30.8886	13	0.8214	179	12.7846	14	1.0695	gi|256549338|gb|ACU83223.1|	156	2e-36	microsomal glutathione S-transferase [Ruditapes philippinarum]	--	--	--	--	sp|P10620|MGST1_HUMAN	138	2e-32	Microsomal glutathione S-transferase 1 OS=Homo sapiens GN=MGST1 PE=1 SV=1	--	--	--	--	--	K00799	7e-33	141	pon:100437569	glutathione S-transferase [EC:2.5.1.18]	GO:0042221//response to chemical stimulus;GO:0044237//cellular metabolic process	GO:0005515//protein binding	GO:0044446;GO:0044425//membrane part;GO:0031090//organelle membrane;GO:0005783//endoplasmic reticulum
CL10363.Contig2_All	738	78	6.2045	65	5.5914	269	20.8849	176	14.1213	65	5.5261	204	19.6045	117	12.0267	gi|256549338|gb|ACU83223.1|	159.8	9e-38	microsomal glutathione S-transferase [Ruditapes philippinarum]	--	--	--	--	sp|P10620|MGST1_HUMAN	140	3e-33	Microsomal glutathione S-transferase 1 OS=Homo sapiens GN=MGST1 PE=1 SV=1	--	--	--	--	--	K00799	1e-33	143	pon:100437569	glutathione S-transferase [EC:2.5.1.18]	GO:0042221//response to chemical stimulus;GO:0044237//cellular metabolic process	GO:0005515//protein binding	GO:0044446;GO:0044425//membrane part;GO:0031090//organelle membrane;GO:0005783//endoplasmic reticulum
CL10364.Contig1_All	284	0	0	0	0	0	0	0	0	3	0.6628	1	0.2497	8	2.1369	--	--	--	--	--	--	--	--	--	--	--	--	--	--	--	--	--	--	--	--	--	--	-	-	-
CL10364.Contig2_All	757	41	3.1795	50	4.1931	87	6.5851	99	7.7439	54	4.4757	116	10.8679	48	4.8102	--	--	--	--	gi|144225139|emb|AJ938096.1|	73.8	9e-10	Mytilus galloprovincialis microsatellite ISSR sequence, clone 13.288	--	--	--	--	--	--	--	--	--	--	--	--	--	--	-	-	-
CL10365.Contig1_All	2901	5	0.1012	50	1.0942	59	1.1653	17	0.347	16	0.346	95	2.3225	26	0.6799	gi|269101270|gb|ACZ25562.1|	741.1	0	signal transducer and activator of transcription 2 [Biomphalaria glabrata]	gi|269101269|gb|FJ804764.1|	79.8	6e-11	Biomphalaria glabrata signal transducer and activator of transcription 2 mRNA, complete cds	sp|P42230|STA5A_MOUSE	610	5e-174	Signal transducer and activator of transcription 5A OS=Mus musculus GN=Stat5a PE=1 SV=1	--	--	--	--	--	K11224	2e-180	633	phu:Phum_PHUM335200	signal transducer and activator of transcription 5B	GO:0030098//lymphocyte differentiation;GO:0045944//positive regulation of transcription from RNA polymerase II promoter;GO:0048821//erythrocyte development;GO:0007259//JAK-STAT cascade;GO:0045639//positive regulation of myeloid cell differentiation	-	-
CL10365.Contig2_All	2706	29	0.6291	194	4.5513	383	8.1097	82	1.7943	71	1.6462	335	8.7801	113	3.1679	gi|269101270|gb|ACZ25562.1|	751.5	0	signal transducer and activator of transcription 2 [Biomphalaria glabrata]	gi|269101269|gb|FJ804764.1|	79.8	5e-11	Biomphalaria glabrata signal transducer and activator of transcription 2 mRNA, complete cds	sp|P42230|STA5A_MOUSE	618	2e-176	Signal transducer and activator of transcription 5A OS=Mus musculus GN=Stat5a PE=1 SV=1	--	--	--	--	--	K11224	0	645	nvi:100121885	signal transducer and activator of transcription 5B	GO:0030098//lymphocyte differentiation;GO:0045944//positive regulation of transcription from RNA polymerase II promoter;GO:0048821//erythrocyte development;GO:0007259//JAK-STAT cascade;GO:0045639//positive regulation of myeloid cell differentiation	-	-
CL10366.Contig1_All	264	0	0	6	1.4428	8	1.7363	1	0.2243	1	0.2377	5	1.3432	2	0.5747	--	--	--	--	--	--	--	--	--	--	--	--	--	--	--	--	--	--	--	--	--	--	-	-	-
CL10366.Contig2_All	286	2	0.4105	0	0	5	1.0017	13	2.6915	2	0.4388	9	2.2318	4	1.061	--	--	--	--	--	--	--	--	--	--	--	--	--	--	--	--	--	--	--	--	--	--	-	-	-
CL10366.Contig3_All	269	0	0	0	0	0	0	11	2.4214	0	0	0	0	0	0	--	--	--	--	--	--	--	--	--	--	--	--	--	--	--	--	--	--	--	--	--	--	-	-	-
CL10367.Contig1_All	824	18	1.2824	43	3.3129	139	9.6655	35	2.5151	21	1.599	104	8.9514	34	3.1302	--	--	--	--	--	--	--	--	--	--	--	--	--	--	--	--	--	--	--	--	--	--	-	-	-
CL10367.Contig2_All	355	13	2.1497	39	6.9743	66	10.6525	25	4.1699	11	1.9441	40	7.9912	15	3.2054	--	--	--	--	--	--	--	--	--	--	--	--	--	--	--	--	--	--	--	--	--	--	-	-	-
CL10367.Contig3_All	708	0	0	4	0.3587	3	0.2428	0	0	0	0	9	0.9016	5	0.5357	--	--	--	--	--	--	--	--	--	--	--	--	--	--	--	--	--	--	--	--	--	--	-	-	-
CL10367.Contig4_All	444	2	0.2644	0	0	0	0	0	0	0	0	13	2.0766	19	3.2463	--	--	--	--	--	--	--	--	--	--	--	--	--	--	--	--	--	--	--	--	--	--	-	-	-
CL10367.Contig5_All	1457	33	1.3296	83	3.6165	260	10.2247	60	2.4384	31	1.335	113	5.5005	39	2.0306	--	--	--	--	--	--	--	--	--	--	--	--	--	--	--	--	--	--	--	--	--	--	-	-	-
CL10367.Contig6_All	201	2	0.5841	0	0	0	0	0	0	1	0.3122	17	5.9984	6	2.2645	--	--	--	--	--	--	--	--	--	--	--	--	--	--	--	--	--	--	--	--	--	--	-	-	-
CL10368.Contig1_All	752	958	74.7848	194	16.3775	71	5.4097	92	7.2442	1403	117.058	9	0.8488	48	4.8422	gi|322966877|sp|P86854.1|PLCL_MYTGA	58.9	2e-07	RecName: Full=Perlucin-like protein; Flags: Precursor	--	--	--	--	sp|P86854|PLCL_MYTGA	58.9	1e-08	Perlucin-like protein OS=Mytilus galloprovincialis PE=1 SV=1	--	--	--	--	--	--	--	--	--	--	-	-	-
CL10368.Contig2_All	327	0	0	0	0	0	0	15	2.7162	5	0.9594	1	0.2169	18	4.1758	--	--	--	--	--	--	--	--	--	--	--	--	--	--	--	--	--	--	--	--	--	--	-	-	-
CL10369.Contig1_All	523	0	0	5	0.6069	12	1.3147	315	35.6637	1	0.12	17	2.3053	1	0.145	--	--	--	--	--	--	--	--	--	--	--	--	--	--	--	--	--	--	--	--	--	--	-	-	-
CL10369.Contig2_All	229	0	0	0	0	0	0	1	0.2586	0	0	2	0.6194	0	0	--	--	--	--	--	--	--	--	--	--	--	--	--	--	--	--	--	--	--	--	--	--	-	-	-
CL1037.Contig1_All	596	7	0.6895	34	3.6216	82	7.8832	271	26.9241	11	1.158	63	7.4968	6	0.7637	--	--	--	--	--	--	--	--	--	--	--	--	--	--	--	--	--	--	--	--	--	--	-	-	-
CL1037.Contig2_All	224	0	0	7	1.9839	52	13.3012	0	0	0	0	1	0.3166	0	0	--	--	--	--	--	--	--	--	--	--	--	--	--	--	--	--	--	--	--	--	--	--	-	-	-
CL1037.Contig3_All	1110	1	0.0529	14	0.8007	36	1.8583	107	5.7079	1	0.0565	188	12.0121	36	2.4603	--	--	--	--	--	--	--	--	--	--	--	--	--	--	--	--	--	--	--	--	--	--	-	-	-
CL1037.Contig4_All	375	5	0.7827	6	1.0157	40	6.1117	45	7.1056	2	0.3346	8	1.513	1	0.2023	--	--	--	--	--	--	--	--	--	--	--	--	--	--	--	--	--	--	--	--	--	--	-	-	-
CL1037.Contig5_All	1012	6	0.348	4	0.2509	7	0.3963	339	19.8352	8	0.496	31	2.1725	24	1.7991	--	--	--	--	--	--	--	--	--	--	--	--	--	--	--	--	--	--	--	--	--	--	-	-	-
CL10370.Contig1_All	463	12	1.5215	1	0.1371	0	0	3	0.3837	16	2.1682	25	3.8295	56	9.1754	--	--	--	--	--	--	--	--	--	--	--	--	--	--	--	--	--	--	--	--	--	--	-	-	-
CL10370.Contig2_All	848	23	1.5922	94	7.0372	102	6.8919	54	3.7706	36	2.6636	43	3.5963	45	4.0256	--	--	--	--	--	--	--	--	--	--	--	--	--	--	--	--	--	--	--	--	--	--	-	-	-
CL10371.Contig1_All	236	0	0	2	0.538	2	0.4856	2	0.5018	1	0.2659	2	0.601	4	1.2858	--	--	--	--	--	--	--	--	--	--	--	--	--	--	--	--	--	--	--	--	--	--	-	-	-
CL10371.Contig2_All	218	0	0	9	2.6209	8	2.1027	1	0.2716	0	0	6	1.952	3	1.044	--	--	--	--	--	--	--	--	--	--	--	--	--	--	--	--	--	--	--	--	--	--	-	-	-
CL10372.Contig1_All	1144	0	0	14	0.7769	118	5.9101	0	0	1	0.0548	178	11.0351	1	0.0663	gi|260790038|ref|XP_002590051.1|	100.9	1e-19	hypothetical protein BRAFLDRAFT_129759 [Branchiostoma floridae] >gi|229275238|gb|EEN46062.1| hypothetical protein BRAFLDRAFT_129759 [Branchiostoma floridae]	--	--	--	--	--	--	--	--	--	--	--	--	--	--	--	--	--	--	-	-	-
CL10372.Contig2_All	614	0	0	0	0	17	1.5864	0	0	0	0	27	3.1187	0	0	gi|260829343|ref|XP_002609621.1|	65.9	1e-09	hypothetical protein BRAFLDRAFT_87842 [Branchiostoma floridae] >gi|229294983|gb|EEN65631.1| hypothetical protein BRAFLDRAFT_87842 [Branchiostoma floridae]	--	--	--	--	--	--	--	--	--	--	--	--	--	--	--	--	--	--	-	-	-
CL10372.Contig3_All	1756	21	0.702	101	3.6514	288	9.3973	3	0.1012	15	0.536	228	9.2086	180	7.7762	gi|260789008|ref|XP_002589540.1|	142.1	7e-32	hypothetical protein BRAFLDRAFT_97038 [Branchiostoma floridae] >gi|229274719|gb|EEN45551.1| hypothetical protein BRAFLDRAFT_97038 [Branchiostoma floridae]	--	--	--	--	sp|Q9Y6R7|FCGBP_HUMAN	65.5	4e-10	IgGFc-binding protein OS=Homo sapiens GN=FCGBP PE=1 SV=3	--	--	--	--	--	--	--	--	--	--	-	-	-
CL10373.Contig1_All	309	61	11.5888	55	11.2998	128	23.7349	89	17.0549	35	7.1068	35	8.0333	38	9.3291	--	--	--	--	--	--	--	--	--	--	--	--	--	--	--	--	--	--	--	--	--	--	-	-	-
CL10373.Contig2_All	200	3	0.8806	0	0	0	0	0	0	1	0.3137	0	0	0	0	--	--	--	--	--	--	--	--	--	--	--	--	--	--	--	--	--	--	--	--	--	--	-	-	-
CL10374.Contig1_All	1198	1	0.049	49	2.5966	92	4.4001	180	8.8968	3	0.1571	52	3.0784	19	1.2031	gi|291233991|ref|XP_002736936.1|	243.8	1e-62	PREDICTED: four-jointed-like [Saccoglossus kowalevskii]	gi|328786666|ref|XM_001122024.2|	61.9	6e-06	PREDICTED: Apis mellifera Ran-binding protein 2 (RANBP2), mRNA	sp|Q5ZEQ8|FJX1_XIPMA	112	2e-24	Four-jointed box protein 1 OS=Xiphophorus maculatus GN=fjx1 PE=2 SV=1	--	--	--	--	--	K13131	7e-06	52.4	dwi:Dwil_GK24052	ATP-dependent RNA helicase DDX20 [EC:3.6.4.13]	-	-	-
CL10374.Contig2_All	331	0	0	4	0.7672	1	0.1731	0	0	0	0	2	0.4285	0	0	gi|291233991|ref|XP_002736936.1|	55.5	7e-07	PREDICTED: four-jointed-like [Saccoglossus kowalevskii]	--	--	--	--	sp|Q5ZEQ8|FJX1_XIPMA	47.8	7e-13	Four-jointed box protein 1 OS=Xiphophorus maculatus GN=fjx1 PE=2 SV=1	--	--	--	--	--	--	--	--	--	--	-	-	GO:0005615//extracellular space
CL10375.Contig1_All	345	0	0	0	0	0	0	79	13.5589	0	0	0	0	0	0	gi|260822106|ref|XP_002606444.1|	114	1e-24	hypothetical protein BRAFLDRAFT_67696 [Branchiostoma floridae] >gi|229291785|gb|EEN62454.1| hypothetical protein BRAFLDRAFT_67696 [Branchiostoma floridae]	--	--	--	--	--	--	--	--	--	--	--	--	--	K03989	7e-21	99	bfo:BRAFLDRAFT_129974	complement component 4	-	-	-
CL10375.Contig2_All	661	0	0	0	0	0	0	105	9.406	0	0	0	0	0	0	gi|260790535|ref|XP_002590297.1|	160.6	4e-38	hypothetical protein BRAFLDRAFT_76550 [Branchiostoma floridae] >gi|229275489|gb|EEN46308.1| hypothetical protein BRAFLDRAFT_76550 [Branchiostoma floridae]	--	--	--	--	sp|P18503|CAS4_EPHMU	52	1e-06	Short-chain collagen C4 (Fragment) OS=Ephydatia muelleri PE=2 SV=1	--	--	--	--	--	K03989	6e-23	107	bfo:BRAFLDRAFT_129974	complement component 4	-	-	-
CL10376.Contig1_All	1747	67	2.2514	97	3.5249	180	5.9036	108	3.6606	61	2.1908	214	8.6877	71	3.0831	gi|241780188|ref|XP_002400097.1|	357.5	1e-96	protein serine/threonine phosphatase 2C, putative [Ixodes scapularis] >gi|215510681|gb|EEC20134.1| protein serine/threonine phosphatase 2C, putative [Ixodes scapularis]	--	--	--	--	sp|Q6ING9|PPM1K_XENLA	314	5e-85	Protein phosphatase 1K, mitochondrial OS=Xenopus laevis GN=ppm1k PE=2 SV=1	SPCC4F11.02	119	2e-26	COG0631	Serine/threonine protein phosphatase	K04461	2e-23	111	dmo:Dmoj_GI23119	protein phosphatase 1B (formerly 2C) [EC:3.1.3.16]	-	GO:0004721//phosphoprotein phosphatase activity	GO:0005739//mitochondrion
CL10376.Contig2_All	488	4	0.4812	17	2.2115	52	6.1055	12	1.4561	10	1.2857	2	0.2907	7	1.0882	--	--	--	--	--	--	--	--	--	--	--	--	--	--	--	--	--	--	--	--	--	--	-	-	-
CL10377.Contig1_All	207	0	0	3	0.9201	3	0.8304	0	0	1	0.3031	0	0	1	0.3665	--	--	--	--	--	--	--	--	--	--	--	--	--	--	--	--	--	--	--	--	--	--	-	-	-
CL10377.Contig2_All	384	4	0.6115	3	0.496	11	1.6413	1	0.1542	12	1.9607	3	0.5541	5	0.9878	--	--	--	--	--	--	--	--	--	--	--	--	--	--	--	--	--	--	--	--	--	--	-	-	-
CL10378.Contig1_All	276	0	0	0	0	0	0	0	0	1	0.2273	6	1.5418	13	3.5731	--	--	--	--	--	--	--	--	--	--	--	--	--	--	--	--	--	--	--	--	--	--	-	-	-
CL10378.Contig2_All	703	0	0	0	0	0	0	0	0	3	0.2677	49	4.9434	54	5.8271	gi|348520058|ref|XP_003447546.1|	77	7e-13	PREDICTED: cell adhesion molecule 3-like [Oreochromis niloticus]	--	--	--	--	sp|Q7ZXX1|CADM3_XENLA	67.4	3e-11	Cell adhesion molecule 3 OS=Xenopus laevis GN=cadm3 PE=2 SV=1	--	--	--	--	--	K06780	9e-11	67.4	xla:380160	immunoglobulin superfamily, member 4B	-	-	-
CL10378.Contig3_All	580	12	1.2146	0	0	0	0	0	0	5	0.5409	55	6.7254	13	1.7003	gi|134054450|emb|CAM73219.1|	66.2	8e-10	unnamed protein product [Danio rerio]	--	--	--	--	sp|Q7ZXX1|CADM3_XENLA	55.1	1e-07	Cell adhesion molecule 3 OS=Xenopus laevis GN=cadm3 PE=2 SV=1	--	--	--	--	--	K06780	3e-08	58.5	xtr:100490204	immunoglobulin superfamily, member 4B	-	-	-
CL10379.Contig1_All	256	4	0.9172	0	0	0	0	5	1.1565	7	1.7156	20	5.5408	12	3.556	--	--	--	--	--	--	--	--	--	--	--	--	--	--	--	--	--	--	--	--	--	--	-	-	-
CL10379.Contig2_All	921	123	7.8399	309	21.2992	221	13.7489	485	31.1817	154	10.4912	127	9.7797	235	19.3564	--	--	--	--	--	--	--	--	--	--	--	--	--	--	--	--	--	--	--	--	--	--	-	-	-
CL1038.Contig1_All	892	0	0	0	0	0	0	0	0	1	0.0703	0	0	0	0	gi|41352671|gb|AAS01044.1|	283.1	1e-74	C-terminal Src kinase [Patiria miniata]	--	--	--	--	sp|P41239|CSK_CHICK	279	5e-75	Tyrosine-protein kinase CSK OS=Gallus gallus GN=CSK PE=1 SV=1	--	--	--	--	--	K05728	6e-75	281	mgp:100546361	c-src tyrosine kinase [EC:2.7.10.2]	GO:0050794//regulation of cellular process;GO:0060027//convergent extension involved in gastrulation	GO:0004713//protein tyrosine kinase activity;GO:0000166//nucleotide binding	GO:0005886//plasma membrane
CL1038.Contig2_All	1797	10	0.3267	25	0.8832	9	0.287	16	0.5272	30	1.0475	17	0.6709	12	0.5066	gi|327288202|ref|XP_003228817.1|	536.2	1e-150	PREDICTED: tyrosine-protein kinase CSK-like [Anolis carolinensis]	gi|328776213|ref|XM_393399.4|	95.6	6e-16	PREDICTED: Apis mellifera C-terminal Src kinase (Csk), mRNA	sp|P41239|CSK_CHICK	534	3e-151	Tyrosine-protein kinase CSK OS=Gallus gallus GN=CSK PE=1 SV=1	YAR019c	93.2	1e-18	COG0515	Serine/threonine protein kinase	K05728	3e-151	536	acs:100566714	c-src tyrosine kinase [EC:2.7.10.2]	GO:0006468//protein amino acid phosphorylation;GO:0035556;GO:0050863//regulation of T cell activation;GO:0008285//negative regulation of cell proliferation	GO:0070064//proline-rich region binding;GO:0004713//protein tyrosine kinase activity;GO:0005524//ATP binding;GO:0019903//protein phosphatase binding	GO:0005829//cytosol;GO:0005813//centrosome;GO:0005911//cell-cell junction;GO:0005794//Golgi apparatus
CL1038.Contig3_All	1651	4	0.1422	38	1.4612	47	1.6311	6	0.2152	22	0.8361	53	2.2767	25	1.1487	gi|327288202|ref|XP_003228817.1|	536.2	1e-150	PREDICTED: tyrosine-protein kinase CSK-like [Anolis carolinensis]	gi|328776213|ref|XM_393399.4|	95.6	6e-16	PREDICTED: Apis mellifera C-terminal Src kinase (Csk), mRNA	sp|P41239|CSK_CHICK	534	3e-151	Tyrosine-protein kinase CSK OS=Gallus gallus GN=CSK PE=1 SV=1	YAR019c	93.2	1e-18	COG0515	Serine/threonine protein kinase	K05728	2e-151	536	acs:100566714	c-src tyrosine kinase [EC:2.7.10.2]	GO:0006468//protein amino acid phosphorylation;GO:0035556;GO:0050863//regulation of T cell activation;GO:0008285//negative regulation of cell proliferation	GO:0070064//proline-rich region binding;GO:0004713//protein tyrosine kinase activity;GO:0005524//ATP binding;GO:0019903//protein phosphatase binding	GO:0005829//cytosol;GO:0005813//centrosome;GO:0005911//cell-cell junction;GO:0005794//Golgi apparatus
CL10380.Contig1_All	1027	1	0.0572	11	0.68	15	0.8369	24	1.3838	2	0.1222	18	1.243	2	0.1477	gi|72014308|ref|XP_780994.1|	222.2	2e-56	PREDICTED: hypothetical protein [Strongylocentrotus purpuratus] >gi|115960365|ref|XP_001196896.1| PREDICTED: hypothetical protein [Strongylocentrotus purpuratus]	--	--	--	--	sp|Q9DAG5|CB061_MOUSE	139	1e-32	Uncharacterized protein C2orf61 homolog OS=Mus musculus PE=2 SV=1	--	--	--	--	--	--	--	--	--	--	-	-	-
CL10380.Contig2_All	1069	0	0	2	0.1188	26	1.3936	25	1.3848	1	0.0587	11	0.7298	0	0	gi|72014308|ref|XP_780994.1|	216.1	2e-54	PREDICTED: hypothetical protein [Strongylocentrotus purpuratus] >gi|115960365|ref|XP_001196896.1| PREDICTED: hypothetical protein [Strongylocentrotus purpuratus]	--	--	--	--	sp|Q9DAG5|CB061_MOUSE	133	6e-31	Uncharacterized protein C2orf61 homolog OS=Mus musculus PE=2 SV=1	--	--	--	--	--	--	--	--	--	--	-	-	-
CL10381.Contig1_All	803	57	4.167	66	5.2179	107	7.6349	118	8.7013	21	1.6408	80	7.0657	34	3.212	gi|26331262|dbj|BAC29361.1|	137.1	7e-31	unnamed protein product [Mus musculus]	--	--	--	--	sp|Q5R6W3|RBM18_PONAB	135	1e-31	Probable RNA-binding protein 18 OS=Pongo abelii GN=RBM18 PE=2 SV=1	--	--	--	--	--	K12842	1e-07	57.4	phu:Phum_PHUM176690	U2-associated protein SR140	-	GO:0005488//binding	-
CL10381.Contig2_All	344	2	0.3413	2	0.3691	3	0.4997	1	0.1721	2	0.3648	0	0	2	0.4411	gi|26331262|dbj|BAC29361.1|	119.8	3e-26	unnamed protein product [Mus musculus]	--	--	--	--	sp|Q5R6W3|RBM18_PONAB	118	3e-27	Probable RNA-binding protein 18 OS=Pongo abelii GN=RBM18 PE=2 SV=1	--	--	--	--	--	K12842	4e-08	56.6	api:100160141	U2-associated protein SR140	-	GO:0000166//nucleotide binding;GO:0003723//RNA binding	-
CL10382.Contig1_All	373	0	0	12	2.0424	53	8.1415	13	2.0637	3	0.5046	3	0.5704	0	0	--	--	--	--	--	--	--	--	--	--	--	--	--	--	--	--	--	--	--	--	--	--	-	-	-
CL10382.Contig2_All	1282	13	0.5953	12	0.5942	96	4.2906	135	6.2354	12	0.5873	99	5.4768	16	0.9468	gi|260837143|ref|XP_002613565.1|	248.8	3e-64	hypothetical protein BRAFLDRAFT_57788 [Branchiostoma floridae] >gi|229298950|gb|EEN69574.1| hypothetical protein BRAFLDRAFT_57788 [Branchiostoma floridae]	--	--	--	--	sp|Q8K0U4|HS12A_MOUSE	202	2e-51	Heat shock 70 kDa protein 12A OS=Mus musculus GN=Hspa12a PE=1 SV=1	RP200	61.6	3e-09	COG0443	Molecular chaperone	K03283	7e-07	55.8	mdo:100015032	heat shock 70kDa protein 1/8	-	-	-
CL10383.Contig1_All	202	46	13.3682	1	0.3143	1	0.2837	7	2.0519	60	18.6364	3	1.0533	40	15.0219	--	--	--	--	--	--	--	--	--	--	--	--	--	--	--	--	--	--	--	--	--	--	-	-	-
CL10383.Contig2_All	548	62	6.6417	16	1.8536	10	1.0456	11	1.1886	89	10.19	1	0.1294	32	4.4298	--	--	--	--	--	--	--	--	--	--	--	--	--	--	--	--	--	--	--	--	--	--	-	-	-
CL10383.Contig3_All	699	42	3.5273	24	2.1797	19	1.5574	7	0.593	84	7.5399	3	0.3044	76	8.2481	--	--	--	--	--	--	--	--	--	--	--	--	--	--	--	--	--	--	--	--	--	--	-	-	-
CL10383.Contig4_All	589	40	3.9867	19	2.0479	24	2.3347	9	0.9048	95	10.1198	7	0.8429	108	13.9099	--	--	--	--	--	--	--	--	--	--	--	--	--	--	--	--	--	--	--	--	--	--	-	-	-
CL10383.Contig5_All	2161	1154	31.3485	243	7.1387	227	6.0188	104	2.8497	1961	56.9359	176	5.7762	954	33.4896	gi|41055126|ref|NP_957465.1|	216.5	3e-54	dual specificity protein phosphatase 4 [Danio rerio] >gi|30851156|gb|AAH52477.1| Dual specificity phosphatase 4 [Danio rerio] >gi|182888776|gb|AAI64196.1| Dusp4 protein [Danio rerio]	--	--	--	--	sp|Q64623|DUS1_RAT	204	6e-52	Dual specificity protein phosphatase 1 OS=Rattus norvegicus GN=Dusp1 PE=1 SV=1	YIR026c	72.4	3e-12	COG2453	Predicted protein-tyrosine phosphatase	K04459	6e-55	216	dre:394146	dual specificity phosphatase [EC:3.1.3.16 3.1.3.48]	GO:0042542//response to hydrogen peroxide;GO:0032526//response to retinoic acid;GO:0051592//response to calcium ion;GO:0033574//response to testosterone stimulus;GO:0045768//positive regulation of anti-apoptosis;GO:0051384//response to glucocorticoid stimulus;GO:0001714//endodermal cell fate specification;GO:0051591//response to cAMP;GO:0009416//response to light stimulus;GO:0006470//protein amin…	GO:0008138//protein tyrosine/serine/threonine phosphatase activity;GO:0008330//protein tyrosine/threonine phosphatase activity;GO:0005515//protein binding;GO:0004725//protein tyrosine phosphatase activity	GO:0005625//soluble fraction;GO:0005634//nucleus
CL10384.Contig1_All	837	6	0.4208	17	1.2894	7	0.4792	19	1.3441	15	1.1244	16	1.3557	4	0.3625	--	--	--	--	--	--	--	--	--	--	--	--	--	--	--	--	--	--	--	--	--	--	-	-	-
CL10384.Contig2_All	823	0	0	0	0	1	0.0696	4	0.2878	1	0.0762	4	0.3447	0	0	--	--	--	--	--	--	--	--	--	--	--	--	--	--	--	--	--	--	--	--	--	--	-	-	-
CL10385.Contig1_All	1095	110	5.8972	89	5.1599	109	5.7036	101	5.4617	49	2.8077	90	5.8292	71	4.9188	gi|358339569|dbj|GAA47606.1|	73.2	2e-11	hypothetical protein CLF_100574 [Clonorchis sinensis]	--	--	--	--	sp|Q55FI4|NOP58_DICDI	76.6	9e-14	Nucleolar protein 58 OS=Dictyostelium discoideum GN=nop58 PE=3 SV=1	SPCC737.08	60.8	4e-09	COG5271	AAA ATPase containing von Willebrand factor type A (vWA) domain	K11643	6e-12	72.4	phu:Phum_PHUM578860	chromodomain-helicase-DNA-binding protein 4 [EC:3.6.4.12]	-	-	-
CL10385.Contig2_All	4481	683	8.9477	381	5.3978	797	10.1911	627	8.2853	435	6.0908	684	10.8259	377	6.3824	gi|270003192|gb|EEZ99639.1|	62.4	2e-07	hypothetical protein TcasGA2_TC002395 [Tribolium castaneum]	--	--	--	--	sp|Q21502|MEP1_CAEEL	120	4e-26	MOG interacting and ectopic P-granules protein 1 OS=Caenorhabditis elegans GN=mep-1 PE=1 SV=2	YLR106c	89.7	4e-17	COG5271	AAA ATPase containing von Willebrand factor type A (vWA) domain	K14572	3e-16	89	dwi:Dwil_GK22253	midasin	-	-	-
CL10386.Contig1_All	424	0	0	31	4.6415	14	1.8919	1	0.1397	1	0.148	0	0	0	0	--	--	--	--	--	--	--	--	--	--	--	--	--	--	--	--	--	--	--	--	--	--	-	-	-
CL10386.Contig2_All	275	3	0.6404	5	1.1543	3	0.6251	4	0.8613	9	2.0534	11	2.8369	7	1.931	--	--	--	--	--	--	--	--	--	--	--	--	--	--	--	--	--	--	--	--	--	--	-	-	-
CL10387.Contig1_All	440	0	0	6	0.8657	40	5.2089	43	5.7867	5	0.713	6	0.9671	2	0.3448	gi|34392586|dbj|BAC82626.1|	107.8	1e-22	pol-like protein [Ciona intestinalis]	--	--	--	--	sp|P14381|YTX2_XENLA	106	2e-23	Transposon TX1 uncharacterized 149 kDa protein OS=Xenopus laevis PE=4 SV=1	--	--	--	--	--	K11849	7e-14	76.3	acs:100555596	ubiquitin carboxyl-terminal hydrolase 25/28 [EC:3.1.2.15]	-	-	-
CL10387.Contig2_All	674	53	4.6162	14	1.3187	28	2.3803	61	5.3591	31	2.8858	27	2.8411	25	2.8138	gi|34392583|dbj|BAC82624.1|	175.3	1e-42	pol-like protein [Ciona intestinalis]	--	--	--	--	sp|P14381|YTX2_XENLA	148	9e-36	Transposon TX1 uncharacterized 149 kDa protein OS=Xenopus laevis PE=4 SV=1	--	--	--	--	--	K11849	2e-26	119	acs:100555596	ubiquitin carboxyl-terminal hydrolase 25/28 [EC:3.1.2.15]	-	-	-
CL10388.Contig1_All	227	0	0	3	0.839	4	1.0096	0	0	1	0.2764	9	2.8119	7	2.3393	--	--	--	--	--	--	--	--	--	--	--	--	--	--	--	--	--	--	--	--	--	--	-	-	-
CL10388.Contig2_All	222	0	0	10	2.8596	11	2.8391	1	0.2667	4	1.1305	5	1.5973	9	3.0754	--	--	--	--	--	--	--	--	--	--	--	--	--	--	--	--	--	--	--	--	--	--	-	-	-
CL10389.Contig1_All	813	315	22.745	245	19.1311	206	14.5182	1077	78.441	1095	84.5059	124	10.8172	194	18.1021	--	--	--	--	--	--	--	--	--	--	--	--	--	--	--	--	--	--	--	--	--	--	-	-	-
CL10389.Contig2_All	572	85	8.7235	0	0	0	0	33	3.4161	181	19.8539	24	2.9758	25	3.3156	--	--	--	--	--	--	--	--	--	--	--	--	--	--	--	--	--	--	--	--	--	--	-	-	-
CL1039.Contig1_All	1192	113	5.565	68	3.6216	62	2.9802	304	15.1013	167	8.7903	48	2.8559	127	8.0825	--	--	--	--	--	--	--	--	--	--	--	--	--	--	--	--	--	--	--	--	--	--	-	-	-
CL1039.Contig2_All	722	45	3.6588	42	3.693	34	2.6982	49	4.0186	45	3.9106	24	2.3575	57	5.989	--	--	--	--	--	--	--	--	--	--	--	--	--	--	--	--	--	--	--	--	--	--	-	-	-
CL10390.Contig1_All	1073	52	2.8449	8	0.4733	19	1.0146	61	3.3663	43	2.5144	11	0.7271	11	0.7777	gi|380018937|ref|XP_003693375.1|	63.9	1e-08	PREDICTED: uncharacterized protein LOC100865193 [Apis florea]	--	--	--	--	sp|Q54J55|MYBX_DICDI	51.6	3e-06	Myb-like protein X OS=Dictyostelium discoideum GN=mybX PE=3 SV=1	--	--	--	--	--	K03163	8e-08	58.5	ame:412750	DNA topoisomerase I [EC:5.99.1.2]	-	-	-
CL10390.Contig2_All	1759	42	1.4017	61	2.2016	65	2.1173	19	0.6396	42	1.4981	97	3.911	37	1.5957	gi|260827778|ref|XP_002608841.1|	55.5	9e-06	hypothetical protein BRAFLDRAFT_89710 [Branchiostoma floridae] >gi|229294194|gb|EEN64851.1| hypothetical protein BRAFLDRAFT_89710 [Branchiostoma floridae]	--	--	--	--	sp|Q54P70|Y4757_DICDI	73.2	2e-12	OTU domain-containing protein DDB_G0284757 OS=Dictyostelium discoideum GN=DDB_G0284757 PE=4 SV=2	SPAC1952.03	60.5	9e-09	COG5539	Predicted cysteine protease (OTU family)	K12655	4e-07	57.4	isc:IscW_ISCW021968	OTU domain-containing protein 5 [EC:3.1.2.15]	-	GO:0003824//catalytic activity	-
CL10391.Contig1_All	347	0	0	2	0.3659	2	0.3302	39	6.6551	7	1.2657	0	0	0	0	--	--	--	--	--	--	--	--	--	--	--	--	--	--	--	--	--	--	--	--	--	--	-	-	-
CL10391.Contig2_All	1137	2290	118.234	717	40.0335	935	47.118	3457	180.035	1481	81.7255	312	19.4615	263	17.5474	--	--	--	--	--	--	--	--	--	--	--	--	--	--	--	--	--	--	--	--	--	--	-	-	-
CL10391.Contig3_All	1361	645	27.8206	687	32.0452	441	18.5659	621	27.0179	1117	51.4942	74	3.8562	71	3.9575	--	--	--	--	--	--	--	--	--	--	--	--	--	--	--	--	--	--	--	--	--	--	-	-	-
CL10391.Contig4_All	1076	988	53.9026	305	17.995	399	21.247	1296	71.3199	939	54.7541	224	14.7645	228	16.0746	--	--	--	--	--	--	--	--	--	--	--	--	--	--	--	--	--	--	--	--	--	--	-	-	-
CL10391.Contig5_All	1389	588	24.8508	329	15.0369	221	9.1165	399	17.0094	586	26.4703	113	5.7698	58	3.1677	--	--	--	--	--	--	--	--	--	--	--	--	--	--	--	--	--	--	--	--	--	--	-	-	-
CL10392.Contig1_All	654	7	0.6283	11	1.0678	12	1.0513	18	1.6297	8	0.7675	19	2.0604	28	3.2479	--	--	--	--	--	--	--	--	--	--	--	--	--	--	--	--	--	--	--	--	--	--	-	-	-
CL10392.Contig2_All	611	6	0.5765	31	3.221	39	3.6573	28	2.7135	7	0.7188	21	2.4376	33	4.0972	--	--	--	--	--	--	--	--	--	--	--	--	--	--	--	--	--	--	--	--	--	--	-	-	-
CL10393.Contig1_All	1705	0	0	6	0.2234	30	1.0082	2	0.0695	0	0	21	0.8735	49	2.1802	gi|291239456|ref|XP_002739646.1|	156.4	3e-36	PREDICTED: hypothetical protein [Saccoglossus kowalevskii]	--	--	--	--	--	--	--	--	SMc01459	130	9e-30	COG1878	Predicted metal-dependent hydrolase	K03018	1e-41	171	bfo:BRAFLDRAFT_120654	DNA-directed RNA polymerase III subunit RPC1 [EC:2.7.7.6]	-	GO:0005488//binding;GO:0003824//catalytic activity	-
CL10393.Contig2_All	1541	1	0.0381	47	1.9362	66	2.454	2	0.0769	1	0.0407	37	1.7029	28	1.3784	gi|260806945|ref|XP_002598344.1|	191.8	6e-47	hypothetical protein BRAFLDRAFT_119186 [Branchiostoma floridae] >gi|229283616|gb|EEN54356.1| hypothetical protein BRAFLDRAFT_119186 [Branchiostoma floridae]	--	--	--	--	--	--	--	--	SMc01459	134	3e-31	COG1878	Predicted metal-dependent hydrolase	K03018	1e-44	181	bfo:BRAFLDRAFT_120654	DNA-directed RNA polymerase III subunit RPC1 [EC:2.7.7.6]	-	GO:0005488//binding;GO:0003824//catalytic activity	-
CL10394.Contig1_All	1351	79	3.4327	171	8.0354	290	12.2993	115	5.0403	44	2.0434	184	9.6593	93	5.2221	gi|260786115|ref|XP_002588104.1|	477.2	6e-133	hypothetical protein BRAFLDRAFT_124941 [Branchiostoma floridae] >gi|229273262|gb|EEN44115.1| hypothetical protein BRAFLDRAFT_124941 [Branchiostoma floridae]	gi|380015442|ref|XM_003691663.1|	83.8	2e-12	PREDICTED: Apis florea KRR1 small subunit processome component homolog (LOC100873001), mRNA	sp|Q8BGA5|KRR1_MOUSE	462	7e-130	KRR1 small subunit processome component homolog OS=Mus musculus GN=Krr1 PE=2 SV=1	SPBC25B2.05	388	1e-107	COG1094	Predicted RNA-binding protein (contains KH domains)	K06961	1e-133	477	bfo:BRAFLDRAFT_124941	ribosomal RNA assembly protein	GO:0006364//rRNA processing	GO:0003723//RNA binding	GO:0005730//nucleolus;GO:0030529//ribonucleoprotein complex
CL10394.Contig2_All	1263	19	0.8831	48	2.4127	58	2.6312	65	3.0474	22	1.0929	55	3.0885	45	2.7029	gi|260786115|ref|XP_002588104.1|	476.9	8e-133	hypothetical protein BRAFLDRAFT_124941 [Branchiostoma floridae] >gi|229273262|gb|EEN44115.1| hypothetical protein BRAFLDRAFT_124941 [Branchiostoma floridae]	gi|380015442|ref|XM_003691663.1|	83.8	2e-12	PREDICTED: Apis florea KRR1 small subunit processome component homolog (LOC100873001), mRNA	sp|Q8BGA5|KRR1_MOUSE	462	7e-130	KRR1 small subunit processome component homolog OS=Mus musculus GN=Krr1 PE=2 SV=1	SPBC25B2.05	388	1e-107	COG1094	Predicted RNA-binding protein (contains KH domains)	K06961	1e-133	476	bfo:BRAFLDRAFT_124941	ribosomal RNA assembly protein	GO:0006364//rRNA processing	GO:0003723//RNA binding	GO:0005730//nucleolus;GO:0030529//ribonucleoprotein complex
CL10394.Contig3_All	1217	120	5.7884	32	1.6693	48	2.2599	136	6.6171	34	1.7529	115	6.7018	70	4.3634	gi|260786115|ref|XP_002588104.1|	476.9	7e-133	hypothetical protein BRAFLDRAFT_124941 [Branchiostoma floridae] >gi|229273262|gb|EEN44115.1| hypothetical protein BRAFLDRAFT_124941 [Branchiostoma floridae]	gi|380015442|ref|XM_003691663.1|	83.8	2e-12	PREDICTED: Apis florea KRR1 small subunit processome component homolog (LOC100873001), mRNA	sp|Q8BGA5|KRR1_MOUSE	462	7e-130	KRR1 small subunit processome component homolog OS=Mus musculus GN=Krr1 PE=2 SV=1	SPBC25B2.05	388	1e-107	COG1094	Predicted RNA-binding protein (contains KH domains)	K06961	1e-133	476	bfo:BRAFLDRAFT_124941	ribosomal RNA assembly protein	GO:0006364//rRNA processing	GO:0003723//RNA binding	GO:0005730//nucleolus;GO:0030529//ribonucleoprotein complex
CL10395.Contig1_All	926	0	0	1	0.0686	68	4.2076	3	0.1918	0	0	22	1.685	3	0.2458	gi|380783481|gb|AFE63616.1|	77	1e-12	prolow-density lipoprotein receptor-related protein 1 precursor [Macaca mulatta]	--	--	--	--	sp|Q07954|LRP1_HUMAN	77	5e-14	Prolow-density lipoprotein receptor-related protein 1 OS=Homo sapiens GN=LRP1 PE=1 SV=2	--	--	--	--	--	K04550	2e-13	77	bta:533894	low density lipoprotein-related protein 1 (alpha-2-macroglobulin receptor)	GO:0033036;GO:0048518//positive regulation of biological process;GO:0051049//regulation of transport;GO:0050794//regulation of cellular process	GO:0005515//protein binding	GO:0016020//membrane;GO:0044424//intracellular part
CL10395.Contig2_All	364	0	0	0	0	0	0	0	0	1	0.1724	32	6.2349	2	0.4168	--	--	--	--	--	--	--	--	--	--	--	--	--	--	--	--	--	--	--	--	--	--	-	-	-
CL10396.Contig1_All	706	0	0	0	0	0	0	30	2.5161	0	0	0	0	0	0	gi|291220956|ref|XP_002730489.1|	53.9	6e-06	PREDICTED: hypothetical protein, partial [Saccoglossus kowalevskii]	--	--	--	--	--	--	--	--	--	--	--	--	--	--	--	--	--	--	-	-	-
CL10396.Contig2_All	547	0	0	0	0	0	0	11	1.1908	0	0	0	0	0	0	gi|291220956|ref|XP_002730489.1|	52.8	8e-06	PREDICTED: hypothetical protein, partial [Saccoglossus kowalevskii]	--	--	--	--	--	--	--	--	--	--	--	--	--	--	--	--	--	--	-	-	-
CL10396.Contig3_All	365	0	0	0	0	0	0	32	5.1913	0	0	0	0	0	0	--	--	--	--	--	--	--	--	--	--	--	--	--	--	--	--	--	--	--	--	--	--	-	-	-
CL10397.Contig1_All	322	3	0.5469	5	0.9858	8	1.4235	15	2.7584	3	0.5846	2	0.4405	0	0	gi|212254|gb|AAA65947.1|	64.7	1e-09	lysosomal membrane glycoprotein A [Gallus gallus]	--	--	--	--	sp|P05300|LAMP1_CHICK	63.9	8e-11	Lysosome-associated membrane glycoprotein 1 OS=Gallus gallus GN=LAMP1 PE=2 SV=1	--	--	--	--	--	K06528	3e-10	63.9	gga:396220	lysosomal-associated membrane protein 1/2	GO:0009987//cellular process;GO:0007596//blood coagulation	-	GO:0005765//lysosomal membrane;GO:0030670//phagocytic vesicle membrane;GO:0031088//platelet dense granule membrane;GO:0005624//membrane fraction;GO:0005770//late endosome;GO:0005886//plasma membrane
CL10397.Contig2_All	242	0	0	0	0	0	0	0	0	0	0	0	0	0	0	gi|260796265|ref|XP_002593125.1|	53.9	2e-06	hypothetical protein BRAFLDRAFT_209765 [Branchiostoma floridae] >gi|229278349|gb|EEN49136.1| hypothetical protein BRAFLDRAFT_209765 [Branchiostoma floridae]	--	--	--	--	sp|Q05204|LAMP1_BOVIN	47	1e-05	Lysosome-associated membrane glycoprotein 1 OS=Bos taurus GN=LAMP1 PE=1 SV=2	--	--	--	--	--	K06528	3e-07	53.9	bfo:BRAFLDRAFT_209765	lysosomal-associated membrane protein 1/2	-	-	-
CL10398.Contig1_All	267	0	0	13	3.091	2	0.4292	0	0	1	0.235	0	0	0	0	--	--	--	--	--	--	--	--	--	--	--	--	--	--	--	--	--	--	--	--	--	--	-	-	-
CL10398.Contig2_All	214	0	0	16	4.7465	1	0.2677	0	0	1	0.2932	2	0.6628	1	0.3545	--	--	--	--	--	--	--	--	--	--	--	--	--	--	--	--	--	--	--	--	--	--	-	-	-
CL10399.Contig1_All	1433	7	0.2868	66	2.9239	128	5.118	21	0.8677	17	0.7443	219	10.8388	69	3.6527	gi|224068236|ref|XP_002190623.1|	86.7	2e-15	PREDICTED: hypothetical protein [Taeniopygia guttata]	--	--	--	--	sp|A8E5V9|TM173_XENTR	76.6	1e-13	Transmembrane protein 173 OS=Xenopus tropicalis GN=tmem173 PE=2 SV=1	--	--	--	--	--	K12654	4e-16	86.7	tgu:100218078	transmembrane protein 173	GO:0048518//positive regulation of biological process;GO:0002376//immune system process;GO:0009987//cellular process;GO:0006952//defense response	GO:0005515//protein binding	GO:0016020//membrane;GO:0043231//intracellular membrane-bounded organelle;GO:0044444//cytoplasmic part
CL10399.Contig2_All	218	0	0	5	1.4561	6	1.577	0	0	0	0	1	0.3253	6	2.0879	--	--	--	--	--	--	--	--	--	--	--	--	--	--	--	--	--	--	--	--	--	--	-	-	-
CL104.Contig1_All	1165	38	1.9148	20	1.0899	81	3.9838	138	7.0141	18	0.9694	136	8.2793	75	4.8837	gi|260823254|ref|XP_002604098.1|	106.3	2e-21	hypothetical protein BRAFLDRAFT_71613 [Branchiostoma floridae] >gi|229289423|gb|EEN60109.1| hypothetical protein BRAFLDRAFT_71613 [Branchiostoma floridae]	--	--	--	--	sp|B2RY56|RBM25_MOUSE	142	1e-33	RNA-binding protein 25 OS=Mus musculus GN=Rbm25 PE=1 SV=1	PA2976	92	2e-18	COG1530	Ribonucleases G and E	K14822	2e-43	177	tgu:100219403	rRNA-processing protein CGR1	-	-	-
CL104.Contig2_All	2553	27	0.6208	15	0.373	79	1.773	111	2.5745	9	0.2212	127	3.5281	56	1.664	gi|291228595|ref|XP_002734263.1|	126.3	6e-27	PREDICTED: predicted protein-like [Saccoglossus kowalevskii]	--	--	--	--	sp|Q8C761|WDR60_MOUSE	423	1e-117	WD repeat-containing protein 60 OS=Mus musculus GN=Wdr60 PE=2 SV=1	PA2976	90.1	2e-17	COG1530	Ribonucleases G and E	K14822	2e-43	178	tgu:100219403	rRNA-processing protein CGR1	-	-	-
CL104.Contig3_All	2623	35	0.7833	39	0.9439	136	2.9708	228	5.147	24	0.5741	104	2.812	50	1.4461	gi|291228595|ref|XP_002734263.1|	104.4	2e-20	PREDICTED: predicted protein-like [Saccoglossus kowalevskii]	--	--	--	--	sp|Q8WVS4|WDR60_HUMAN	424	6e-118	WD repeat-containing protein 60 OS=Homo sapiens GN=WDR60 PE=1 SV=3	PA2976	85.5	4e-16	COG1530	Ribonucleases G and E	K14822	3e-45	184	tgu:100219403	rRNA-processing protein CGR1	-	-	-
CL1040.Contig1_All	348	0	0	0	0	3	0.4939	0	0	0	0	4	0.8152	0	0	--	--	--	--	--	--	--	--	--	--	--	--	--	--	--	--	--	--	--	--	--	--	-	-	-
CL1040.Contig2_All	300	0	0	0	0	0	0	0	0	0	0	0	0	0	0	--	--	--	--	--	--	--	--	--	--	--	--	--	--	--	--	--	--	--	--	--	--	-	-	-
CL10400.Contig1_All	1130	641	33.3001	47	2.6405	90	4.5635	99	5.1877	640	35.5357	167	10.4814	120	8.056	--	--	--	--	--	--	--	--	--	--	--	--	--	--	--	--	--	--	--	--	--	--	-	-	-
CL10400.Contig2_All	1087	390	21.062	122	7.1252	147	7.7486	53	2.8871	271	15.6424	74	4.8282	29	2.0239	--	--	--	--	--	--	--	--	--	--	--	--	--	--	--	--	--	--	--	--	--	--	-	-	-
CL10401.Contig1_All	690	1	0.0851	6	0.552	11	0.9134	20	1.7163	0	0	15	1.5418	8	0.8795	gi|260821866|ref|XP_002606324.1|	159.5	1e-37	hypothetical protein BRAFLDRAFT_67566 [Branchiostoma floridae] >gi|229291665|gb|EEN62334.1| hypothetical protein BRAFLDRAFT_67566 [Branchiostoma floridae]	--	--	--	--	sp|Q8IUZ0|LRC49_HUMAN	144	2e-34	Leucine-rich repeat-containing protein 49 OS=Homo sapiens GN=LRRC49 PE=2 SV=2	--	--	--	--	--	--	--	--	--	--	-	-	-
CL10401.Contig2_All	2783	10	0.2109	52	1.1862	230	4.7353	101	2.1489	7	0.1578	309	7.8746	32	0.8723	gi|260821866|ref|XP_002606324.1|	735.7	0	hypothetical protein BRAFLDRAFT_67566 [Branchiostoma floridae] >gi|229291665|gb|EEN62334.1| hypothetical protein BRAFLDRAFT_67566 [Branchiostoma floridae]	--	--	--	--	sp|Q91YK0|LRC49_MOUSE	584	3e-166	Leucine-rich repeat-containing protein 49 OS=Mus musculus GN=Lrrc49 PE=1 SV=1	CAC3280_2	100	2e-20	COG4886	Leucine-rich repeat (LRR) protein	K11293	4e-27	124	cbr:CBG03541	protein HIRA/HIR1	-	-	-
CL10402.Contig1_All	602	2	0.195	0	0	3	0.2855	3	0.2951	0	0	73	8.6002	0	0	--	--	--	--	--	--	--	--	--	--	--	--	--	--	--	--	--	--	--	--	--	--	-	-	-
CL10402.Contig2_All	553	4	0.4246	5	0.574	19	1.9686	2	0.2142	0	0	55	7.0537	0	0	--	--	--	--	--	--	--	--	--	--	--	--	--	--	--	--	--	--	--	--	--	--	-	-	-
CL10403.Contig1_All	855	17	1.1672	6	0.4455	20	1.3403	16	1.1081	18	1.3209	58	4.8111	72	6.3883	gi|126143295|gb|ABN80093.1|	65.5	3e-09	5&apos; nucleotidase [Glossina morsitans morsitans]	--	--	--	--	sp|A2VD23|STM_DANRE	97.4	3e-20	Protein starmaker OS=Danio rerio GN=stm PE=2 SV=1	SPAC140.02	79.7	6e-15	COG0724	RNA-binding proteins (RRM domain)	K08818	4e-16	85.9	spu:764563	cell division cycle 2-like [EC:2.7.11.22]	-	-	-
CL10403.Contig2_All	1736	297	10.0432	401	14.6642	968	31.9493	469	15.9971	166	5.9996	363	14.8299	462	20.1887	gi|345488185|ref|XP_001605276.2|	117.5	1e-24	PREDICTED: hypothetical protein LOC100121666 [Nasonia vitripennis]	--	--	--	--	sp|Q5NVE2|SRFB1_PONAB	105	4e-22	Serum response factor-binding protein 1 OS=Pongo abelii GN=SRFBP1 PE=2 SV=1	SPAC140.02	76.3	2e-13	COG0724	RNA-binding proteins (RRM domain)	K00907	4e-16	87	dme:Dmel_CG18255	myosin-light-chain kinase [EC:2.7.11.18]	-	-	-
CL10404.Contig1_All	2192	21	0.5624	143	4.1415	114	2.9799	24	0.6483	46	1.3167	101	3.2679	183	6.3333	gi|260833124|ref|XP_002611507.1|	160.6	2e-37	hypothetical protein BRAFLDRAFT_63858 [Branchiostoma floridae] >gi|229296878|gb|EEN67517.1| hypothetical protein BRAFLDRAFT_63858 [Branchiostoma floridae]	--	--	--	--	sp|B2LT64|TLR2_GIRCA	92.8	3e-18	Toll-like receptor 2 OS=Giraffa camelopardalis GN=TLR2 PE=3 SV=1	--	--	--	--	--	K10159	4e-19	97.4	xtr:100485771	toll-like receptor 2	GO:0050896//response to stimulus	-	-
CL10404.Contig2_All	219	0	0	3	0.8696	3	0.7849	1	0.2704	0	0	3	0.9715	9	3.1176	--	--	--	--	--	--	--	--	--	--	--	--	--	--	--	--	--	--	--	--	--	--	-	-	-
CL10404.Contig3_All	292	0	0	13	2.8263	3	0.5887	0	0	0	0	1	0.2429	5	1.299	gi|260836621|ref|XP_002613304.1|	94.7	1e-18	hypothetical protein BRAFLDRAFT_68270 [Branchiostoma floridae] >gi|229298689|gb|EEN69313.1| hypothetical protein BRAFLDRAFT_68270 [Branchiostoma floridae]	--	--	--	--	sp|Q9QUN7|TLR2_MOUSE	80.9	6e-16	Toll-like receptor 2 OS=Mus musculus GN=Tlr2 PE=1 SV=1	--	--	--	--	--	K10159	2e-15	80.9	mmu:24088	toll-like receptor 2	GO:0032755//positive regulation of interleukin-6 production;GO:0002752//cell surface pattern recognition receptor signaling pathway;GO:0002687//positive regulation of leukocyte migration;GO:0032735//positive regulation of interleukin-12 production;GO:0050830//defense response to Gram-positive bacterium;GO:0032728//positive regulation of interferon-beta production;GO:0045429//positive regulation o…	GO:0042498;GO:0004872//receptor activity;GO:0042497;GO:0070891//lipoteichoic acid binding;GO:0046982//protein heterodimerization activity	GO:0005737//cytoplasm;GO:0009897//external side of plasma membrane;GO:0035355
CL10405.Contig1_All	403	24	3.496	69	10.8695	106	15.0708	54	7.9343	23	3.5808	46	8.0953	29	5.459	gi|345317759|ref|XP_001509116.2|	85.1	8e-16	PREDICTED: ran GTPase-activating protein 1 [Ornithorhynchus anatinus]	--	--	--	--	sp|P46061|RAGP1_MOUSE	79.3	2e-15	Ran GTPase-activating protein 1 OS=Mus musculus GN=Rangap1 PE=1 SV=2	--	--	--	--	--	K14319	1e-16	85.1	oaa:100089399	Ran GTPase-activating protein 1	GO:0000087//M phase of mitotic cell cycle	GO:0005515//protein binding	GO:0000776//kinetochore;GO:0044444//cytoplasmic part;GO:0005635//nuclear envelope;GO:0016020//membrane
CL10405.Contig2_All	1903	243	7.4961	515	17.1804	942	28.3627	450	14.0021	217	7.1546	599	22.3239	379	15.1084	gi|183986703|ref|NP_001116940.1|	548.9	2e-154	Ran GTPase activating protein 1 [Xenopus (Silurana) tropicalis] >gi|170284506|gb|AAI61050.1| rangap1 protein [Xenopus (Silurana) tropicalis]	--	--	--	--	sp|P46060|RAGP1_HUMAN	535	1e-151	Ran GTPase-activating protein 1 OS=Homo sapiens GN=RANGAP1 PE=1 SV=1	YMR235c	174	5e-43	COG5238	Ran GTPase-activating protein (RanGAP) involved in mRNA processing and transport	K14319	4e-155	548	xtr:100144714	Ran GTPase-activating protein 1	GO:0000236//mitotic prometaphase	GO:0005515//protein binding	GO:0005829//cytosol;GO:0005625//soluble fraction;GO:0005643//nuclear pore;GO:0000776//kinetochore
CL10406.Contig1_All	316	5	0.9289	15	3.0135	35	6.3462	14	2.6234	8	1.5884	11	2.4688	2	0.4801	--	--	--	--	--	--	--	--	--	--	--	--	--	--	--	--	--	--	--	--	--	--	-	-	-
CL10406.Contig2_All	277	2	0.4239	0	0	2	0.4137	10	2.1377	1	0.2265	6	1.5362	14	3.8341	--	--	--	--	--	--	--	--	--	--	--	--	--	--	--	--	--	--	--	--	--	--	-	-	-
CL10407.Contig1_All	819	12	0.8601	12	0.9302	28	1.9589	18	1.3014	14	1.0725	92	7.9668	43	3.9829	gi|354481857|ref|XP_003503117.1|	57	1e-06	PREDICTED: hypothetical protein LOC100763491 [Cricetulus griseus]	--	--	--	--	sp|Q54RC3|TOP1_DICDI	57.4	4e-08	DNA topoisomerase 1 OS=Dictyostelium discoideum GN=top1 PE=3 SV=1	--	--	--	--	--	--	--	--	--	--	-	-	-
CL10407.Contig2_All	1484	25	0.9889	89	3.8073	152	5.8688	47	1.8753	53	2.2408	105	5.0181	47	2.4026	gi|354481857|ref|XP_003503117.1|	56.2	4e-06	PREDICTED: hypothetical protein LOC100763491 [Cricetulus griseus]	--	--	--	--	sp|Q54I18|SMEK_DICDI	55.1	4e-07	Suppressor of Mek1 OS=Dictyostelium discoideum GN=smkA PE=1 SV=1	--	--	--	--	--	--	--	--	--	--	-	-	-
CL10407.Contig3_All	420	3	0.4193	11	1.6627	12	1.6371	2	0.282	8	1.1951	40	6.7545	19	3.4318	--	--	--	--	--	--	--	--	--	--	--	--	--	--	--	--	--	--	--	--	--	--	-	-	-
CL10407.Contig4_All	213	3	0.8268	16	4.7688	42	11.2981	7	1.946	25	7.3642	54	17.9803	32	11.3969	--	--	--	--	--	--	--	--	--	--	--	--	--	--	--	--	--	--	--	--	--	--	-	-	-
CL10408.Contig1_All	2281	109	2.8052	134	3.7294	307	7.7117	360	9.3453	123	3.3833	408	12.6858	218	7.2502	gi|156403871|ref|XP_001640131.1|	885.6	0	predicted protein [Nematostella vectensis] >gi|156227264|gb|EDO48068.1| predicted protein [Nematostella vectensis]	gi|118404191|ref|NM_001078941.1|	81.8	1e-11	Xenopus (Silurana) tropicalis thimet oligopeptidase 1 (thop1), mRNA >gi|113197886|gb|BC121627.1| Xenopus tropicalis thimet oligopeptidase 1, mRNA (cDNA clone MGC:147297 IMAGE:7859959), complete cds	sp|Q1JPJ8|THOP1_BOVIN	846	0	Thimet oligopeptidase OS=Bos taurus GN=THOP1 PE=2 SV=3	YCL057w	428	2e-119	COG0339	Zn-dependent oligopeptidases	K01392	0	885	nve:NEMVE_v1g178888	thimet oligopeptidase [EC:3.4.24.15]	GO:0006518//peptide metabolic process;GO:0007243//protein kinase cascade;GO:0006508//proteolysis	GO:0046872//metal ion binding;GO:0004222//metalloendopeptidase activity;GO:0042277//peptide binding	GO:0005625//soluble fraction
CL10408.Contig2_All	2334	257	6.4639	445	12.1039	780	19.1483	466	11.8223	229	6.156	454	13.7955	270	8.7757	gi|156403871|ref|XP_001640131.1|	879	0	predicted protein [Nematostella vectensis] >gi|156227264|gb|EDO48068.1| predicted protein [Nematostella vectensis]	gi|118404191|ref|NM_001078941.1|	89.7	5e-14	Xenopus (Silurana) tropicalis thimet oligopeptidase 1 (thop1), mRNA >gi|113197886|gb|BC121627.1| Xenopus tropicalis thimet oligopeptidase 1, mRNA (cDNA clone MGC:147297 IMAGE:7859959), complete cds	sp|Q1JPJ8|THOP1_BOVIN	841	0	Thimet oligopeptidase OS=Bos taurus GN=THOP1 PE=2 SV=3	YCL057w	430	6e-120	COG0339	Zn-dependent oligopeptidases	K01392	0	879	nve:NEMVE_v1g178888	thimet oligopeptidase [EC:3.4.24.15]	GO:0006518//peptide metabolic process;GO:0007243//protein kinase cascade;GO:0006508//proteolysis	GO:0046872//metal ion binding;GO:0004222//metalloendopeptidase activity;GO:0042277//peptide binding	GO:0005625//soluble fraction
CL10409.Contig1_All	1734	3	0.1016	17	0.6224	46	1.52	19	0.6488	1	0.0362	43	1.7587	14	0.6125	gi|145504735|ref|XP_001438334.1|	73.6	3e-11	hypothetical protein [Paramecium tetraurelia strain d4-2] >gi|124405506|emb|CAK70937.1| unnamed protein product [Paramecium tetraurelia]	--	--	--	--	sp|P34103|PK4_DICDI	80.1	1e-14	Protein kinase 4 (Fragment) OS=Dictyostelium discoideum GN=pkgD PE=3 SV=2	--	--	--	--	--	K14972	5e-14	80.1	aga:AgaP_AGAP004734	PAX-interacting protein 1	-	-	-
CL10409.Contig2_All	5157	75	0.8537	434	5.3427	930	10.3329	338	3.8809	72	0.876	791	10.8783	440	6.4725	gi|118376322|ref|XP_001021343.1|	84.3	6e-14	hypothetical protein TTHERM_00316510 [Tetrahymena thermophila] >gi|89303110|gb|EAS01098.1| hypothetical protein TTHERM_00316510 [Tetrahymena thermophila SB210]	gi|161789333|gb|AC170068.4|	77.8	4e-10	Tachyglossus aculeatus clone TA_Ba-186I24, complete sequence	sp|O76329|ACTNB_DICDI	78.2	2e-13	Interaptin OS=Dictyostelium discoideum GN=abpD PE=1 SV=1	--	--	--	--	--	K14972	5e-13	78.6	xtr:100494109	PAX-interacting protein 1	-	-	-
CL1041.Contig1_All	765	1	0.0767	16	1.3278	41	3.0708	3	0.2322	1	0.082	70	6.4896	15	1.4875	--	--	--	--	--	--	--	--	--	--	--	--	--	--	--	--	--	--	--	--	--	--	-	-	-
CL1041.Contig2_All	654	0	0	3	0.2912	7	0.6133	0	0	0	0	30	3.2533	6	0.696	--	--	--	--	--	--	--	--	--	--	--	--	--	--	--	--	--	--	--	--	--	--	-	-	-
CL1041.Contig3_All	630	0	0	3	0.3023	6	0.5457	0	0	0	0	24	2.7018	4	0.4817	--	--	--	--	--	--	--	--	--	--	--	--	--	--	--	--	--	--	--	--	--	--	-	-	-
CL10410.Contig1_All	282	0	0	22	4.9527	13	2.6414	0	0	0	0	0	0	0	0	--	--	--	--	--	--	--	--	--	--	--	--	--	--	--	--	--	--	--	--	--	--	-	-	-
CL10410.Contig2_All	729	10	0.8053	9	0.7838	4	0.3144	0	0	233	20.0536	0	0	0	0	gi|156390298|ref|XP_001635208.1|	184.5	3e-45	predicted protein [Nematostella vectensis] >gi|156222299|gb|EDO43145.1| predicted protein [Nematostella vectensis]	--	--	--	--	--	--	--	--	--	--	--	--	--	--	--	--	--	--	-	-	-
CL10411.Contig1_All	506	10	1.1602	38	4.7676	13	1.4721	7	0.8192	30	3.7199	11	1.5418	14	2.0989	--	--	--	--	--	--	--	--	--	--	--	--	--	--	--	--	--	--	--	--	--	--	-	-	-
CL10411.Contig2_All	386	4	0.6083	7	1.1513	8	1.1875	0	0	12	1.9506	0	0	0	0	--	--	--	--	--	--	--	--	--	--	--	--	--	--	--	--	--	--	--	--	--	--	-	-	-
CL10411.Contig3_All	238	0	0	0	0	0	0	3	0.7464	18	4.7452	1	0.298	3	0.9562	--	--	--	--	--	--	--	--	--	--	--	--	--	--	--	--	--	--	--	--	--	--	-	-	-
CL10412.Contig1_All	630	8	0.7454	4	0.4031	2	0.1819	24	2.2557	68	6.7722	1	0.1126	0	0	--	--	--	--	--	--	--	--	--	--	--	--	--	--	--	--	--	--	--	--	--	--	-	-	-
CL10412.Contig2_All	411	3	0.4285	0	0	0	0	8	1.1526	12	1.8319	0	0	2	0.3692	--	--	--	--	--	--	--	--	--	--	--	--	--	--	--	--	--	--	--	--	--	--	-	-	-
CL10412.Contig3_All	255	0	0	0	0	0	0	0	0	0	0	0	0	0	0	--	--	--	--	--	--	--	--	--	--	--	--	--	--	--	--	--	--	--	--	--	--	-	-	-
CL10412.Contig4_All	359	3	0.4906	1	0.1768	3	0.4788	21	3.4637	7	1.2234	3	0.5927	0	0	--	--	--	--	--	--	--	--	--	--	--	--	--	--	--	--	--	--	--	--	--	--	-	-	-
CL10412.Contig5_All	627	13	1.2171	5	0.5063	25	2.2846	45	4.2497	0	0	32	3.6196	3	0.363	--	--	--	--	--	--	--	--	--	--	--	--	--	--	--	--	--	--	--	--	--	--	-	-	-
CL10412.Contig6_All	217	7	1.8937	0	0	1	0.264	0	0	4	1.1565	0	0	0	0	--	--	--	--	--	--	--	--	--	--	--	--	--	--	--	--	--	--	--	--	--	--	-	-	-
CL10412.Contig7_All	623	9	0.848	36	3.6684	14	1.2876	16	1.5207	3	0.3021	5	0.5692	1	0.1218	--	--	--	--	--	--	--	--	--	--	--	--	--	--	--	--	--	--	--	--	--	--	-	-	-
CL10413.Contig1_All	233	3	0.7558	0	0	1	0.2459	0	0	2	0.5386	0	0	1	0.3256	--	--	--	--	--	--	--	--	--	--	--	--	--	--	--	--	--	--	--	--	--	--	-	-	-
CL10413.Contig2_All	1136	60	3.1005	98	5.4766	118	5.9517	101	5.2645	37	2.0436	118	7.3669	101	6.7447	gi|350646124|emb|CCD59226.1|	190.7	1e-46	ubiquitin-activating enzyme E1C, putative [Schistosoma mansoni]	--	--	--	--	--	--	--	--	Cj0500	136	8e-32	COG2603	Predicted ATPase	K10686	2e-47	190	smm:Smp_151760	ubiquitin-activating enzyme E1 C [EC:6.3.2.19]	-	-	-
CL10413.Contig3_All	237	0	0	0	0	2	0.4835	1	0.2498	1	0.2647	1	0.2992	0	0	--	--	--	--	--	--	--	--	--	--	--	--	--	--	--	--	--	--	--	--	--	--	-	-	-
CL10414.Contig1_All	283	1	0.2074	5	1.1216	7	1.4173	8	1.6739	2	0.4434	1	0.2506	4	1.0722	gi|291230698|ref|XP_002735303.1|	133.7	2e-30	PREDICTED: RPB5-mediating protein-like [Saccoglossus kowalevskii]	gi|224064747|ref|XM_002195181.1|	65.9	8e-08	PREDICTED: Taeniopygia guttata similar to RNA polymerase II, subunit 5-mediating protein (LOC100227631), mRNA	sp|Q3TLD5|RMP_MOUSE	112	1e-25	Unconventional prefoldin RPB5 interactor OS=Mus musculus GN=Uri1 PE=1 SV=2	--	--	--	--	--	--	--	--	--	--	GO:0009615//response to virus;GO:0006357//regulation of transcription from RNA polymerase II promoter;GO:0006457//protein folding	GO:0003714//transcription corepressor activity;GO:0051082//unfolded protein binding	GO:0005665//DNA-directed RNA polymerase II, core complex;GO:0016272//prefoldin complex
CL10414.Contig2_All	1228	23	1.0995	40	2.0679	56	2.6129	57	2.7485	14	0.7153	39	2.2524	26	1.6062	gi|291230698|ref|XP_002735303.1|	246.1	2e-63	PREDICTED: RPB5-mediating protein-like [Saccoglossus kowalevskii]	gi|224064747|ref|XM_002195181.1|	65.9	4e-07	PREDICTED: Taeniopygia guttata similar to RNA polymerase II, subunit 5-mediating protein (LOC100227631), mRNA	sp|Q3TLD5|RMP_MOUSE	167	6e-41	Unconventional prefoldin RPB5 interactor OS=Mus musculus GN=Uri1 PE=1 SV=2	--	--	--	--	--	K08818	6e-08	59.3	dpe:Dper_GL12811	cell division cycle 2-like [EC:2.7.11.22]	GO:0044238//primary metabolic process;GO:0044260	-	GO:0043234//protein complex;GO:0005634//nucleus
CL10414.Contig3_All	1229	28	1.3374	47	2.4278	90	4.1959	80	3.8544	20	1.021	57	3.2893	50	3.0863	gi|291230698|ref|XP_002735303.1|	240.3	1e-61	PREDICTED: RPB5-mediating protein-like [Saccoglossus kowalevskii]	gi|224064747|ref|XM_002195181.1|	65.9	4e-07	PREDICTED: Taeniopygia guttata similar to RNA polymerase II, subunit 5-mediating protein (LOC100227631), mRNA	sp|Q3TLD5|RMP_MOUSE	166	1e-40	Unconventional prefoldin RPB5 interactor OS=Mus musculus GN=Uri1 PE=1 SV=2	--	--	--	--	--	K03163	1e-07	58.2	phu:Phum_PHUM395750	DNA topoisomerase I [EC:5.99.1.2]	GO:0044238//primary metabolic process;GO:0044260	-	GO:0043234//protein complex;GO:0005634//nucleus
CL10415.Contig1_All	404	0	0	3	0.4714	9	1.2764	9	1.3191	1	0.1553	9	1.58	2	0.3755	--	--	--	--	--	--	--	--	--	--	--	--	--	--	--	--	--	--	--	--	--	--	-	-	-
CL10415.Contig2_All	644	7	0.6381	37	3.6474	46	4.0927	15	1.3792	1	0.0974	27	2.9734	28	3.2983	gi|326432802|gb|EGD78372.1|	53.1	9e-06	hypothetical protein PTSG_09439 [Salpingoeca sp. ATCC 50818]	--	--	--	--	--	--	--	--	--	--	--	--	--	--	--	--	--	--	-	-	-
CL10415.Contig3_All	964	7	0.4263	49	3.2269	52	3.0907	20	1.2285	14	0.9112	94	6.9157	87	6.8463	gi|156341514|ref|XP_001620786.1|	60.8	9e-08	hypothetical protein NEMVEDRAFT_v1g147059 [Nematostella vectensis] >gi|156206118|gb|EDO28686.1| predicted protein [Nematostella vectensis]	--	--	--	--	sp|Q9UF83|YM012_HUMAN	53.1	9e-07	Uncharacterized protein DKFZp434B061 OS=Homo sapiens PE=2 SV=2	--	--	--	--	--	--	--	--	--	--	-	-	-
CL10416.Contig1_All	354	10	1.6583	55	9.8633	61	9.8733	1	0.1673	6	1.0634	8	1.6028	25	5.3574	--	--	--	--	--	--	--	--	--	--	--	--	--	--	--	--	--	--	--	--	--	--	-	-	-
CL10416.Contig2_All	252	0	0	0	0	0	0	0	0	0	0	0	0	0	0	--	--	--	--	--	--	--	--	--	--	--	--	--	--	--	--	--	--	--	--	--	--	-	-	-
CL10417.Contig1_All	348	61	10.29	30	5.4728	32	5.2687	13	2.212	109	19.6522	11	2.2418	21	4.5778	--	--	--	--	--	--	--	--	--	--	--	--	--	--	--	--	--	--	--	--	--	--	-	-	-
CL10417.Contig2_All	544	67	7.2301	45	5.2514	39	4.1077	36	3.9185	74	8.5349	58	7.5616	51	7.1119	--	--	--	--	--	--	--	--	--	--	--	--	--	--	--	--	--	--	--	--	--	--	-	-	-
CL10418.Contig1_All	242	1	0.2426	3	0.787	15	3.5515	0	0	2	0.5185	6	1.7584	1	0.3135	--	--	--	--	--	--	--	--	--	--	--	--	--	--	--	--	--	--	--	--	--	--	-	-	-
CL10418.Contig2_All	257	4	0.9137	0	0	0	0	2	0.4608	0	0	10	2.7596	12	3.5421	--	--	--	--	--	--	--	--	--	--	--	--	--	--	--	--	--	--	--	--	--	--	-	-	-
CL10419.Contig1_All	534	1	0.1099	10	1.1888	35	3.7555	8	0.8871	2	0.235	17	2.2578	5	0.7103	gi|260817376|ref|XP_002603563.1|	186.4	4e-46	hypothetical protein BRAFLDRAFT_220169 [Branchiostoma floridae] >gi|229288882|gb|EEN59574.1| hypothetical protein BRAFLDRAFT_220169 [Branchiostoma floridae]	--	--	--	--	sp|Q68FF9|S5A1_MOUSE	162	4e-40	3-oxo-5-alpha-steroid 4-dehydrogenase 1 OS=Mus musculus GN=Srd5a1 PE=2 SV=2	L176238	48.5	6e-06	COG3752	Predicted membrane protein	K12343	1e-45	182	bfo:BRAFLDRAFT_274883	3-oxo-5-alpha-steroid 4-dehydrogenase 1 [EC:1.3.99.5]	GO:0008202//steroid metabolic process;GO:0055114//oxidation reduction	GO:0003865//3-oxo-5-alpha-steroid 4-dehydrogenase activity	GO:0016021//integral to membrane;GO:0005737//cytoplasm
CL10419.Contig2_All	986	7	0.4168	21	1.3521	65	3.7772	46	2.7625	2	0.1273	57	4.1	25	1.9234	gi|260817376|ref|XP_002603563.1|	290.4	7e-77	hypothetical protein BRAFLDRAFT_220169 [Branchiostoma floridae] >gi|229288882|gb|EEN59574.1| hypothetical protein BRAFLDRAFT_220169 [Branchiostoma floridae]	--	--	--	--	sp|Q68FF9|S5A1_MOUSE	247	2e-65	3-oxo-5-alpha-steroid 4-dehydrogenase 1 OS=Mus musculus GN=Srd5a1 PE=2 SV=2	--	--	--	--	--	K12343	7e-73	274	dre:767715	3-oxo-5-alpha-steroid 4-dehydrogenase 1 [EC:1.3.99.5]	GO:0008152//metabolic process	-	GO:0044464//cell part
CL1042.Contig1_All	964	2	0.1218	0	0	0	0	0	0	3	0.1953	0	0	0	0	--	--	--	--	--	--	--	--	--	--	--	--	--	--	--	--	--	--	--	--	--	--	-	-	-
CL1042.Contig2_All	648	2	0.1812	0	0	0	0	0	0	2	0.1937	0	0	0	0	--	--	--	--	--	--	--	--	--	--	--	--	--	--	--	--	--	--	--	--	--	--	-	-	-
CL1042.Contig3_All	617	61	5.8038	0	0	0	0	0	0	230	23.3887	0	0	0	0	--	--	--	--	--	--	--	--	--	--	--	--	--	--	--	--	--	--	--	--	--	--	-	-	-
CL1042.Contig4_All	1623	766	27.7061	5	0.1956	5	0.1765	10	0.3648	527	20.373	10	0.437	2	0.0935	--	--	--	--	--	--	--	--	--	--	--	--	--	--	--	--	--	--	--	--	--	--	-	-	-
CL1042.Contig5_All	964	12	0.7308	0	0	0	0	2	0.1228	21	1.3668	0	0	0	0	--	--	--	--	--	--	--	--	--	--	--	--	--	--	--	--	--	--	--	--	--	--	-	-	-
CL10420.Contig1_All	967	213	12.9306	121	7.9437	152	9.0064	237	14.5124	139	9.0189	271	19.8758	211	16.5528	gi|240960484|ref|XP_002400554.1|	243.8	7e-63	mediator of RNA polymerase II transcription subunit, putative [Ixodes scapularis] >gi|215490697|gb|EEC00340.1| mediator of RNA polymerase II transcription subunit, putative [Ixodes scapularis]	--	--	--	--	sp|Q174D3|MED19_AEDAE	227	3e-59	Mediator of RNA polymerase II transcription subunit 19 OS=Aedes aegypti GN=MED19 PE=3 SV=1	YLR175w	56.6	6e-08	COG0130	Pseudouridine synthase	K15137	1e-63	243	isc:IscW_ISCW016111	mediator of RNA polymerase II transcription subunit 19	-	-	-
CL10420.Contig2_All	751	43	3.3612	34	2.8741	35	2.6703	143	11.2749	41	3.4254	66	6.2328	39	3.9395	gi|240960484|ref|XP_002400554.1|	240.3	5e-62	mediator of RNA polymerase II transcription subunit, putative [Ixodes scapularis] >gi|215490697|gb|EEC00340.1| mediator of RNA polymerase II transcription subunit, putative [Ixodes scapularis]	gi|294489379|gb|AC239878.3|	61.9	3e-06	Mus musculus BAC clone RP23-73F11 from chromosome 13, complete sequence	sp|Q174D3|MED19_AEDAE	224	1e-58	Mediator of RNA polymerase II transcription subunit 19 OS=Aedes aegypti GN=MED19 PE=3 SV=1	YOR310c	65.1	1e-10	COG1498	Protein implicated in ribosomal biogenesis, Nop56p homolog	K15137	9e-63	240	isc:IscW_ISCW016111	mediator of RNA polymerase II transcription subunit 19	-	-	-
CL10421.Contig1_All	297	18	3.5578	2	0.4275	23	4.4372	30	5.9811	1	0.2113	0	0	0	0	--	--	--	--	--	--	--	--	--	--	--	--	--	--	--	--	--	--	--	--	--	--	-	-	-
CL10421.Contig2_All	402	1	0.146	0	0	31	4.4185	0	0	0	0	2	0.3528	0	0	--	--	--	--	--	--	--	--	--	--	--	--	--	--	--	--	--	--	--	--	--	--	-	-	-
CL10421.Contig3_All	334	0	0	0	0	4	0.6862	1	0.1773	0	0	0	0	0	0	--	--	--	--	--	--	--	--	--	--	--	--	--	--	--	--	--	--	--	--	--	--	-	-	-
CL10422.Contig1_All	216	0	0	15	4.4086	1	0.2653	0	0	1	0.2905	0	0	0	0	gi|198424011|ref|XP_002119545.1|	85.1	9e-16	PREDICTED: similar to transcription factor protein [Ciona intestinalis]	--	--	--	--	sp|Q80YX1|TENA_MOUSE	76.6	1e-14	Tenascin OS=Mus musculus GN=Tnc PE=1 SV=1	--	--	--	--	--	K06252	1e-14	78.2	mdo:100013925	tenascin	GO:0010628//positive regulation of gene expression;GO:0045471//response to ethanol;GO:0009612//response to mechanical stimulus;GO:0060447//bud outgrowth involved in lung branching;GO:0060740//prostate gland epithelium morphogenesis;GO:0007162//negative regulation of cell adhesion;GO:0042475//odontogenesis of dentine-containing tooth;GO:0042060//wound healing;GO:0007528//neuromuscular junction dev…	GO:0045545//syndecan binding	GO:0005604//basement membrane;GO:0005615//extracellular space;GO:0005614//interstitial matrix
CL10422.Contig2_All	379	0	0	0	0	0	0	27	4.2183	0	0	0	0	0	0	gi|340386326|ref|XP_003391659.1|	133.7	2e-30	PREDICTED: fibrinogen C domain-containing protein 1-like [Amphimedon queenslandica]	--	--	--	--	sp|Q29041|FCN2_PIG	124	6e-29	Ficolin-2 OS=Sus scrofa GN=FCN2 PE=1 SV=1	--	--	--	--	--	K10104	2e-28	124	ssc:396881	ficolin	-	-	-
CL10423.Contig1_All	303	34	6.5872	2	0.419	11	2.0801	28	5.4718	23	4.7626	19	4.4473	8	2.0029	--	--	--	--	--	--	--	--	--	--	--	--	--	--	--	--	--	--	--	--	--	--	-	-	-
CL10423.Contig2_All	226	8	2.078	0	0	2	0.5071	1	0.262	5	1.3881	1	0.3138	0	0	--	--	--	--	--	--	--	--	--	--	--	--	--	--	--	--	--	--	--	--	--	--	-	-	-
CL10423.Contig3_All	232	2	0.5061	9	2.4627	11	2.7167	17	4.3389	2	0.5409	3	0.9171	0	0	--	--	--	--	--	--	--	--	--	--	--	--	--	--	--	--	--	--	--	--	--	--	-	-	-
CL10424.Contig1_All	1574	0	0	4	0.1613	554	20.167	1	0.0376	3	0.1196	290	13.067	7	0.3374	gi|325297042|ref|NP_001191524.1|	232.6	3e-59	aplysianin A precursor [Aplysia californica] >gi|26419362|gb|AAN78211.1| aplysianin A precursor [Aplysia californica]	--	--	--	--	sp|Q6IWZ0|OXLA_APLCA	230	6e-60	L-amino-acid oxidase OS=Aplysia californica PE=1 SV=1	--	--	--	--	--	K03334	6e-12	73.2	ssc:100522257	L-amino-acid oxidase [EC:1.4.3.2]	-	-	-
CL10424.Contig2_All	1008	0	0	0	0	364	20.6908	1	0.0587	0	0	80	5.6287	2	0.1505	gi|325297122|ref|NP_001191570.1|	138.3	4e-31	L-amino-acid oxidase precursor [Aplysia californica] >gi|74847901|sp|Q6IWZ0.1|OXLA_APLCA RecName: Full=L-amino-acid oxidase; Short=LAAO; Short=LAO; AltName: Full=Escapin; Flags: Precursor >gi|47156785|gb|AAT12273.1| antimicrobial protein escapin precursor [Aplysia californica]	--	--	--	--	sp|Q6IWZ0|OXLA_APLCA	138	2e-32	L-amino-acid oxidase OS=Aplysia californica PE=1 SV=1	--	--	--	--	--	--	--	--	--	--	-	-	-
CL10425.Contig1_All	328	2	0.3579	13	2.5161	5	0.8734	27	4.8743	7	1.339	0	0	3	0.6938	--	--	--	--	--	--	--	--	--	--	--	--	--	--	--	--	--	--	--	--	--	--	-	-	-
CL10425.Contig2_All	204	2	0.5755	0	0	0	0	15	4.3539	2	0.6151	3	1.043	4	1.4875	--	--	--	--	--	--	--	--	--	--	--	--	--	--	--	--	--	--	--	--	--	--	-	-	-
CL10426.Contig1_All	1383	62	2.6317	62	2.846	90	3.7287	38	1.627	83	3.7655	47	2.4102	22	1.2067	gi|301611084|ref|XP_002935073.1|	472.6	1e-131	PREDICTED: radical S-adenosyl methionine domain-containing protein 2-like [Xenopus (Silurana) tropicalis]	gi|301611083|ref|XM_002935027.1|	69.9	3e-08	PREDICTED: Xenopus (Silurana) tropicalis radical S-adenosyl methionine domain-containing protein 2-like (LOC100493449), mRNA	sp|Q6EE23|RSAD2_SINCH	470	4e-132	Radical S-adenosyl methionine domain-containing protein 2 OS=Siniperca chuatsi GN=rsad2 PE=2 SV=1	HP0768	55.8	2e-07	COG2896	Molybdenum cofactor biosynthesis enzyme	K15045	3e-132	472	xtr:100493449	radical S-adenosyl methionine domain-containing protein 2	GO:0051607//defense response to virus;GO:0030278//regulation of ossification;GO:0008152//metabolic process	GO:0046872//metal ion binding;GO:0051536//iron-sulfur cluster binding;GO:0003824//catalytic activity	GO:0005789//endoplasmic reticulum membrane;GO:0005794//Golgi apparatus
CL10426.Contig2_All	1412	286	11.8904	136	6.1146	57	2.313	21	0.8806	309	13.7305	11	0.5525	47	2.5251	gi|301611084|ref|XP_002935073.1|	472.6	1e-131	PREDICTED: radical S-adenosyl methionine domain-containing protein 2-like [Xenopus (Silurana) tropicalis]	gi|301611083|ref|XM_002935027.1|	69.9	3e-08	PREDICTED: Xenopus (Silurana) tropicalis radical S-adenosyl methionine domain-containing protein 2-like (LOC100493449), mRNA	sp|Q6EE23|RSAD2_SINCH	470	4e-132	Radical S-adenosyl methionine domain-containing protein 2 OS=Siniperca chuatsi GN=rsad2 PE=2 SV=1	HP0768	55.8	2e-07	COG2896	Molybdenum cofactor biosynthesis enzyme	K15045	3e-132	472	xtr:100493449	radical S-adenosyl methionine domain-containing protein 2	GO:0051607//defense response to virus;GO:0030278//regulation of ossification;GO:0008152//metabolic process	GO:0046872//metal ion binding;GO:0051536//iron-sulfur cluster binding;GO:0003824//catalytic activity	GO:0005789//endoplasmic reticulum membrane;GO:0005794//Golgi apparatus
CL10427.Contig1_All	1431	73	2.9947	7	0.3105	42	1.6817	290	11.9999	66	2.8938	18	0.8921	5	0.2651	gi|123412552|ref|XP_001304086.1|	92	6e-17	hypothetical protein [Trichomonas vaginalis G3] >gi|121885514|gb|EAX91156.1| hypothetical protein TVAG_497970 [Trichomonas vaginalis G3]	--	--	--	--	sp|O76329|ACTNB_DICDI	57.4	8e-08	Interaptin OS=Dictyostelium discoideum GN=abpD PE=1 SV=1	AF1558	52.8	1e-06	COG1196	Chromosome segregation ATPases	K04514	2e-07	57.8	dre:321070	Rho-associated, coiled-coil containing protein kinase [EC:2.7.11.1]	-	-	-
CL10427.Contig2_All	261	11	2.4741	3	0.7297	4	0.8781	5	1.1344	0	0	1	0.2717	0	0	--	--	--	--	--	--	--	--	--	--	--	--	--	--	--	--	--	--	--	--	--	--	-	-	-
CL10428.Contig1_All	1209	7	0.3399	32	1.6803	97	4.5971	1120	54.8542	4	0.2076	86	5.0449	26	1.6314	gi|148666146|gb|EDK98562.1|	181.4	6e-44	GTPase, IMAP family member 4, isoform CRA_b [Mus musculus]	--	--	--	--	sp|Q8K3K9|GIMA4_RAT	178	2e-44	GTPase IMAP family member 4 OS=Rattus norvegicus GN=Gimap4 PE=2 SV=1	--	--	--	--	--	K05305	2e-15	84.3	dre:100150934	fucokinase [EC:2.7.1.52]	-	-	-
CL10428.Contig2_All	1627	130	4.6905	148	5.7748	41	1.4439	817	29.7339	51	1.9667	67	2.9206	58	2.7043	gi|348544492|ref|XP_003459715.1|	59.3	5e-07	PREDICTED: GTPase IMAP family member 8-like, partial [Oreochromis niloticus]	--	--	--	--	sp|Q8K3K9|GIMA4_RAT	181	3e-45	GTPase IMAP family member 4 OS=Rattus norvegicus GN=Gimap4 PE=2 SV=1	--	--	--	--	--	K05305	9e-16	85.9	dre:100150934	fucokinase [EC:2.7.1.52]	-	-	-
CL10428.Contig3_All	292	0	0	2	0.4348	7	1.3736	115	23.3202	2	0.4297	6	1.4573	1	0.2598	--	--	--	--	--	--	--	--	--	--	--	--	--	--	--	--	--	--	--	--	--	--	-	-	-
CL10428.Contig4_All	424	1	0.1385	8	1.1978	37	5	126	17.5964	1	0.148	7	1.1709	1	0.1789	gi|326678098|ref|XP_002666178.2|	96.7	3e-19	PREDICTED: hypothetical protein LOC100331050 [Danio rerio]	--	--	--	--	sp|Q99JY3|GIMA4_MOUSE	110	1e-24	GTPase IMAP family member 4 OS=Mus musculus GN=Gimap4 PE=1 SV=1	--	--	--	--	--	--	--	--	--	--	-	GO:0000166//nucleotide binding	-
CL10429.Contig1_All	387	7	1.0618	2	0.3281	0	0	5	0.765	0	0	4	0.733	0	0	--	--	--	--	--	--	--	--	--	--	--	--	--	--	--	--	--	--	--	--	--	--	-	-	-
CL10429.Contig2_All	331	1	0.1774	0	0	0	0	4	0.7156	0	0	1	0.2143	0	0	--	--	--	--	--	--	--	--	--	--	--	--	--	--	--	--	--	--	--	--	--	--	-	-	-
CL1043.Contig1_All	876	0	0	29	2.1016	99	6.4754	0	0	0	0	79	6.396	5	0.433	gi|291229614|ref|XP_002734768.1|	98.6	3e-19	PREDICTED: hypothetical protein [Saccoglossus kowalevskii]	--	--	--	--	--	--	--	--	--	--	--	--	--	K10841	5e-15	82	tsp:Tsp_04394	DNA excision repair protein ERCC-6	-	GO:0005488//binding	-
CL1043.Contig2_All	987	0	0	4	0.2573	16	0.9288	534	32.0363	3	0.1907	6	0.4311	11	0.8455	gi|291229614|ref|XP_002734768.1|	101.7	4e-20	PREDICTED: hypothetical protein [Saccoglossus kowalevskii]	--	--	--	--	--	--	--	--	--	--	--	--	--	K10841	4e-15	82.8	tsp:Tsp_04394	DNA excision repair protein ERCC-6	-	GO:0005488//binding	-
CL1043.Contig3_All	214	0	0	1	0.2967	4	1.071	14	3.8738	0	0	1	0.3314	0	0	--	--	--	--	--	--	--	--	--	--	--	--	--	--	--	--	--	--	--	--	--	--	-	-	-
CL1043.Contig4_All	306	0	0	0	0	0	0	13	2.5156	0	0	0	0	0	0	--	--	--	--	--	--	--	--	--	--	--	--	--	--	--	--	--	--	--	--	--	--	-	-	-
CL10430.Contig1_All	291	0	0	0	0	0	0	0	0	0	0	41	9.9925	1	0.2607	--	--	--	--	--	--	--	--	--	--	--	--	--	--	--	--	--	--	--	--	--	--	-	-	-
CL10430.Contig2_All	444	0	0	7	1.0009	354	45.6832	1	0.1334	0	0	61	9.7438	2	0.3417	--	--	--	--	--	--	--	--	--	--	--	--	--	--	--	--	--	--	--	--	--	--	-	-	-
CL10431.Contig1_All	419	0	0	0	0	9	1.2307	8	1.1306	0	0	14	2.3697	0	0	gi|375073609|gb|AFA34364.1|	120.6	1e-26	heat shock 70 KDa protein 12A, partial [Ostrea edulis]	--	--	--	--	sp|Q8K0U4|HS12A_MOUSE	84.7	5e-17	Heat shock 70 kDa protein 12A OS=Mus musculus GN=Hspa12a PE=1 SV=1	--	--	--	--	--	--	--	--	--	--	-	-	-
CL10431.Contig2_All	315	0	0	0	0	1	0.1819	20	3.7596	0	0	0	0	0	0	gi|375073609|gb|AFA34364.1|	99.4	4e-20	heat shock 70 KDa protein 12A, partial [Ostrea edulis]	--	--	--	--	sp|Q8K0U4|HS12A_MOUSE	73.9	7e-14	Heat shock 70 kDa protein 12A OS=Mus musculus GN=Hspa12a PE=1 SV=1	--	--	--	--	--	--	--	--	--	--	-	-	-
CL10432.Contig1_All	889	3	0.1981	24	1.7139	330	21.2691	379	25.2438	0	0	231	18.4286	7	0.5973	--	--	--	--	--	--	--	--	--	--	--	--	--	--	--	--	--	--	--	--	--	--	-	-	-
CL10432.Contig2_All	262	1	0.2241	0	0	11	2.4056	1	0.226	0	0	2	0.5414	0	0	--	--	--	--	--	--	--	--	--	--	--	--	--	--	--	--	--	--	--	--	--	--	-	-	-
CL10433.Contig1_All	393	1	0.1494	8	1.2923	13	1.8953	11	1.6574	2	0.3193	5	0.9023	3	0.5791	--	--	--	--	--	--	--	--	--	--	--	--	--	--	--	--	--	--	--	--	--	--	-	-	-
CL10433.Contig2_All	296	8	1.5866	7	1.5013	4	0.7743	6	1.2003	1	0.212	15	3.594	5	1.2814	--	--	--	--	--	--	--	--	--	--	--	--	--	--	--	--	--	--	--	--	--	--	-	-	-
CL10434.Contig1_All	336	2	0.3494	22	4.1567	9	1.5348	1	0.1762	9	1.6806	6	1.2665	7	1.5804	--	--	--	--	--	--	--	--	--	--	--	--	--	--	--	--	--	--	--	--	--	--	-	-	-
CL10434.Contig2_All	239	3	0.7369	16	4.25	16	3.8358	6	1.4865	9	2.3627	0	0	0	0	--	--	--	--	--	--	--	--	--	--	--	--	--	--	--	--	--	--	--	--	--	--	-	-	-
CL10435.Contig1_All	1111	0	0	0	0	90	4.6416	14	0.7462	0	0	81	5.1707	0	0	gi|323363677|emb|CBZ12682.1|	56.2	2e-06	proteophosphoglycan 5 [Leishmania major strain Friedlin]	--	--	--	--	sp|Q61282|PGCA_MOUSE	57.8	4e-08	Aggrecan core protein OS=Mus musculus GN=Acan PE=1 SV=2	XF1267	55.1	2e-07	COG5297	Cellobiohydrolase A (1,4-beta-cellobiosidase A)	K06792	2e-07	57.8	mmu:11595	aggrecan 1	-	-	-
CL10435.Contig2_All	2754	1	0.0213	0	0	177	3.6825	2	0.043	0	0	73	1.8799	0	0	gi|323363677|emb|CBZ12682.1|	65.9	1e-08	proteophosphoglycan 5 [Leishmania major strain Friedlin]	--	--	--	--	sp|Q61282|PGCA_MOUSE	71.2	1e-11	Aggrecan core protein OS=Mus musculus GN=Acan PE=1 SV=2	XF1267	54.3	1e-06	COG5297	Cellobiohydrolase A (1,4-beta-cellobiosidase A)	K06236	1e-11	73.2	xtr:100124865	collagen, type I/II/III/V/XI, alpha	-	-	-
CL10435.Contig3_All	2808	0	0	2	0.0452	154	3.1424	1	0.0211	0	0	52	1.3134	0	0	gi|154344449|ref|XP_001568166.1|	86.7	6e-15	proteophosphoglycan ppg4 [Leishmania braziliensis MHOM/BR/75/M2904] >gi|134065503|emb|CAM43270.1| proteophosphoglycan ppg4 [Leishmania braziliensis MHOM/BR/75/M2904]	--	--	--	--	sp|Q61282|PGCA_MOUSE	78.2	9e-14	Aggrecan core protein OS=Mus musculus GN=Acan PE=1 SV=2	XF1267	54.3	1e-06	COG5297	Cellobiohydrolase A (1,4-beta-cellobiosidase A)	K06792	3e-13	78.2	mmu:11595	aggrecan 1	-	-	-
CL10436.Contig1_All	200	5	1.4676	3	0.9523	2	0.573	0	0	3	0.9411	1	0.3546	7	2.6551	--	--	--	--	--	--	--	--	--	--	--	--	--	--	--	--	--	--	--	--	--	--	-	-	-
CL10436.Contig2_All	334	4	0.703	6	1.1404	0	0	0	0	9	1.6907	6	1.2741	18	4.0883	gi|156402945|ref|XP_001639850.1|	52	8e-06	predicted protein [Nematostella vectensis] >gi|156226981|gb|EDO47787.1| predicted protein [Nematostella vectensis]	--	--	--	--	sp|Q8QFX6|NRP1A_DANRE	65.9	2e-11	Neuropilin-1a OS=Danio rerio GN=nrp1a PE=2 SV=1	--	--	--	--	--	K08606	2e-12	71.2	nve:NEMVE_v1g120119	meprin A, beta [EC:3.4.24.18]	-	-	-
CL10437.Contig1_All	252	0	0	0	0	0	0	0	0	6	1.4939	0	0	0	0	--	--	--	--	--	--	--	--	--	--	--	--	--	--	--	--	--	--	--	--	--	--	-	-	-
CL10437.Contig2_All	276	1	0.2127	0	0	0	0	6	1.2872	0	0	18	4.6254	7	1.924	--	--	--	--	--	--	--	--	--	--	--	--	--	--	--	--	--	--	--	--	--	--	-	-	-
CL10438.Contig1_All	1152	131	6.6755	177	9.7541	78	3.8795	29	1.4906	67	3.6491	20	1.2313	7	0.461	gi|291226980|ref|XP_002733468.1|	58.2	7e-07	PREDICTED: baculoviral IAP repeat-containing protein 4-like [Saccoglossus kowalevskii]	gi|193808368|emb|AM910989.1|	63.9	1e-06	Plasmodium knowlesi strain H chromosome 7, complete genome	sp|Q8JHV9|BIR7A_XENLA	142	1e-33	Baculoviral IAP repeat-containing protein 7-A OS=Xenopus laevis GN=birc7-a PE=1 SV=1	--	--	--	--	--	K16060	2e-34	147	tca:663905	baculoviral IAP repeat-containing protein 2/3	GO:0006915//apoptosis;GO:0008152//metabolic process;GO:0050789//regulation of biological process	GO:0030414//protease inhibitor activity	-
CL10438.Contig2_All	1993	194	5.7143	32	1.0193	42	1.2075	76	2.258	173	5.4463	267	9.5014	128	4.8721	gi|332837576|ref|XP_003313322.1|	60.1	4e-07	PREDICTED: baculoviral IAP repeat-containing protein 3 [Pan troglodytes]	--	--	--	--	sp|Q8JHV9|BIR7A_XENLA	193	1e-48	Baculoviral IAP repeat-containing protein 7-A OS=Xenopus laevis GN=birc7-a PE=1 SV=1	--	--	--	--	--	K16060	3e-48	194	tca:663905	baculoviral IAP repeat-containing protein 2/3	GO:0010466//negative regulation of peptidase activity;GO:0052548//regulation of endopeptidase activity;GO:0043066//negative regulation of apoptosis	GO:0005488//binding;GO:0030414//protease inhibitor activity	GO:0005737//cytoplasm
CL10438.Contig3_All	1459	132	5.3111	35	1.5229	31	1.2174	51	2.0698	104	4.4724	68	3.3055	24	1.2479	gi|335294769|ref|XP_003357307.1|	96.3	3e-18	PREDICTED: baculoviral IAP repeat-containing protein 3 isoform 2 [Sus scrofa]	--	--	--	--	sp|Q8JHV9|BIR7A_XENLA	191	4e-48	Baculoviral IAP repeat-containing protein 7-A OS=Xenopus laevis GN=birc7-a PE=1 SV=1	--	--	--	--	--	K04725	2e-48	194	ssc:100037300	E3 ubiquitin-protein ligase XIAP	GO:0010466//negative regulation of peptidase activity;GO:0052548//regulation of endopeptidase activity;GO:0043066//negative regulation of apoptosis	GO:0005488//binding;GO:0030414//protease inhibitor activity	GO:0005737//cytoplasm
CL10438.Contig4_All	2416	442	10.7397	152	3.994	71	1.6838	268	6.5683	302	7.8428	113	3.3171	83	2.6061	gi|260799549|ref|XP_002594758.1|	90.9	2e-16	hypothetical protein BRAFLDRAFT_224204 [Branchiostoma floridae] >gi|229279994|gb|EEN50769.1| hypothetical protein BRAFLDRAFT_224204 [Branchiostoma floridae]	gi|193808368|emb|AM910989.1|	63.9	3e-06	Plasmodium knowlesi strain H chromosome 7, complete genome	sp|Q8JHV9|BIR7A_XENLA	191	6e-48	Baculoviral IAP repeat-containing protein 7-A OS=Xenopus laevis GN=birc7-a PE=1 SV=1	--	--	--	--	--	K16061	2e-47	191	xla:398387	baculoviral IAP repeat-containing protein 7/8	GO:0008152//metabolic process;GO:0043066//negative regulation of apoptosis	GO:0005488//binding;GO:0030414//protease inhibitor activity	GO:0005737//cytoplasm
CL10439.Contig1_All	258	6	1.3652	3	0.7382	14	3.1092	21	4.8197	4	0.9728	0	0	0	0	--	--	--	--	--	--	--	--	--	--	--	--	--	--	--	--	--	--	--	--	--	--	-	-	-
CL10439.Contig2_All	889	19	1.2546	42	2.9992	53	3.4159	52	3.4635	35	2.4702	14	1.1169	5	0.4267	--	--	--	--	--	--	--	--	--	--	--	--	--	--	--	--	--	--	--	--	--	--	-	-	-
CL10439.Contig3_All	714	7	0.5755	9	0.8002	15	1.2037	116	9.6201	33	2.8999	43	4.2712	58	6.1624	--	--	--	--	--	--	--	--	--	--	--	--	--	--	--	--	--	--	--	--	--	--	-	-	-
CL1044.Contig1_All	2813	1	0.0209	4	0.0903	3	0.0611	4	0.0842	0	0	3	0.0756	1	0.027	gi|197246451|gb|AAI68941.1|	90.5	4e-16	Slmap protein [Rattus norvegicus]	--	--	--	--	sp|Q28623|SLMAP_RABIT	498	4e-140	Sarcolemmal membrane-associated protein OS=Oryctolagus cuniculus GN=SLMAP PE=1 SV=2	aq_1006	124	7e-28	COG0419	ATPase involved in DNA repair	K12478	2e-34	149	pon:100437064	early endosome antigen 1	-	-	-
CL1044.Contig2_All	2975	38	0.7498	27	0.5762	53	1.0208	33	0.6568	18	0.3796	35	0.8344	43	1.0965	gi|359078249|ref|XP_003587678.1|	95.1	1e-17	PREDICTED: sarcolemmal membrane-associated protein isoform 2 [Bos taurus]	--	--	--	--	sp|Q28623|SLMAP_RABIT	498	4e-140	Sarcolemmal membrane-associated protein OS=Oryctolagus cuniculus GN=SLMAP PE=1 SV=2	aq_1006	116	3e-25	COG0419	ATPase involved in DNA repair	K09291	5e-32	140	cqu:CpipJ_CPIJ003594	nucleoprotein TPR	-	-	-
CL1044.Contig3_All	2957	1	0.0199	2	0.0429	3	0.0581	4	0.0801	0	0	3	0.072	1	0.0257	gi|197246451|gb|AAI68941.1|	80.1	6e-13	Slmap protein [Rattus norvegicus]	--	--	--	--	sp|Q28623|SLMAP_RABIT	498	2e-140	Sarcolemmal membrane-associated protein OS=Oryctolagus cuniculus GN=SLMAP PE=1 SV=2	aq_1006	117	1e-25	COG0419	ATPase involved in DNA repair	K10352	1e-32	142	mdo:100012731	myosin heavy chain	-	-	-
CL1044.Contig4_All	2831	2	0.0415	2	0.0448	8	0.1619	13	0.2719	3	0.0665	7	0.1754	3	0.0804	gi|359078249|ref|XP_003587678.1|	102.4	1e-19	PREDICTED: sarcolemmal membrane-associated protein isoform 2 [Bos taurus]	--	--	--	--	sp|Q28623|SLMAP_RABIT	497	7e-140	Sarcolemmal membrane-associated protein OS=Oryctolagus cuniculus GN=SLMAP PE=1 SV=2	aq_1006	124	1e-27	COG0419	ATPase involved in DNA repair	K12478	6e-34	147	pon:100437064	early endosome antigen 1	-	-	-
CL1044.Contig5_All	2888	73	1.4839	58	1.275	31	0.615	20	0.4101	68	1.4773	23	0.5648	23	0.6042	gi|157819677|ref|NP_001099530.1|	89	1e-15	sarcolemmal membrane-associated protein [Rattus norvegicus]	--	--	--	--	sp|Q14BN4|SLMAP_HUMAN	495	2e-139	Sarcolemmal membrane-associated protein OS=Homo sapiens GN=SLMAP PE=1 SV=1	aq_1006	111	6e-24	COG0419	ATPase involved in DNA repair	K10352	3e-34	148	mdo:100012731	myosin heavy chain	-	-	-
CL1044.Contig6_All	2697	4	0.0871	3	0.0706	3	0.0637	4	0.0878	0	0	8	0.2104	4	0.1125	gi|296225507|ref|XP_002758521.1|	504.6	9e-141	PREDICTED: sarcolemmal membrane-associated protein isoform 2 [Callithrix jacchus]	--	--	--	--	sp|Q14BN4|SLMAP_HUMAN	502	1e-141	Sarcolemmal membrane-associated protein OS=Homo sapiens GN=SLMAP PE=1 SV=1	aq_1006	122	4e-27	COG0419	ATPase involved in DNA repair	K12478	2e-32	142	mgp:100545401	early endosome antigen 1	-	GO:0005515//protein binding	GO:0044444//cytoplasmic part;GO:0043229//intracellular organelle
CL1044.Contig7_All	2901	29	0.5868	40	0.8753	92	1.8171	28	0.5715	16	0.346	51	1.2468	33	0.8629	gi|197246451|gb|AAI68941.1|	75.5	1e-11	Slmap protein [Rattus norvegicus]	--	--	--	--	sp|Q28623|SLMAP_RABIT	493	7e-139	Sarcolemmal membrane-associated protein OS=Oryctolagus cuniculus GN=SLMAP PE=1 SV=2	aq_1006	110	1e-23	COG0419	ATPase involved in DNA repair	K10352	7e-33	143	mdo:100012731	myosin heavy chain	-	-	-
CL1044.Contig8_All	2840	1	0.0207	2	0.0447	3	0.0605	4	0.0834	0	0	3	0.0749	1	0.0267	gi|197246451|gb|AAI68941.1|	78.6	1e-12	Slmap protein [Rattus norvegicus]	--	--	--	--	sp|Q28623|SLMAP_RABIT	492	2e-138	Sarcolemmal membrane-associated protein OS=Oryctolagus cuniculus GN=SLMAP PE=1 SV=2	aq_1006	112	4e-24	COG0419	ATPase involved in DNA repair	K10352	4e-32	140	mdo:100012731	myosin heavy chain	-	-	-
CL1044.Contig9_All	587	18	1.8001	56	6.0564	46	4.4901	50	5.0437	8	0.8551	54	6.5244	69	8.9172	gi|170050777|ref|XP_001861464.1|	55.1	1e-06	pugilistDominant [Culex quinquefasciatus] >gi|167872266|gb|EDS35649.1| pugilistDominant [Culex quinquefasciatus]	--	--	--	--	sp|Q8IIG7|YPF05_PLAF7	57.4	2e-08	Uncharacterized protein PF11_0207 OS=Plasmodium falciparum (isolate 3D7) GN=PF11_0207 PE=4 SV=2	aq_1006	50.1	3e-06	COG0419	ATPase involved in DNA repair	K10866	6e-06	50.8	oaa:100077732	DNA repair protein RAD50 [EC:3.6.-.-]	-	-	-
CL10440.Contig1_All	374	0	0	8	1.3579	22	3.3704	1	0.1583	1	0.1678	20	3.7926	19	3.8539	--	--	--	--	--	--	--	--	--	--	--	--	--	--	--	--	--	--	--	--	--	--	-	-	-
CL10440.Contig2_All	1357	2	0.0865	23	1.076	60	2.5334	8	0.3491	3	0.1387	21	1.0975	25	1.3976	--	--	--	--	--	--	--	--	--	--	--	--	--	--	--	--	--	--	--	--	--	--	-	-	-
CL10441.Contig1_All	320	0	0	0	0	0	0	12	2.2205	1	0.1961	0	0	0	0	--	--	--	--	--	--	--	--	--	--	--	--	--	--	--	--	--	--	--	--	--	--	-	-	-
CL10441.Contig2_All	271	0	0	0	0	0	0	47	10.2694	1	0.2315	0	0	0	0	--	--	--	--	--	--	--	--	--	--	--	--	--	--	--	--	--	--	--	--	--	--	-	-	-
CL10442.Contig1_All	2857	29	0.5959	259	5.7551	194	3.8907	268	5.5545	24	0.5271	293	7.2734	131	3.4784	gi|340380039|ref|XP_003388531.1|	361.7	1e-97	PREDICTED: putative uncharacterized protein At4g01020, chloroplastic-like [Amphimedon queenslandica]	--	--	--	--	sp|Q54CX4|Y5521_DICDI	95.5	6e-19	Uncharacterized protein DDB_G0292642 OS=Dictyostelium discoideum GN=DDB_G0292642 PE=4 SV=2	--	--	--	--	--	K11971	1e-19	99.4	acs:100565098	E3 ubiquitin-protein ligase RNF14 [EC:6.3.2.19]	-	GO:0005488//binding	-
CL10442.Contig2_All	2705	23	0.4991	185	4.3418	187	3.9611	58	1.2696	42	0.9742	321	8.4163	101	2.8325	gi|340380039|ref|XP_003388531.1|	339	6e-91	PREDICTED: putative uncharacterized protein At4g01020, chloroplastic-like [Amphimedon queenslandica]	--	--	--	--	sp|Q94981|ARI1_DROME	102	3e-21	Protein ariadne-1 OS=Drosophila melanogaster GN=ari-1 PE=1 SV=2	--	--	--	--	--	K11968	5e-22	107	phu:Phum_PHUM400430	ariadne-1	-	-	-
CL10443.Contig1_All	912	17	1.0943	29	2.0187	17	1.068	18	1.1687	29	1.9951	22	1.7108	13	1.0813	gi|346469351|gb|AEO34520.1|	214.9	3e-54	hypothetical protein [Amblyomma maculatum]	gi|327262672|ref|XM_003216100.1|	65.9	3e-07	PREDICTED: Anolis carolinensis serine/arginine-rich splicing factor 7-like, transcript variant 2 (LOC100557149), mRNA	sp|Q9R0U0|SRS10_MOUSE	196	4e-50	Serine/arginine-rich splicing factor 10 OS=Mus musculus GN=Srsf10 PE=1 SV=2	sll0517	58.9	1e-08	COG0724	RNA-binding proteins (RRM domain)	K12900	3e-52	205	dre:393505	FUS-interacting serine-arginine-rich protein 1	GO:0006355//regulation of transcription, DNA-dependent;GO:0048025//negative regulation of nuclear mRNA splicing, via spliceosome;GO:0006376//mRNA splice site selection;GO:0016482//cytoplasmic transport;GO:0006406//mRNA export from nucleus;GO:0000244//assembly of spliceosomal tri-snRNP	GO:0003723//RNA binding;GO:0050733//RS domain binding;GO:0051082//unfolded protein binding	GO:0005654//nucleoplasm;GO:0005737//cytoplasm
CL10443.Contig2_All	687	37	3.1616	28	2.5874	33	2.7523	16	1.3791	27	2.4659	20	2.0647	10	1.1042	gi|348519627|ref|XP_003447331.1|	123.6	6e-27	PREDICTED: serine/arginine-rich splicing factor 10-like [Oreochromis niloticus]	--	--	--	--	sp|Q9R0U0|SRS10_MOUSE	112	7e-25	Serine/arginine-rich splicing factor 10 OS=Mus musculus GN=Srsf10 PE=1 SV=2	--	--	--	--	--	K12900	1e-26	120	dre:393505	FUS-interacting serine-arginine-rich protein 1	GO:0048025//negative regulation of nuclear mRNA splicing, via spliceosome;GO:0006376//mRNA splice site selection;GO:0016482//cytoplasmic transport	GO:0003676//nucleic acid binding;GO:0005515//protein binding	GO:0005654//nucleoplasm
CL10443.Contig3_All	814	79	5.6973	16	1.2478	23	1.619	34	2.4733	62	4.7789	24	2.0911	12	1.1183	gi|346469351|gb|AEO34520.1|	124	6e-27	hypothetical protein [Amblyomma maculatum]	--	--	--	--	sp|Q9R0U0|SRS10_MOUSE	113	4e-25	Serine/arginine-rich splicing factor 10 OS=Mus musculus GN=Srsf10 PE=1 SV=2	--	--	--	--	--	K12900	1e-27	123	dre:393505	FUS-interacting serine-arginine-rich protein 1	GO:0048025//negative regulation of nuclear mRNA splicing, via spliceosome;GO:0006376//mRNA splice site selection;GO:0016482//cytoplasmic transport	GO:0003676//nucleic acid binding;GO:0005515//protein binding	GO:0005654//nucleoplasm
CL10444.Contig1_All	828	4	0.2836	0	0	2	0.1384	24	1.7163	9	0.682	40	3.4262	18	1.6491	gi|291234897|ref|XP_002737385.1|	215.7	1e-54	PREDICTED: large subunit GTPase 1 homolog [Saccoglossus kowalevskii]	gi|229577160|ref|NM_001159844.1|	83.8	1e-12	Acyrthosiphon pisum large subunit GTPase 1 homolog (Lsg1), mRNA	sp|Q6NY89|LSG1_DANRE	204	2e-52	Large subunit GTPase 1 homolog OS=Danio rerio GN=lsg1 PE=2 SV=1	SPAC3F10.16c	167	2e-41	COG1161	Predicted GTPases	K14539	4e-54	211	spu:589934	large subunit GTPase 1 [EC:3.6.1.-]	GO:0006810//transport	-	GO:0043231//intracellular membrane-bounded organelle
CL10444.Contig2_All	2134	1095	30.1221	1011	30.0761	1788	48.0075	1274	35.3503	787	23.1389	940	31.2403	887	31.5316	gi|344240249|gb|EGV96352.1|	639	0	Large subunit GTPase 1-like [Cricetulus griseus]	gi|229577160|ref|NM_001159844.1|	83.8	3e-12	Acyrthosiphon pisum large subunit GTPase 1 homolog (Lsg1), mRNA	sp|Q5BJT6|LSG1_RAT	624	3e-178	Large subunit GTPase 1 homolog OS=Rattus norvegicus GN=Lsg1 PE=2 SV=1	YGL099w	352	1e-96	COG1161	Predicted GTPases	K14539	1e-177	624	rno:288029	large subunit GTPase 1 [EC:3.6.1.-]	GO:0051168//nuclear export	GO:0005525//GTP binding	GO:0015030//Cajal body;GO:0005783//endoplasmic reticulum
CL10445.Contig1_All	258	0	0	4	0.9842	11	2.4429	5	1.1475	2	0.4864	6	1.6494	5	1.4702	--	--	--	--	--	--	--	--	--	--	--	--	--	--	--	--	--	--	--	--	--	--	-	-	-
CL10445.Contig2_All	213	0	0	0	0	1	0.269	5	1.39	1	0.2946	2	0.6659	2	0.7123	--	--	--	--	--	--	--	--	--	--	--	--	--	--	--	--	--	--	--	--	--	--	-	-	-
CL10446.Contig1_All	216	7	1.9024	20	5.8782	46	12.2023	79	21.6567	10	2.9048	6	1.9701	8	2.8097	--	--	--	--	--	--	--	--	--	--	--	--	--	--	--	--	--	--	--	--	--	--	-	-	-
CL10446.Contig2_All	219	12	3.2166	24	6.9572	48	12.5584	190	51.3721	22	6.3029	15	4.8577	10	3.464	--	--	--	--	--	--	--	--	--	--	--	--	--	--	--	--	--	--	--	--	--	--	-	-	-
CL10447.Contig1_All	343	4	0.6846	2	0.3702	1	0.167	3	0.5179	5	0.9146	1	0.2068	0	0	gi|260796617|ref|XP_002593301.1|	65.5	7e-10	hypothetical protein BRAFLDRAFT_123644 [Branchiostoma floridae] >gi|229278525|gb|EEN49312.1| hypothetical protein BRAFLDRAFT_123644 [Branchiostoma floridae]	--	--	--	--	sp|Q5RBR6|SPRY3_PONAB	77.4	7e-15	SPRY domain-containing protein 3 OS=Pongo abelii GN=SPRYD3 PE=2 SV=1	--	--	--	--	--	--	--	--	--	--	-	-	-
CL10447.Contig2_All	723	30	2.4358	63	5.5318	96	7.608	23	1.8837	52	4.5126	103	10.1037	46	4.8265	gi|260796617|ref|XP_002593301.1|	103.6	7e-21	hypothetical protein BRAFLDRAFT_123644 [Branchiostoma floridae] >gi|229278525|gb|EEN49312.1| hypothetical protein BRAFLDRAFT_123644 [Branchiostoma floridae]	--	--	--	--	sp|Q5RBR6|SPRY3_PONAB	157	3e-38	SPRY domain-containing protein 3 OS=Pongo abelii GN=SPRYD3 PE=2 SV=1	--	--	--	--	--	--	--	--	--	--	-	-	-
CL10448.Contig1_All	1286	13	0.5934	23	1.1354	39	1.7376	57	2.6245	7	0.3415	40	2.206	25	1.4747	gi|73948982|ref|XP_848593.1|	133.3	2e-29	PREDICTED: tRNA (cytosine(38)-C(5))-methyltransferase isoform 2 [Canis lupus familiaris]	--	--	--	--	sp|Q7YS61|TRDMT_BOVIN	130	8e-30	tRNA (cytosine-5-)-methyltransferase OS=Bos taurus GN=TRDMT1 PE=2 SV=1	SPBC19C2.02	72.8	1e-12	COG0270	Site-specific DNA methylase	K15336	4e-32	139	ecb:100068465	tRNA (cytosine38-C5)-methyltransferase [EC:2.1.1.204]	-	-	-
CL10448.Contig2_All	1779	22	0.726	102	3.6399	143	4.6057	87	2.8958	16	0.5643	169	6.7374	107	4.5627	gi|73948982|ref|XP_848593.1|	297.4	1e-78	PREDICTED: tRNA (cytosine(38)-C(5))-methyltransferase isoform 2 [Canis lupus familiaris]	--	--	--	--	sp|O14717|TRDMT_HUMAN	217	8e-56	tRNA (cytosine(38)-C(5))-methyltransferase OS=Homo sapiens GN=TRDMT1 PE=1 SV=1	SPBC19C2.02	154	6e-37	COG0270	Site-specific DNA methylase	K15336	4e-78	293	ssc:100302362	tRNA (cytosine38-C5)-methyltransferase [EC:2.1.1.204]	GO:0008033//tRNA processing;GO:0090116	GO:0003886//DNA (cytosine-5-)-methyltransferase activity;GO:0003677//DNA binding;GO:0003723//RNA binding;GO:0016428//tRNA (cytosine-5-)-methyltransferase activity	GO:0005634//nucleus
CL10449.Contig1_All	1297	14	0.6337	22	1.0768	27	1.1928	31	1.4153	20	0.9675	42	2.2966	29	1.6962	gi|291243397|ref|XP_002741592.1|	65.5	5e-09	PREDICTED: hypothetical protein [Saccoglossus kowalevskii]	--	--	--	--	sp|Q922J3|CLIP1_MOUSE	80.9	6e-15	CAP-Gly domain-containing linker protein 1 OS=Mus musculus GN=Clip1 PE=1 SV=1	aq_629	75.9	1e-13	COG1196	Chromosome segregation ATPases	K10352	5e-16	86.3	cin:100176948	myosin heavy chain	-	-	-
CL10449.Contig2_All	4711	176	2.1931	222	2.9916	410	4.9866	1162	14.6053	134	1.7847	383	5.7659	266	4.2834	gi|154413468|ref|XP_001579764.1|	94.7	4e-17	viral A-type inclusion protein [Trichomonas vaginalis G3]	--	--	--	--	sp|O76329|ACTNB_DICDI	190	3e-47	Interaptin OS=Dictyostelium discoideum GN=abpD PE=1 SV=1	YHR023w	133	3e-30	COG5022	Myosin heavy chain	K00907	3e-48	195	dme:Dmel_CG18255	myosin-light-chain kinase [EC:2.7.11.18]	-	-	-
CL1045.Contig1_All	468	15	1.8815	30	4.0695	38	4.6524	45	5.6936	5	0.6703	8	1.2123	7	1.1347	gi|260833550|ref|XP_002611720.1|	59.3	5e-08	hypothetical protein BRAFLDRAFT_56798 [Branchiostoma floridae] >gi|229297091|gb|EEN67730.1| hypothetical protein BRAFLDRAFT_56798 [Branchiostoma floridae]	--	--	--	--	sp|O00625|PIR_HUMAN	49.7	3e-06	Pirin OS=Homo sapiens GN=PIR PE=1 SV=1	--	--	--	--	--	K06911	1e-08	59.3	bfo:BRAFLDRAFT_56798		-	-	-
CL1045.Contig2_All	206	0	0	6	1.8491	4	1.1126	0	0	0	0	0	0	0	0	--	--	--	--	--	--	--	--	--	--	--	--	--	--	--	--	--	--	--	--	--	--	-	-	-
CL10450.Contig1_All	631	0	0	3	0.3018	60	5.4483	0	0	0	0	44	4.9454	0	0	gi|350588426|ref|XP_003482648.1|	66.6	7e-10	PREDICTED: endonuclease domain-containing 1 protein [Sus scrofa]	--	--	--	--	sp|O94919|ENDD1_HUMAN	64.3	2e-10	Endonuclease domain-containing 1 protein OS=Homo sapiens GN=ENDOD1 PE=1 SV=2	--	--	--	--	--	K15049	1e-10	66.6	ssc:100739212	endonuclease domain-containing 1 protein	-	-	-
CL10450.Contig2_All	284	0	0	4	0.8941	17	3.4298	3	0.6255	0	0	37	9.2399	0	0	--	--	--	--	--	--	--	--	--	--	--	--	--	--	--	--	--	--	--	--	--	--	-	-	-
CL10451.Contig1_All	617	11	1.0466	37	3.807	27	2.5073	65	6.238	11	1.1186	4	0.4598	9	1.1066	gi|260841683|ref|XP_002614040.1|	91.3	2e-17	hypothetical protein BRAFLDRAFT_67376 [Branchiostoma floridae] >gi|229299430|gb|EEN70049.1| hypothetical protein BRAFLDRAFT_67376 [Branchiostoma floridae]	--	--	--	--	sp|A9ULZ2|BIR7B_XENLA	80.9	2e-15	Baculoviral IAP repeat-containing protein 7-B OS=Xenopus laevis GN=birc7-b PE=2 SV=2	--	--	--	--	--	K04725	3e-17	88.6	aga:AgaP_AGAP007294	E3 ubiquitin-protein ligase XIAP	-	-	-
CL10451.Contig2_All	469	3	0.3755	11	1.489	8	0.9774	21	2.6513	3	0.4013	11	1.6634	35	5.6612	gi|328905050|gb|AEB54800.1|	70.1	3e-11	inhibitor of apoptosis protein [Crassostrea gigas]	--	--	--	--	sp|Q13075|BIRC1_HUMAN	67	2e-11	Baculoviral IAP repeat-containing protein 1 OS=Homo sapiens GN=NAIP PE=1 SV=3	--	--	--	--	--	K12807	5e-11	67	hsa:4671	baculoviral IAP repeat-containing protein 1	-	-	-
CL10451.Contig3_All	592	7	0.6941	21	2.252	9	0.8711	42	4.2009	4	0.4239	0	0	8	1.0251	gi|260841683|ref|XP_002614040.1|	94	3e-18	hypothetical protein BRAFLDRAFT_67376 [Branchiostoma floridae] >gi|229299430|gb|EEN70049.1| hypothetical protein BRAFLDRAFT_67376 [Branchiostoma floridae]	--	--	--	--	sp|A9ULZ2|BIR7B_XENLA	81.3	1e-15	Baculoviral IAP repeat-containing protein 7-B OS=Xenopus laevis GN=birc7-b PE=2 SV=2	--	--	--	--	--	K16061	1e-18	93.2	acs:100560580	baculoviral IAP repeat-containing protein 7/8	-	-	-
CL10452.Contig1_All	262	2	0.4481	0	0	2	0.4374	7	1.582	0	0	14	3.7897	0	0	--	--	--	--	--	--	--	--	--	--	--	--	--	--	--	--	--	--	--	--	--	--	-	-	-
CL10452.Contig2_All	210	0	0	0	0	20	5.4569	17	4.7934	3	0.8963	7	2.3641	3	1.0837	--	--	--	--	--	--	--	--	--	--	--	--	--	--	--	--	--	--	--	--	--	--	-	-	-
CL10453.Contig1_All	331	0	0	0	0	0	0	27	4.8301	0	0	10	2.1427	0	0	--	--	--	--	--	--	--	--	--	--	--	--	--	--	--	--	--	--	--	--	--	--	-	-	-
CL10453.Contig2_All	459	0	0	0	0	0	0	74	9.5463	0	0	0	0	0	0	--	--	--	--	--	--	--	--	--	--	--	--	--	--	--	--	--	--	--	--	--	--	-	-	-
CL10454.Contig1_All	525	8	0.8945	14	1.6929	15	1.6371	52	5.8649	23	2.7487	17	2.2965	2	0.289	--	--	--	--	--	--	--	--	--	--	--	--	--	--	--	--	--	--	--	--	--	--	-	-	-
CL10454.Contig2_All	1633	322	11.5754	180	6.9976	102	3.5789	110	3.9886	496	19.0572	44	1.9109	183	8.5012	--	--	--	--	--	--	--	--	--	--	--	--	--	--	--	--	--	--	--	--	--	--	-	-	-
CL10454.Contig3_All	270	15	3.2613	1	0.2351	4	0.8489	10	2.1931	6	1.3943	0	0	0	0	--	--	--	--	--	--	--	--	--	--	--	--	--	--	--	--	--	--	--	--	--	--	-	-	-
CL10455.Contig1_All	595	3	0.296	81	8.6424	82	7.8965	28	2.7865	14	1.4763	73	8.7014	91	11.6022	--	--	--	--	--	--	--	--	--	--	--	--	--	--	--	--	--	--	--	--	--	--	-	-	-
CL10455.Contig2_All	297	0	0	0	0	0	0	0	0	0	0	2	0.4776	13	3.3205	--	--	--	--	--	--	--	--	--	--	--	--	--	--	--	--	--	--	--	--	--	--	-	-	-
CL10456.Contig1_All	1073	90	4.9239	31	1.8341	5	0.267	1	0.0552	254	14.8524	3	0.1983	8	0.5656	--	--	--	--	--	--	--	--	--	--	--	--	--	--	--	--	--	--	--	--	--	--	-	-	-
CL10456.Contig2_All	297	5	0.9883	0	0	1	0.1929	1	0.1994	13	2.7463	1	0.2388	8	2.0434	--	--	--	--	--	--	--	--	--	--	--	--	--	--	--	--	--	--	--	--	--	--	-	-	-
CL10456.Contig3_All	555	11	1.1635	1	0.1144	3	0.3097	3	0.3201	26	2.9393	1	0.1278	0	0	--	--	--	--	--	--	--	--	--	--	--	--	--	--	--	--	--	--	--	--	--	--	-	-	-
CL10456.Contig4_All	554	14	1.4835	0	0	1	0.1034	1	0.1069	12	1.359	1	0.128	0	0	--	--	--	--	--	--	--	--	--	--	--	--	--	--	--	--	--	--	--	--	--	--	-	-	-
CL10456.Contig5_All	241	0	0	0	0	1	0.2377	7	1.7199	0	0	0	0	0	0	--	--	--	--	--	--	--	--	--	--	--	--	--	--	--	--	--	--	--	--	--	--	-	-	-
CL10456.Contig6_All	233	0	0	0	0	1	0.2459	7	1.7789	0	0	0	0	0	0	--	--	--	--	--	--	--	--	--	--	--	--	--	--	--	--	--	--	--	--	--	--	-	-	-
CL10457.Contig1_All	216	0	0	1	0.2939	10	2.6527	0	0	0	0	4	1.3134	1	0.3512	--	--	--	--	--	--	--	--	--	--	--	--	--	--	--	--	--	--	--	--	--	--	-	-	-
CL10457.Contig2_All	252	0	0	0	0	0	0	4	0.9399	0	0	2	0.5629	16	4.8166	--	--	--	--	--	--	--	--	--	--	--	--	--	--	--	--	--	--	--	--	--	--	-	-	-
CL10458.Contig1_All	1282	78	3.5717	136	6.7347	220	9.8327	235	10.8542	61	2.9854	207	11.4516	87	5.1481	gi|156551960|ref|XP_001602349.1|	288.1	5e-76	PREDICTED: putative neutral sphingomyelinase-like [Nasonia vitripennis]	gi|380020010|ref|XM_003693844.1|	61.9	6e-06	PREDICTED: Apis florea putative neutral sphingomyelinase-like (LOC100864955), mRNA	sp|O60906|NSMA_HUMAN	243	5e-64	Sphingomyelin phosphodiesterase 2 OS=Homo sapiens GN=SMPD2 PE=1 SV=2	--	--	--	--	--	K12351	8e-77	288	nvi:100118365	sphingomyelin phosphodiesterase 2 [EC:3.1.4.12]	-	-	-
CL10458.Contig2_All	201	1	0.2921	0	0	0	0	22	6.481	0	0	8	2.8228	4	1.5097	--	--	--	--	--	--	--	--	--	--	--	--	--	--	--	--	--	--	--	--	--	--	-	-	-
CL10459.Contig1_All	706	75	6.2362	71	6.3844	55	4.4637	66	5.5355	56	4.9768	29	2.9132	43	4.6204	--	--	--	--	--	--	--	--	--	--	--	--	--	--	--	--	--	--	--	--	--	--	-	-	-
CL10459.Contig2_All	699	142	11.9255	43	3.9053	26	2.1312	128	10.843	124	11.1303	47	4.7687	78	8.4651	--	--	--	--	--	--	--	--	--	--	--	--	--	--	--	--	--	--	--	--	--	--	-	-	-
CL1046.Contig1_All	606	25	2.4218	57	5.9713	120	11.346	39	3.8107	28	2.899	36	4.2132	19	2.3785	--	--	--	--	--	--	--	--	--	--	--	--	--	--	--	--	--	--	--	--	--	--	-	-	-
CL1046.Contig2_All	355	1	0.1654	1	0.1788	0	0	28	4.6703	2	0.3535	11	2.1976	1	0.2137	--	--	--	--	--	--	--	--	--	--	--	--	--	--	--	--	--	--	--	--	--	--	-	-	-
CL10460.Contig1_All	268	0	0	0	0	8	1.7104	6	1.3257	0	0	4	1.0585	5	1.4153	--	--	--	--	--	--	--	--	--	--	--	--	--	--	--	--	--	--	--	--	--	--	-	-	-
CL10460.Contig2_All	222	0	0	9	2.5737	5	1.2905	9	2.4005	1	0.2826	2	0.6389	2	0.6834	--	--	--	--	--	--	--	--	--	--	--	--	--	--	--	--	--	--	--	--	--	--	-	-	-
CL10460.Contig3_All	488	1	0.1203	14	1.8213	23	2.7005	47	5.7029	7	0.9	20	2.9066	14	2.1763	--	--	--	--	--	--	--	--	--	--	--	--	--	--	--	--	--	--	--	--	--	--	-	-	-
CL10461.Contig1_All	261	28	6.2977	1	0.2432	4	0.8781	2	0.4537	25	6.0098	6	1.6304	3	0.872	--	--	--	--	--	--	--	--	--	--	--	--	--	--	--	--	--	--	--	--	--	--	-	-	-
CL10461.Contig2_All	247	1	0.2377	3	0.7711	2	0.4639	2	0.4795	3	0.7621	0	0	1	0.3071	--	--	--	--	--	--	--	--	--	--	--	--	--	--	--	--	--	--	--	--	--	--	-	-	-
CL10461.Contig3_All	208	0	0	1	0.3052	2	0.5509	5	1.4234	4	1.2066	2	0.6819	0	0	--	--	--	--	--	--	--	--	--	--	--	--	--	--	--	--	--	--	--	--	--	--	-	-	-
CL10462.Contig1_All	261	1	0.2249	6	1.4594	3	0.6586	7	1.5881	1	0.2404	1	0.2717	7	2.0346	--	--	--	--	--	--	--	--	--	--	--	--	--	--	--	--	--	--	--	--	--	--	-	-	-
CL10462.Contig2_All	326	1	0.1801	0	0	0	0	76	13.8043	3	0.5774	1	0.2176	5	1.1635	--	--	--	--	--	--	--	--	--	--	--	--	--	--	--	--	--	--	--	--	--	--	-	-	-
CL10463.Contig1_All	451	9	1.1715	2	0.2815	15	1.9057	16	2.1007	4	0.5565	15	2.3588	15	2.5231	--	--	--	--	--	--	--	--	--	--	--	--	--	--	--	--	--	--	--	--	--	--	-	-	-
CL10463.Contig2_All	218	1	0.2693	13	3.7857	1	0.2628	8	2.173	2	0.5756	2	0.6507	4	1.3919	--	--	--	--	--	--	--	--	--	--	--	--	--	--	--	--	--	--	--	--	--	--	-	-	-
CL10463.Contig3_All	922	165	10.5055	12	0.8263	22	1.3672	35	2.2478	175	11.9089	20	1.5384	11	0.9051	--	--	--	--	gi|70887906|gb|AC133198.3|	67.9	7e-08	Mus musculus BAC clone RP23-251I6 from chromosome 17, complete sequence	--	--	--	--	--	--	--	--	--	--	--	--	--	--	-	-	-
CL10464.Contig1_All	1756	997	33.3301	139	5.0252	127	4.144	201	6.7778	899	32.1217	129	5.2101	302	13.0467	gi|345971942|gb|ABU89802.2|	1048.5	0	nuclear receptor subfamily 1 G [Mytilus galloprovincialis]	gi|345971941|gb|EF644349.2|	2914	0	Mytilus galloprovincialis nuclear receptor subfamily 1 G mRNA, partial cds	sp|Q9W6B3|RARB_COTJA	150	7e-36	Retinoic acid receptor beta OS=Coturnix coturnix japonica GN=RARB PE=2 SV=1	--	--	--	--	--	K08701	9e-38	159	spu:592902	nuclear receptor subfamily 1 group D member 3	GO:0048731;GO:0050794//regulation of cellular process	-	-
CL10464.Contig2_All	1685	892	31.0764	54	2.0345	80	2.7204	142	4.9901	886	32.9911	96	4.0407	97	4.3671	gi|345971942|gb|ABU89802.2|	1048.5	0	nuclear receptor subfamily 1 G [Mytilus galloprovincialis]	gi|345971941|gb|EF644349.2|	2898	0	Mytilus galloprovincialis nuclear receptor subfamily 1 G mRNA, partial cds	sp|Q9W6B3|RARB_COTJA	150	6e-36	Retinoic acid receptor beta OS=Coturnix coturnix japonica GN=RARB PE=2 SV=1	--	--	--	--	--	K08701	8e-38	159	spu:592902	nuclear receptor subfamily 1 group D member 3	GO:0048731;GO:0050794//regulation of cellular process	-	-
CL10465.Contig1_All	330	0	0	1	0.1924	0	0	9	1.6149	0	0	1	0.2149	0	0	gi|291230694|ref|XP_002735301.1|	54.3	1e-06	PREDICTED: CAP-GLY domain containing linker protein 2-like [Saccoglossus kowalevskii]	--	--	--	--	--	--	--	--	--	--	--	--	--	--	--	--	--	--	-	-	-
CL10465.Contig2_All	314	1	0.187	1	0.2022	16	2.9196	5	0.9429	1	0.1998	5	1.1293	0	0	gi|291230694|ref|XP_002735301.1|	54.3	1e-06	PREDICTED: CAP-GLY domain containing linker protein 2-like [Saccoglossus kowalevskii]	--	--	--	--	--	--	--	--	--	--	--	--	--	--	--	--	--	--	-	-	-
CL10466.Contig1_All	1524	32	1.2326	10	0.4166	28	1.0527	26	1.0102	16	0.6587	184	8.5628	37	1.8418	gi|115634725|ref|XP_001195762.1|	205.7	4e-51	PREDICTED: similar to CHMP family, member 7 [Strongylocentrotus purpuratus] >gi|115924447|ref|XP_001196534.1| PREDICTED: similar to CHMP family, member 7 [Strongylocentrotus purpuratus]	--	--	--	--	sp|Q5R812|CHMP7_PONAB	203	9e-52	Charged multivesicular body protein 7 OS=Pongo abelii GN=CHMP7 PE=2 SV=1	--	--	--	--	--	K15053	7e-52	205	spu:765487	charged multivesicular body protein 7	GO:0016197//endosome transport	-	GO:0044444//cytoplasmic part
CL10466.Contig2_All	1183	89	4.4164	78	4.1858	137	6.6355	66	3.3035	44	2.3336	137	8.2133	54	3.4628	gi|225706472|gb|ACO09082.1|	126.3	2e-27	CHMP7 [Osmerus mordax]	--	--	--	--	sp|Q5ZJB7|CHMP7_CHICK	125	2e-28	Charged multivesicular body protein 7 OS=Gallus gallus GN=CHMP7 PE=2 SV=1	--	--	--	--	--	K15053	6e-28	125	gga:419535	charged multivesicular body protein 7	GO:0016044//membrane organization;GO:0045324//late endosome to vacuole transport;GO:0015031//protein transport	GO:0008565//protein transporter activity	GO:0000815//ESCRT III complex
CL10467.Contig1_All	913	4	0.2572	5	0.3477	6	0.3765	46	2.9834	7	0.4811	25	1.942	22	1.828	--	--	--	--	--	--	--	--	--	--	--	--	--	--	--	--	--	--	--	--	--	--	-	-	-
CL10467.Contig2_All	274	0	0	0	0	0	0	0	0	0	0	10	2.5884	13	3.5992	--	--	--	--	--	--	--	--	--	--	--	--	--	--	--	--	--	--	--	--	--	--	-	-	-
CL10468.Contig1_All	517	0	0	0	0	1	0.1108	0	0	0	0	4	0.5487	0	0	--	--	--	--	--	--	--	--	--	--	--	--	--	--	--	--	--	--	--	--	--	--	-	-	-
CL10468.Contig2_All	656	0	0	0	0	1	0.0873	12	1.0832	0	0	11	1.1892	0	0	--	--	--	--	--	--	--	--	--	--	--	--	--	--	--	--	--	--	--	--	--	--	-	-	-
CL10468.Contig3_All	460	0	0	1	0.138	33	4.1105	4	0.5149	0	0	0	0	0	0	--	--	--	--	--	--	--	--	--	--	--	--	--	--	--	--	--	--	--	--	--	--	-	-	-
CL10469.Contig1_All	233	0	0	1	0.2725	1	0.2459	8	2.0331	1	0.2693	1	0.3044	2	0.6512	--	--	--	--	--	--	--	--	--	--	--	--	--	--	--	--	--	--	--	--	--	--	-	-	-
CL10469.Contig2_All	253	1	0.232	14	3.513	6	1.3588	3	0.7021	0	0	2	0.5607	1	0.2998	--	--	--	--	--	--	--	--	--	--	--	--	--	--	--	--	--	--	--	--	--	--	-	-	-
CL1047.Contig1_All	339	7	1.2122	10	1.8727	17	2.8733	12	2.096	16	2.9613	11	2.3013	15	3.3567	--	--	--	--	--	--	--	--	--	--	--	--	--	--	--	--	--	--	--	--	--	--	-	-	-
CL1047.Contig2_All	251	5	1.1694	1	0.2529	1	0.2283	4	0.9436	10	2.4997	2	0.5651	0	0	--	--	--	--	--	--	--	--	--	--	--	--	--	--	--	--	--	--	--	--	--	--	-	-	-
CL10470.Contig1_All	397	0	0	0	0	0	0	21	3.1322	0	0	0	0	0	0	gi|354502801|ref|XP_003513470.1|	56.6	3e-07	PREDICTED: thyroid receptor-interacting protein 11-like isoform 3 [Cricetulus griseus]	--	--	--	--	sp|P70335|ROCK1_MOUSE	48.5	4e-06	Rho-associated protein kinase 1 OS=Mus musculus GN=Rock1 PE=1 SV=1	--	--	--	--	--	--	--	--	--	--	-	-	-
CL10470.Contig2_All	448	0	0	0	0	0	0	34	4.4939	0	0	0	0	0	0	gi|195150115|ref|XP_002016000.1|	52.8	5e-06	GL11356 [Drosophila persimilis] >gi|194109847|gb|EDW31890.1| GL11356 [Drosophila persimilis]	--	--	--	--	sp|P17210|KINH_DROME	51.6	6e-07	Kinesin heavy chain OS=Drosophila melanogaster GN=Khc PE=1 SV=2	--	--	--	--	--	K10396	8e-07	52.8	dpe:Dper_GL11356	kinesin family member 5	-	-	-
CL10471.Contig1_All	302	0	0	2	0.4204	10	1.8973	0	0	0	0	1	0.2348	7	1.7584	--	--	--	--	--	--	--	--	--	--	--	--	--	--	--	--	--	--	--	--	--	--	-	-	-
CL10471.Contig2_All	564	0	0	4	0.4502	12	1.2191	0	0	0	0	3	0.3772	54	7.2633	--	--	--	--	--	--	--	--	--	--	--	--	--	--	--	--	--	--	--	--	--	--	-	-	-
CL10472.Contig1_All	244	60	14.4353	11	2.862	25	5.8707	23	5.5816	20	5.1428	4	1.1627	1	0.3109	--	--	--	--	--	--	--	--	--	--	--	--	--	--	--	--	--	--	--	--	--	--	-	-	-
CL10472.Contig2_All	243	47	11.3542	3	0.7838	5	1.179	20	4.8735	45	11.619	4	1.1674	1	0.3122	--	--	--	--	--	--	--	--	--	--	--	--	--	--	--	--	--	--	--	--	--	--	-	-	-
CL10473.Contig1_All	226	0	0	0	0	0	0	23	6.0261	0	0	0	0	0	0	--	--	--	--	--	--	--	--	--	--	--	--	--	--	--	--	--	--	--	--	--	--	-	-	-
CL10473.Contig2_All	231	0	0	0	0	0	0	45	11.535	0	0	0	0	0	0	--	--	--	--	--	--	--	--	--	--	--	--	--	--	--	--	--	--	--	--	--	--	-	-	-
CL10474.Contig1_All	458	1	0.1282	7	0.9703	27	3.3778	23	2.9736	1	0.137	22	3.4067	8	1.3251	--	--	--	--	--	--	--	--	--	--	--	--	--	--	--	--	--	--	--	--	--	--	-	-	-
CL10474.Contig2_All	272	0	0	6	1.4004	12	2.5278	1	0.2177	0	0	0	0	0	0	--	--	--	--	--	--	--	--	--	--	--	--	--	--	--	--	--	--	--	--	--	--	-	-	-
CL10475.Contig1_All	710	305	25.2178	130	11.6238	55	4.4385	294	24.5192	227	20.06	41	4.0955	65	6.945	gi|375073707|gb|AFA34412.1|	139.8	9e-32	XP001642131-like protein, partial [Ostrea edulis]	--	--	--	--	sp|Q6DK93|CNFN_XENTR	60.1	4e-09	Cornifelin homolog OS=Xenopus tropicalis GN=cnfn PE=3 SV=1	--	--	--	--	--	--	--	--	--	--	-	-	-
CL10475.Contig2_All	759	75	5.8008	23	1.9238	8	0.6039	28	2.1844	52	4.2986	29	2.7098	48	4.7975	gi|375073707|gb|AFA34412.1|	139.4	1e-31	XP001642131-like protein, partial [Ostrea edulis]	--	--	--	--	sp|Q6DK93|CNFN_XENTR	60.1	5e-09	Cornifelin homolog OS=Xenopus tropicalis GN=cnfn PE=3 SV=1	--	--	--	--	--	--	--	--	--	--	-	-	-
CL10475.Contig3_All	500	54	6.34	59	7.4911	20	2.2919	41	4.8555	40	5.0194	16	2.2695	34	5.1585	gi|375073707|gb|AFA34412.1|	66.2	5e-10	XP001642131-like protein, partial [Ostrea edulis]	--	--	--	--	--	--	--	--	--	--	--	--	--	--	--	--	--	--	-	-	-
CL10476.Contig1_All	527	0	0	0	0	0	0	464	52.1345	0	0	0	0	0	0	gi|291223539|ref|XP_002731767.1|	72.8	6e-12	PREDICTED: peptide O-xylosyltransferase-like [Saccoglossus kowalevskii]	--	--	--	--	sp|A2BGL3|WSCD2_DANRE	68.2	9e-12	WSC domain-containing protein 2 OS=Danio rerio GN=wscd2 PE=3 SV=1	--	--	--	--	--	K00771	4e-09	61.2	tca:657929	protein xylosyltransferase [EC:2.4.2.26]	-	-	-
CL10476.Contig2_All	249	0	0	0	0	0	0	58	13.7926	0	0	0	0	0	0	--	--	--	--	--	--	--	--	--	--	--	--	--	--	--	--	--	--	--	--	--	--	-	-	-
CL10477.Contig1_All	572	8	0.821	16	1.7758	28	2.8048	32	3.3126	17	1.8647	19	2.3558	17	2.2546	--	--	--	--	--	--	--	--	--	--	--	--	--	--	--	--	--	--	--	--	--	--	-	-	-
CL10477.Contig2_All	926	209	13.2495	210	14.397	281	17.3873	448	28.6474	300	20.327	218	16.6966	324	26.543	--	--	--	--	gi|6143913|gb|AC005992.15|	71.9	4e-09	Mus musculus strain 129X1/SvJ ES cell line RW4 chromosome 1q21-23 clone mgs1-68e20, complete sequence	--	--	--	--	--	--	--	--	--	--	--	--	--	--	-	-	-
CL10478.Contig1_All	277	0	0	0	0	0	0	0	0	3	0.6795	0	0	2	0.5477	--	--	--	--	--	--	--	--	--	--	--	--	--	--	--	--	--	--	--	--	--	--	-	-	-
CL10478.Contig2_All	277	0	0	0	0	1	0.2069	0	0	4	0.906	2	0.5121	0	0	--	--	--	--	--	--	--	--	--	--	--	--	--	--	--	--	--	--	--	--	--	--	-	-	-
CL10479.Contig1_All	2405	9197	224.49	3854	101.733	2007	47.8155	1450	35.7002	6286	163.992	1018	30.0203	2552	80.4975	gi|193878319|gb|ACF25904.1|	184.5	1e-44	GST3 [Chlamys farreri]	--	--	--	--	sp|O73888|HPGDS_CHICK	144	9e-34	Hematopoietic prostaglandin D synthase OS=Gallus gallus GN=HPGDS PE=1 SV=3	--	--	--	--	--	K01830	3e-33	144	gga:395863	prostaglandin-H2 D-isomerase [EC:5.3.99.2]	GO:0006631//fatty acid metabolic process	GO:0003824//catalytic activity	-
CL10479.Contig2_All	410	40	5.7272	14	2.1677	5	0.6988	3	0.4333	34	5.2031	0	0	0	0	gi|193878319|gb|ACF25904.1|	56.6	3e-07	GST3 [Chlamys farreri]	--	--	--	--	sp|P27012|SCRY4_ENTDO	48.9	3e-06	S-crystallin 4 OS=Enteroctopus dofleini PE=2 SV=1	--	--	--	--	--	--	--	--	--	--	-	-	-
CL1048.Contig1_All	250	0	0	0	0	10	2.2919	10	2.3685	1	0.251	0	0	0	0	--	--	--	--	--	--	--	--	--	--	--	--	--	--	--	--	--	--	--	--	--	--	-	-	-
CL1048.Contig2_All	241	0	0	0	0	7	1.6642	12	2.9484	0	0	6	1.7657	0	0	--	--	--	--	--	--	--	--	--	--	--	--	--	--	--	--	--	--	--	--	--	--	-	-	-
CL10480.Contig1_All	1066	33	1.8173	57	3.3946	146	7.8475	325	18.0528	23	1.3537	152	10.1127	41	2.9177	gi|291232840|ref|XP_002736362.1|	192.2	3e-47	PREDICTED: leucine rich repeat containing 46-like [Saccoglossus kowalevskii]	--	--	--	--	sp|Q4R747|LRC46_MACFA	127	3e-29	Leucine-rich repeat-containing protein 46 OS=Macaca fascicularis GN=LRRC46 PE=2 SV=1	SPAC4A8.12c	50.4	5e-06	COG4886	Leucine-rich repeat (LRR) protein	K11293	2e-09	63.9	cbr:CBG03541	protein HIRA/HIR1	-	-	-
CL10480.Contig2_All	235	0	0	0	0	0	0	0	0	0	0	0	0	0	0	gi|291232840|ref|XP_002736362.1|	54.7	1e-06	PREDICTED: leucine rich repeat containing 46-like [Saccoglossus kowalevskii]	--	--	--	--	--	--	--	--	--	--	--	--	--	--	--	--	--	--	-	-	-
CL10481.Contig1_All	331	0	0	14	2.6851	18	3.1159	3	0.5367	0	0	0	0	0	0	gi|241646745|ref|XP_002411111.1|	92	7e-18	general transcription factor IIE (TFIIE) subunit, putative [Ixodes scapularis] >gi|215503741|gb|EEC13235.1| general transcription factor IIE (TFIIE) subunit, putative [Ixodes scapularis]	gi|241646744|ref|XM_002411066.1|	60	6e-06	Ixodes scapularis general transcription factor IIE (TFIIE) subunit, putative, mRNA	sp|Q5ZKH0|TF2H5_CHICK	77	9e-15	General transcription factor IIH subunit 5 OS=Gallus gallus GN=GTF2H5 PE=3 SV=1	--	--	--	--	--	K10845	9e-19	92	isc:IscW_ISCW008923	TFIIH basal transcription factor complex TTD-A subunit	GO:0006289//nucleotide-excision repair	GO:0003677//DNA binding	-
CL10481.Contig2_All	1505	201	7.8402	285	12.0219	342	13.0204	420	16.5246	165	6.8788	278	13.1006	216	10.8876	gi|213513882|ref|NP_001134873.1|	167.9	1e-39	Zinc finger protein 511 [Salmo salar] >gi|209736766|gb|ACI69252.1| Zinc finger protein 511 [Salmo salar]	--	--	--	--	sp|Q7ZZ00|ZN511_DANRE	156	1e-37	Zinc finger protein 511 OS=Danio rerio GN=znf511 PE=2 SV=1	--	--	--	--	--	K10845	3e-25	117	isc:IscW_ISCW008923	TFIIH basal transcription factor complex TTD-A subunit	-	-	-
CL10482.Contig1_All	227	0	0	8	2.2373	7	1.7669	0	0	1	0.2764	17	5.3114	5	1.6709	--	--	--	--	--	--	--	--	--	--	--	--	--	--	--	--	--	--	--	--	--	--	-	-	-
CL10482.Contig2_All	302	0	0	4	0.8408	0	0	0	0	2	0.4155	13	3.0529	6	1.5072	--	--	--	--	--	--	--	--	--	--	--	--	--	--	--	--	--	--	--	--	--	--	-	-	-
CL10483.Contig1_All	758	0	0	0	0	0	0	0	0	0	0	0	0	0	0	gi|291239561|ref|XP_002739691.1|	171.4	3e-41	PREDICTED: metalloproteinase SpAN-like [Saccoglossus kowalevskii]	--	--	--	--	sp|P42674|BP10_PARLI	154	1e-37	Blastula protease 10 OS=Paracentrotus lividus GN=BP10 PE=2 SV=1	--	--	--	--	--	K08076	9e-29	127	cel:C26C6.3	astacin [EC:3.4.24.21]	GO:0032502//developmental process;GO:0032501//multicellular organismal process	-	-
CL10483.Contig2_All	1762	2	0.0666	1	0.036	592	19.2509	3	0.1008	0	0	220	8.8552	0	0	gi|72094941|ref|XP_798033.1|	194.1	1e-47	PREDICTED: similar to SpAN protein [Strongylocentrotus purpuratus] >gi|115969202|ref|XP_001177284.1| PREDICTED: similar to SpAN protein [Strongylocentrotus purpuratus]	gi|353232888|emb|HE601629.1|	103	2e-18	Schistosoma mansoni strain Puerto Rico chromosome 6, complete genome	sp|P42674|BP10_PARLI	181	6e-45	Blastula protease 10 OS=Paracentrotus lividus GN=BP10 PE=2 SV=1	SSO3043	58.2	5e-08	COG0747	ABC-type dipeptide transport system, periplasmic component	K08076	1e-28	128	cel:C26C6.3	astacin [EC:3.4.24.21]	GO:0032502//developmental process;GO:0032501//multicellular organismal process	-	-
CL10484.Contig1_All	603	1504	146.418	235	24.7409	49	4.656	36	3.5351	658	68.4655	27	3.1756	68	8.5548	gi|341885928|gb|EGT41863.1|	54.3	3e-06	hypothetical protein CAEBREN_16500 [Caenorhabditis brenneri]	--	--	--	--	--	--	--	--	--	--	--	--	--	--	--	--	--	--	-	-	-
CL10484.Contig2_All	659	1494	133.085	43	4.1424	22	1.9128	40	3.5941	870	82.8318	23	2.4753	125	14.3894	gi|341885928|gb|EGT41863.1|	54.3	4e-06	hypothetical protein CAEBREN_16500 [Caenorhabditis brenneri]	--	--	--	--	--	--	--	--	--	--	--	--	--	--	--	--	--	--	-	-	-
CL10484.Contig3_All	1671	9693	340.524	1302	49.4652	331	11.3498	110	3.8979	3710	139.303	38	1.6128	201	9.1251	gi|341889279|gb|EGT45214.1|	57.4	2e-06	hypothetical protein CAEBREN_03876 [Caenorhabditis brenneri]	gi|195477178|ref|XM_002100084.1|	75.8	5e-10	Drosophila yakuba GE16866 (Dyak\GE16866), mRNA	sp|Q02817|MUC2_HUMAN	169	2e-41	Mucin-2 OS=Homo sapiens GN=MUC2 PE=1 SV=2	YPO2725	97.8	5e-20	COG3501	Uncharacterized protein conserved in bacteria	K10955	8e-41	169	hsa:4583	intestinal mucin-2	-	-	-
CL10485.Contig1_All	516	36	4.0956	16	1.9685	20	2.2208	13	1.4918	197	23.9541	3	0.4123	16	2.3523	--	--	--	--	--	--	--	--	--	--	--	--	--	--	--	--	--	--	--	--	--	--	-	-	-
CL10485.Contig2_All	630	272	25.3451	6	0.6046	5	0.4547	100	9.3989	181	18.0261	3	0.3377	2	0.2408	--	--	--	--	gi|15384733|emb|AJ308548.1|	83.8	8e-13	Mytilus edulis eg gene for endo-1,4-beta-D-glucanase, exons 1-3	--	--	--	--	--	--	--	--	--	--	--	--	--	--	-	-	-
CL10486.Contig1_All	1584	0	0	8	0.3206	37	1.3384	89	3.327	0	0	15	0.6716	5	0.2395	gi|115625714|ref|XP_001176513.1|	180.3	2e-43	PREDICTED: similar to SpAN protein [Strongylocentrotus purpuratus] >gi|115954207|ref|XP_001179601.1| PREDICTED: similar to SpAN protein [Strongylocentrotus purpuratus]	--	--	--	--	sp|P98068|SPAN_STRPU	164	5e-40	Protein SpAN OS=Strongylocentrotus purpuratus GN=SPAN PE=2 SV=1	--	--	--	--	--	K08076	9e-28	125	cel:C26C6.3	astacin [EC:3.4.24.21]	-	-	-
CL10486.Contig2_All	322	0	0	6	1.1829	10	1.7794	39	7.1718	0	0	4	0.881	4	0.9424	gi|242003468|ref|XP_002422744.1|	104.8	1e-21	zinc metalloproteinase, putative [Pediculus humanus corporis] >gi|212505577|gb|EEB10006.1| zinc metalloproteinase, putative [Pediculus humanus corporis]	--	--	--	--	sp|P55112|NAS4_CAEEL	84.7	4e-17	Zinc metalloproteinase nas-4 OS=Caenorhabditis elegans GN=nas-4 PE=2 SV=4	--	--	--	--	--	K08606	5e-17	86.3	hmg:100209222	meprin A, beta [EC:3.4.24.18]	-	GO:0016787//hydrolase activity	-
CL10487.Contig1_All	1654	18	0.6389	33	1.2666	218	7.5519	186	6.6588	5	0.1897	137	5.8745	10	0.4586	gi|260805246|ref|XP_002597498.1|	172.9	3e-41	hypothetical protein BRAFLDRAFT_80496 [Branchiostoma floridae] >gi|229282763|gb|EEN53510.1| hypothetical protein BRAFLDRAFT_80496 [Branchiostoma floridae]	--	--	--	--	sp|Q8N2E2|VWDE_HUMAN	100	7e-21	von Willebrand factor D and EGF domain-containing protein OS=Homo sapiens GN=VWDE PE=2 SV=4	--	--	--	--	--	--	--	--	--	--	-	-	-
CL10487.Contig2_All	214	1	0.2743	0	0	0	0	7	1.9369	0	0	3	0.9942	0	0	--	--	--	--	--	--	--	--	--	--	--	--	--	--	--	--	--	--	--	--	--	--	-	-	-
CL10488.Contig1_All	281	109	22.7712	11	2.4851	2	0.4078	0	0	56	12.5039	19	4.7955	26	7.0191	--	--	--	--	gi|183223997|dbj|AB433994.1|	111	1e-21	Mytilus galloprovincialis gene for twitchin, partial cds, clone: TOPOXL_tw_D1_11f-3_12r	--	--	--	--	--	--	--	--	--	--	--	--	--	--	-	-	-
CL10488.Contig2_All	265	11	2.4368	0	0	0	0	0	0	6	1.4206	0	0	4	1.1451	--	--	--	--	gi|144225172|emb|AJ938129.1|	61.9	1e-06	Mytilus galloprovincialis microsatellite ISSR sequence, clone 18.775	--	--	--	--	--	--	--	--	--	--	--	--	--	--	-	-	-
CL10489.Contig1_All	455	7	0.9031	30	4.1858	71	8.9409	3	0.3904	5	0.6895	17	2.6498	5	0.8336	gi|350422945|ref|XP_003493337.1|	81.3	1e-14	PREDICTED: H(+)/Cl(-) exchange transporter 3-like [Bombus impatiens]	--	--	--	--	sp|P51792|CLCN3_RAT	67.4	1e-11	H(+)/Cl(-) exchange transporter 3 OS=Rattus norvegicus GN=Clcn3 PE=2 SV=2	--	--	--	--	--	K05012	5e-15	80.1	cqu:CpipJ_CPIJ004937	chloride channel 3	GO:0055085//transmembrane transport;GO:0006821//chloride transport	GO:0005247//voltage-gated chloride channel activity	GO:0016021//integral to membrane
CL10489.Contig2_All	306	8	1.5347	21	4.3568	32	5.9919	4	0.774	9	1.8454	19	4.4037	14	3.4707	--	--	--	--	--	--	--	--	--	--	--	--	--	--	--	--	--	--	--	--	--	--	-	-	-
CL1049.Contig1_All	425	3	0.4144	20	2.9875	33	4.449	3	0.418	0	0	17	2.8369	4	0.714	gi|329755383|gb|AEC03970.1|	74.7	1e-12	nacrein A1 [Pinctada margaritifera]	--	--	--	--	sp|Q9NL38|MA66_PINMA	92	4e-19	N66 matrix protein OS=Pinctada maxima PE=1 SV=1	Rv0355c	61.6	4e-10	COG5651	PPE-repeat proteins	K12898	5e-11	66.6	dya:Dyak_GE10080	heterogeneous nuclear ribonucleoprotein F/H	-	-	-
CL1049.Contig2_All	571	2	0.2056	132	14.6758	2624	263.308	707	73.3164	6	0.6593	1456	180.845	23	3.0557	gi|329755385|gb|AEC03971.1|	68.9	1e-10	nacrein B3 [Pinctada margaritifera]	--	--	--	--	sp|Q9NL38|MA66_PINMA	80.1	3e-15	N66 matrix protein OS=Pinctada maxima PE=1 SV=1	Rv0355c	73.6	2e-13	COG5651	PPE-repeat proteins	K12898	8e-11	67	dya:Dyak_GE10080	heterogeneous nuclear ribonucleoprotein F/H	-	-	-
CL1049.Contig3_All	1099	3	0.1602	206	11.8997	3857	201.089	1298	69.9351	6	0.3425	1176	75.8913	12	0.8283	gi|293340975|ref|XP_002724819.1|	83.6	1e-14	PREDICTED: Pc21g12090-like [Rattus norvegicus]	--	--	--	--	sp|Q54UA9|CLKA_DICDI	116	8e-26	Probable serine/threonine-protein kinase clkA OS=Dictyostelium discoideum GN=clkA PE=3 SV=1	MT0370	112	1e-24	COG5651	PPE-repeat proteins	K12898	2e-19	97.1	dya:Dyak_GE10080	heterogeneous nuclear ribonucleoprotein F/H	-	-	-
CL10490.Contig1_All	2571	31	0.7078	281	6.9386	549	12.2351	206	4.7444	49	1.1958	576	15.8892	263	7.7602	gi|321477854|gb|EFX88812.1|	876.3	0	stromal antigen-like protein, copy A [Daphnia pulex]	gi|296228021|ref|XM_002759586.1|	79.8	5e-11	PREDICTED: Callithrix jacchus stromal antigen 1, transcript variant 2 (STAG1), mRNA	sp|Q9D3E6|STAG1_MOUSE	769	0	Cohesin subunit SA-1 OS=Mus musculus GN=Stag1 PE=1 SV=3	SPAC17H9.20	54.7	8e-07	COG5537	Cohesin	K06671	0	846	isc:IscW_ISCW017188	cohesin complex subunit SA-1/2	-	-	-
CL10490.Contig2_All	308	0	0	1	0.2061	1	0.186	11	2.1148	0	0	24	5.5264	8	1.9704	gi|321477854|gb|EFX88812.1|	107.5	1e-22	stromal antigen-like protein, copy A [Daphnia pulex]	--	--	--	--	sp|Q9D3E6|STAG1_MOUSE	71.2	5e-13	Cohesin subunit SA-1 OS=Mus musculus GN=Stag1 PE=1 SV=3	--	--	--	--	--	K06671	4e-23	106	phu:Phum_PHUM381570	cohesin complex subunit SA-1/2	-	GO:0005488//binding	-
CL10491.Contig1_All	638	0	0	6	0.597	20	1.7962	102	9.4667	0	0	34	3.7796	2	0.2378	gi|291223383|ref|XP_002731689.1|	59.3	1e-07	PREDICTED: hypothetical protein [Saccoglossus kowalevskii]	--	--	--	--	--	--	--	--	--	--	--	--	--	--	--	--	--	--	-	-	-
CL10491.Contig2_All	206	0	0	0	0	0	0	26	7.4735	0	0	0	0	0	0	--	--	--	--	--	--	--	--	--	--	--	--	--	--	--	--	--	--	--	--	--	--	-	-	-
CL10492.Contig1_All	2026	3839	111.236	3353	105.065	6451	182.441	5350	156.362	3835	118.765	3896	136.383	3111	116.487	gi|195055059|ref|XP_001994440.1|	64.3	2e-08	GH17116 [Drosophila grimshawi] >gi|193892203|gb|EDV91069.1| GH17116 [Drosophila grimshawi]	gi|344294420|ref|XM_003418868.1|	65.9	6e-07	PREDICTED: Loxodonta africana RNA-binding protein FUS-like (LOC100664019), mRNA	sp|P48810|RB87F_DROME	342	2e-93	Heterogeneous nuclear ribonucleoprotein 87F OS=Drosophila melanogaster GN=Hrb87F PE=2 SV=2	SPAC140.02	121	5e-27	COG0724	RNA-binding proteins (RRM domain)	K12741	9e-95	348	dgr:Dgri_GH17116	heterogeneous nuclear ribonucleoprotein A1/A3	GO:0000381//regulation of alternative nuclear mRNA splicing, via spliceosome;GO:0007067//mitosis	GO:0003723//RNA binding;GO:0043565//sequence-specific DNA binding;GO:0005515//protein binding	GO:0005703//polytene chromosome puff;GO:0005730//nucleolus;GO:0000785//chromatin;GO:0071013;GO:0035062//omega speckle
CL10492.Contig2_All	1514	170	6.5916	265	11.1118	406	15.3651	306	11.9678	400	16.5767	256	11.9921	295	14.7813	gi|195055059|ref|XP_001994440.1|	64.3	1e-08	GH17116 [Drosophila grimshawi] >gi|193892203|gb|EDV91069.1| GH17116 [Drosophila grimshawi]	gi|344294420|ref|XM_003418868.1|	65.9	5e-07	PREDICTED: Loxodonta africana RNA-binding protein FUS-like (LOC100664019), mRNA	sp|P48810|RB87F_DROME	342	1e-93	Heterogeneous nuclear ribonucleoprotein 87F OS=Drosophila melanogaster GN=Hrb87F PE=2 SV=2	SPAC140.02	121	4e-27	COG0724	RNA-binding proteins (RRM domain)	K12741	7e-95	348	dgr:Dgri_GH17116	heterogeneous nuclear ribonucleoprotein A1/A3	GO:0000381//regulation of alternative nuclear mRNA splicing, via spliceosome;GO:0007067//mitosis	GO:0003723//RNA binding;GO:0043565//sequence-specific DNA binding;GO:0005515//protein binding	GO:0005703//polytene chromosome puff;GO:0005730//nucleolus;GO:0000785//chromatin;GO:0071013;GO:0035062//omega speckle
CL10493.Contig1_All	540	21	2.2829	8	0.9405	7	0.7427	1	0.1097	10	1.1619	77	10.113	168	23.6011	--	--	--	--	--	--	--	--	--	--	--	--	--	--	--	--	--	--	--	--	--	--	-	-	-
CL10493.Contig2_All	1738	374	12.6324	526	19.2133	262	8.6375	871	29.6747	985	35.559	177	7.2228	773	33.7401	--	--	--	--	--	--	--	--	--	--	--	--	--	--	--	--	--	--	--	--	--	--	-	-	-
CL10493.Contig3_All	332	81	14.3223	171	32.6981	100	17.2583	54	9.6311	65	12.284	48	10.2538	58	13.2528	--	--	--	--	--	--	--	--	--	--	--	--	--	--	--	--	--	--	--	--	--	--	-	-	-
CL10494.Contig1_All	278	0	0	16	3.6538	10	2.0611	9	1.917	0	0	13	3.3165	6	1.6373	gi|260813102|ref|XP_002601258.1|	58.9	6e-08	hypothetical protein BRAFLDRAFT_229318 [Branchiostoma floridae] >gi|229286551|gb|EEN57270.1| hypothetical protein BRAFLDRAFT_229318 [Branchiostoma floridae]	--	--	--	--	sp|Q3SYU1|NOC2L_BOVIN	50.4	9e-07	Nucleolar complex protein 2 homolog OS=Bos taurus GN=NOC2L PE=2 SV=1	--	--	--	--	--	K14833	9e-09	58.9	bfo:BRAFLDRAFT_229318	nucleolar complex protein 2	-	-	-
CL10494.Contig2_All	227	0	0	3	0.839	4	1.0096	3	0.7826	0	0	0	0	2	0.6684	gi|260813102|ref|XP_002601258.1|	62	8e-09	hypothetical protein BRAFLDRAFT_229318 [Branchiostoma floridae] >gi|229286551|gb|EEN57270.1| hypothetical protein BRAFLDRAFT_229318 [Branchiostoma floridae]	--	--	--	--	sp|Q9Y3T9|NOC2L_HUMAN	54.3	6e-08	Nucleolar complex protein 2 homolog OS=Homo sapiens GN=NOC2L PE=1 SV=4	--	--	--	--	--	K14833	1e-09	62	bfo:BRAFLDRAFT_229318	nucleolar complex protein 2	-	GO:0005488//binding	GO:0005634//nucleus
CL10495.Contig1_All	295	5	0.995	1	0.2152	3	0.5827	21	4.2152	4	0.8507	4	0.9617	11	2.8287	--	--	--	--	gi|2282602|gb|AF009621.1|AF009621	67.9	2e-08	Onchocerca volvulus cytosolic Cu/Zn superoxide dismutase (OvSOD1) and extracellular Cu/Zn superoxide dismutase (OvSOD2) genes, complete cds	--	--	--	--	--	--	--	--	--	--	--	--	--	--	-	-	-
CL10495.Contig2_All	267	0	0	0	0	6	1.2876	0	0	1	0.235	1	0.2656	0	0	--	--	--	--	gi|260099746|gb|AC109965.6|	60	5e-06	Rattus norvegicus BAC CH230-145N23 (Children's Hospital Oakland Research Institute Rat (BN/SsNHsd/MCW) BAC library) complete sequence	--	--	--	--	--	--	--	--	--	--	--	--	--	--	-	-	-
CL10496.Contig1_All	663	124	10.9793	78	7.4687	99	8.5557	41	3.6617	105	9.9366	33	3.5301	39	4.4624	gi|260804571|ref|XP_002597161.1|	65.9	1e-09	hypothetical protein BRAFLDRAFT_66287 [Branchiostoma floridae] >gi|229282424|gb|EEN53173.1| hypothetical protein BRAFLDRAFT_66287 [Branchiostoma floridae]	--	--	--	--	--	--	--	--	--	--	--	--	--	--	--	--	--	--	-	-	-
CL10496.Contig2_All	649	114	10.3116	83	8.1189	91	8.034	45	4.1057	109	10.5377	35	3.8248	35	4.0911	gi|260804571|ref|XP_002597161.1|	63.5	6e-09	hypothetical protein BRAFLDRAFT_66287 [Branchiostoma floridae] >gi|229282424|gb|EEN53173.1| hypothetical protein BRAFLDRAFT_66287 [Branchiostoma floridae]	--	--	--	--	--	--	--	--	--	--	--	--	--	--	--	--	--	--	-	-	-
CL10497.Contig1_All	307	0	0	0	0	15	2.7996	0	0	0	0	83	19.1744	0	0	gi|198431578|ref|XP_002128542.1|	55.8	5e-07	PREDICTED: similar to heterogeneous nuclear ribonucleoprotein A3 [Ciona intestinalis]	--	--	--	--	sp|P86960|GRP3_PINMA	50.4	9e-07	Glycine-rich protein 3 OS=Pinctada maxima PE=1 SV=1	--	--	--	--	--	K12741	7e-08	55.8	cin:100184318	heterogeneous nuclear ribonucleoprotein A1/A3	-	-	-
CL10497.Contig2_All	425	4	0.5525	0	0	1328	179.038	1	0.1393	1	0.1476	14	2.3363	0	0	gi|193643374|ref|XP_001945785.1|	55.1	1e-06	PREDICTED: hypothetical protein LOC100169082 [Acyrthosiphon pisum]	--	--	--	--	sp|Q54CL3|PEX13_DICDI	81.3	6e-16	Probable peroxisomal membrane protein PEX13 OS=Dictyostelium discoideum GN=pex13 PE=3 SV=1	XF0818	66.6	1e-11	COG2730	Endoglucanase	K07605	1e-20	98.6	acs:100560037	type II keratin, basic	-	-	-
CL10498.Contig1_All	333	4	0.7051	0	0	8	1.3765	13	2.3116	1	0.1884	2	0.426	0	0	--	--	--	--	--	--	--	--	--	--	--	--	--	--	--	--	--	--	--	--	--	--	-	-	-
CL10498.Contig2_All	239	2	0.4912	0	0	6	1.4384	13	3.2208	0	0	0	0	0	0	--	--	--	--	--	--	--	--	--	--	--	--	--	--	--	--	--	--	--	--	--	--	-	-	-
CL10498.Contig3_All	342	3	0.5149	10	1.8563	4	0.6701	10	1.7314	0	0	0	0	1	0.2218	--	--	--	--	--	--	--	--	--	--	--	--	--	--	--	--	--	--	--	--	--	--	-	-	-
CL10499.Contig1_All	293	1	0.2004	3	0.65	5	0.9778	2	0.4042	7	1.499	1	0.2421	2	0.5178	--	--	--	--	--	--	--	--	--	--	--	--	--	--	--	--	--	--	--	--	--	--	-	-	-
CL10499.Contig2_All	217	2	0.541	15	4.3883	7	1.8483	0	0	9	2.6022	2	0.6537	4	1.3984	--	--	--	--	--	--	--	--	--	--	--	--	--	--	--	--	--	--	--	--	--	--	-	-	-
CL105.Contig1_All	398	0	0	0	0	0	0	5	0.7439	0	0	4	0.7128	0	0	--	--	--	--	--	--	--	--	--	--	--	--	--	--	--	--	--	--	--	--	--	--	-	-	-
CL105.Contig2_All	475	12	1.483	4	0.5346	1	0.1206	15	1.8699	10	1.3209	10	1.4931	14	2.2359	--	--	--	--	--	--	--	--	--	--	--	--	--	--	--	--	--	--	--	--	--	--	-	-	-
CL105.Contig3_All	713	9	0.741	4	0.3562	2	0.1607	61	5.0659	2	0.176	2	0.1989	1	0.1064	--	--	--	--	--	--	--	--	--	--	--	--	--	--	--	--	--	--	--	--	--	--	-	-	-
CL1050.Contig1_All	320	0	0	1	0.1984	7	1.2534	3	0.5551	0	0	3	0.6649	0	0	--	--	--	--	gi|62989583|emb|AJ585375.1|	60	6e-06	Mytilus galloprovincialis hsp70-1 gene for heat shock protein 70, clone lambdaMg70_II_4	--	--	--	--	--	--	--	--	--	--	--	--	--	--	-	-	-
CL1050.Contig2_All	766	0	0	4	0.3315	38	2.8424	113	8.7351	2	0.1638	41	3.7961	1	0.099	--	--	--	--	--	--	--	--	--	--	--	--	--	--	--	--	--	--	--	--	--	--	-	-	-
CL10500.Contig1_All	273	37	7.9562	0	0	0	0	0	0	13	2.9877	0	0	0	0	--	--	--	--	gi|144225154|emb|AJ938111.1|	95.6	9e-17	Mytilus galloprovincialis microsatellite ISSR sequence, clone 14.715	--	--	--	--	--	--	--	--	--	--	--	--	--	--	-	-	-
CL10500.Contig2_All	228	0	0	0	0	0	0	0	0	0	0	0	0	0	0	--	--	--	--	gi|144225154|emb|AJ938111.1|	89.7	4e-15	Mytilus galloprovincialis microsatellite ISSR sequence, clone 14.715	--	--	--	--	--	--	--	--	--	--	--	--	--	--	-	-	-
CL10501.Contig1_All	201	0	0	0	0	0	0	8	2.3567	0	0	0	0	0	0	--	--	--	--	--	--	--	--	--	--	--	--	--	--	--	--	--	--	--	--	--	--	-	-	-
CL10501.Contig2_All	233	0	0	0	0	10	2.4591	2	0.5083	0	0	1	0.3044	0	0	--	--	--	--	--	--	--	--	--	--	--	--	--	--	--	--	--	--	--	--	--	--	-	-	-
CL10502.Contig1_All	260	4	0.9031	0	0	0	0	0	0	14	3.3785	0	0	0	0	--	--	--	--	--	--	--	--	--	--	--	--	--	--	--	--	--	--	--	--	--	--	-	-	-
CL10502.Contig2_All	240	31	7.5826	0	0	0	0	1	0.2467	20	5.2286	0	0	0	0	--	--	--	--	--	--	--	--	--	--	--	--	--	--	--	--	--	--	--	--	--	--	-	-	-
CL10503.Contig1_All	386	16	2.4333	5	0.8223	9	1.336	52	7.9769	12	1.9506	14	2.5723	1	0.1965	--	--	--	--	--	--	--	--	--	--	--	--	--	--	--	--	--	--	--	--	--	--	-	-	-
CL10503.Contig2_All	210	0	0	5	1.5115	4	1.0914	4	1.1279	2	0.5975	3	1.0132	5	1.8062	--	--	--	--	--	--	--	--	--	--	--	--	--	--	--	--	--	--	--	--	--	--	-	-	-
CL10504.Contig1_All	344	53	9.0445	0	0	0	0	0	0	29	5.2894	0	0	0	0	gi|118365285|ref|XP_001015863.1|	60.1	3e-08	hypothetical protein TTHERM_00266280 [Tetrahymena thermophila] >gi|89297630|gb|EAR95618.1| hypothetical protein TTHERM_00266280 [Tetrahymena thermophila SB210]	--	--	--	--	sp|E9QAU8|RN165_MOUSE	53.1	1e-07	RING finger protein 165 OS=Mus musculus GN=Rnf165 PE=2 SV=1	--	--	--	--	--	K11985	2e-07	54.7	dpe:Dper_GL17755	TRAF-interacting protein	-	-	-
CL10504.Contig2_All	289	18	3.6563	0	0	0	0	0	0	59	12.8091	0	0	0	0	gi|145514622|ref|XP_001443216.1|	58.5	9e-08	hypothetical protein [Paramecium tetraurelia strain d4-2] >gi|124410594|emb|CAK75819.1| unnamed protein product [Paramecium tetraurelia]	--	--	--	--	sp|E9QAU8|RN165_MOUSE	53.1	1e-07	RING finger protein 165 OS=Mus musculus GN=Rnf165 PE=2 SV=1	--	--	--	--	--	K10629	6e-07	52.8	acs:100566066	E3 ubiquitin-protein ligase RNF128 [EC:6.3.2.19]	-	-	-
CL10504.Contig3_All	333	49	8.6381	0	0	1	0.1721	621	110.424	31	5.8409	0	0	0	0	gi|118365285|ref|XP_001015863.1|	62	8e-09	hypothetical protein TTHERM_00266280 [Tetrahymena thermophila] >gi|89297630|gb|EAR95618.1| hypothetical protein TTHERM_00266280 [Tetrahymena thermophila SB210]	gi|271279381|emb|FP102665.5|	63.9	4e-07	Pig DNA sequence from clone CH242-289C15 on chromosome 6, complete sequence	sp|Q9WTZ1|RBX2_MOUSE	49.7	1e-06	RING-box protein 2 OS=Mus musculus GN=Rnf7 PE=2 SV=1	--	--	--	--	--	K11985	8e-07	52.4	nve:NEMVE_v1g243096	TRAF-interacting protein	-	-	-
CL10505.Contig1_All	895	0	0	8	0.5675	481	30.7934	1	0.0662	1	0.0701	69	5.4677	2	0.1695	--	--	--	--	--	--	--	--	--	--	--	--	--	--	--	--	--	--	--	--	--	--	-	-	-
CL10505.Contig2_All	587	0	0	0	0	3	0.2928	0	0	0	0	45	5.437	0	0	--	--	--	--	--	--	--	--	--	--	--	--	--	--	--	--	--	--	--	--	--	--	-	-	-
CL10505.Contig3_All	274	0	0	0	0	0	0	16	3.4577	0	0	9	2.3296	0	0	--	--	--	--	--	--	--	--	--	--	--	--	--	--	--	--	--	--	--	--	--	--	-	-	-
CL10506.Contig1_All	482	8	0.9743	6	0.7903	8	0.951	14	1.7199	4	0.5207	54	7.9456	18	2.833	--	--	--	--	--	--	--	--	--	--	--	--	--	--	--	--	--	--	--	--	--	--	-	-	-
CL10506.Contig2_All	291	3	0.6052	0	0	0	0	0	0	0	0	3	0.7312	13	3.389	--	--	--	--	--	--	--	--	--	--	--	--	--	--	--	--	--	--	--	--	--	--	-	-	-
CL10507.Contig1_All	271	0	0	6	1.4056	9	1.9029	0	0	11	2.5468	0	0	0	0	--	--	--	--	--	--	--	--	--	--	--	--	--	--	--	--	--	--	--	--	--	--	-	-	-
CL10507.Contig2_All	238	0	0	0	0	5	1.2037	8	1.9904	9	2.3726	4	1.192	6	1.9125	--	--	--	--	--	--	--	--	--	--	--	--	--	--	--	--	--	--	--	--	--	--	-	-	-
CL10508.Contig1_All	502	19	2.2219	2	0.2529	0	0	1	0.118	23	2.8747	2	0.2826	47	7.1025	--	--	--	--	--	--	--	--	--	--	--	--	--	--	--	--	--	--	--	--	--	--	-	-	-
CL10508.Contig2_All	364	8	1.2902	1	0.1744	1	0.1574	0	0	20	3.4474	0	0	9	1.8757	--	--	--	--	--	--	--	--	--	--	--	--	--	--	--	--	--	--	--	--	--	--	-	-	-
CL10509.Contig1_All	683	47	4.0396	95	8.8301	138	11.577	107	9.2764	65	5.9711	102	10.5916	42	4.6649	--	--	--	--	--	--	--	--	--	--	--	--	--	--	--	--	--	--	--	--	--	--	-	-	-
CL10509.Contig2_All	500	6	0.7044	7	0.8888	32	3.667	105	12.4348	1	0.1255	44	6.2412	9	1.3655	--	--	--	--	--	--	--	--	--	--	--	--	--	--	--	--	--	--	--	--	--	--	-	-	-
CL1051.Contig1_All	464	0	0	0	0	132	16.3002	0	0	0	0	18	2.7513	0	0	gi|315585128|gb|ADU34086.1|	54.7	1e-06	tissue inhibitor of metalloproteinase 2 [Ctenopharyngodon idella]	--	--	--	--	sp|P26652|TIMP3_CHICK	54.3	1e-07	Metalloproteinase inhibitor 3 OS=Gallus gallus GN=TIMP3 PE=1 SV=2	--	--	--	--	--	--	--	--	--	--	-	-	-
[truncated: 149,902 more rows]
