# Supplementary material for: RNA-Seq in Mytilus galloprovincialis: comparative transcriptomics and expression profiles among different tissues
Source: BMC Genomics. 2015 Sep 24;16(1):728. doi: 10.1186/s12864-015-1817-5 (PMC4581086; doi:10.1186/s12864-015-1817-5)
Supplement: Additional file 2: — Figure representing the number of transcripts obtained after the assembly of increasing number of mapped reads. (XLSX 743 kb) [file 12864_2015_1817_MOESM2_ESM.xlsx]

## Sheet: Hoja1
%	Mapped reads	Unigenes
0.1	110348	15272
1	1.10348e+06	58816
5	5.51742e+06	112593
10	1.10348e+07	131495
15	1.65523e+07	139555
20	2.20697e+07	143971
25	27587108	146618
30	3.31045e+07	148293
35	3.8622e+07	149385
40	4.41394e+07	150094
45	4.96568e+07	150540
50	55174216	150829
55	6.06916e+07	151007
60	6.62091e+07	151118
65	7.17265e+07	151182
70	7.72439e+07	151225
75	82761324	151257
80	8.82787e+07	151282
85	9.37962e+07	151301
90	9.93136e+07	151315
95	1.04831e+08	151319
100	110348432	151320
		10000
		43.8386
		10043.8
