# Supplementary material for: RNA-Seq in Mytilus galloprovincialis: comparative transcriptomics and expression profiles among different tissues
Source: BMC Genomics. 2015 Sep 24;16(1):728. doi: 10.1186/s12864-015-1817-5 (PMC4581086; doi:10.1186/s12864-015-1817-5)
Supplement: Additional file 3: — Pathways found in the annotated portion of the transcriptomes. (ZIP 4950 kb) [file 12864_2015_1817_MOESM3_ESM.zip]

Archive with 203 entries (203 files):
- map00565.png
- map00590.png
- map00591.png
- map00592.png
- map00600.png
- map00601.png
- map00603.png
- map00604.png
- map00620.png
- map00630.png
- map00640.png
- map00650.png
- map00670.png
- map00730.png
- map00740.png
- map00750.png
- map00760.png
- map00770.png
- map00780.png
- map00785.png
- map00790.png
- map00830.png
- map00860.png
- map00900.png
- map00920.png
- map00970.png
- map00980.png
- map00981.png
- map00982.png
- map00983.png
- map01040.png
- map01100.png
- map02010.png
- map03008.png
- map03010.png
- map03013.png
- map03015.png
- map03018.png
- map03020.png
- map03022.png
- map03030.png
- map03040.png
- map03050.png
- map03060.png
- map03320.png
- map03410.png
- map03420.png
- map03430.png
- map03440.png
- map03450.png
- map03460.png
- map04010.png
- map04012.png
- map04013.png
- map04020.png
- map04060.png
- map04062.png
- map04064.png
- map04070.png
- map04080.png
- map04110.png
- map04114.png
- map04115.png
- map04120.png
- map04122.png
- map04130.png
- map04140.png
- map04141.png
- map04142.png
- map04144.png
- map04145.png
- map04146.png
- map04150.png
- map04210.png
- map04260.png
- map04270.png
- map04310.png
- map04320.png
- map04330.png
- map04340.png
- map04350.png
- map04360.png
- map04370.png
- map04380.png
- map04510.png
- map04512.png
- map04514.png
- map04520.png
- map04530.png
- map04540.png
- map04610.png
- map04612.png
- map04614.png
- map04620.png
- map04621.png
- map04622.png
- map04623.png
- map04630.png
- map04640.png
- map04650.png
- map04660.png
- map04662.png
- map04664.png
- map04666.png
- map04670.png
- map04672.png
- map04710.png
- map04711.png
- map04720.png
- map04721.png
- map04722.png
- map04723.png
- map04724.png
- map04725.png
- map04726.png
- map04727.png
- map04728.png
- map04730.png
- map04740.png
- map04742.png
- map04744.png
- map04745.png
- map04810.png
- map04910.png
- map04912.png
- map04914.png
- map04916.png
- map04920.png
- map04930.png
- map04940.png
- map04950.png
- map04960.png
- map04961.png
- map04962.png
- map04964.png
- map04966.png
- map04970.png
- map04971.png
- map04972.png
- map04973.png
- map04974.png
- map04975.png
- map04976.png
- map04977.png
- map04978.png
- map05010.png
- map05012.png
- map05014.png
- map05016.png
- map05020.png
- map05030.png
- map05031.png
- map05032.png
- map05033.png
- map05034.png
- map05100.png
- map05110.png
- map05120.png
- map05130.png
- map05131.png
- map05132.png
- map05133.png
- map05134.png
- map05140.png
- map05142.png
- map05143.png
- map05144.png
- map05145.png
- map05146.png
- map05150.png
- map05152.png
- map05160.png
- map05162.png
- map05164.png
- map05166.png
- map05168.png
- map05169.png
- map05200.png
- map05202.png
- map05210.png
- map05211.png
- map05212.png
- map05213.png
- map05214.png
- map05215.png
- map05216.png
- map05217.png
- map05218.png
- map05219.png
- map05220.png
- map05221.png
- map05222.png
- map05223.png
- map05310.png
- map05320.png
- map05322.png
- map05323.png
- map05330.png
- map05340.png
- map05410.png
- map05412.png
- map05414.png
- map05416.png
