# Supplementary material for: RNA-Seq in Mytilus galloprovincialis: comparative transcriptomics and expression profiles among different tissues
Source: BMC Genomics. 2015 Sep 24;16(1):728. doi: 10.1186/s12864-015-1817-5 (PMC4581086; doi:10.1186/s12864-015-1817-5)
Supplement: Additional file 4: — Tables and figures showing the non-shared C1q variants found in the hemocytes, mantle, muscle and gills. (XLSX 17 kb) [file 12864_2015_1817_MOESM4_ESM.xlsx]

## Sheet: Hoja1
Supplementary table S2	Tissue specific C1q domain containing sequences
	Mapped reads			Mapped reads
Hemocytes			Gill
C1q dom-cont prot MgC1q28	466		C1q dom-cont prot MgC1q71	3223
C1q dom-cont prot MgC1q56	73.5		C1q dom-cont prot MgC1q17	916
C1q dom-cont prot MgC1q62	27		C1q dom-cont prot MgC1q52	897
C1q dom-cont prot MgC1q53	16.5		C1q dom-cont prot MgC1q36	889
C1q dom-cont prot MgC1q24	6		C1q dom-cont prot MgC1q81	858
			C1q dom-cont prot MgC1q78	650
Mantle			C1q dom-cont prot MgC1q14	644
C1q dom-cont prot MgC1q95	283.5		C1q dom-cont prot MgC1q20	503
C1q dom-cont prot MgC1q69	152.5		C1q dom-cont prot MgC1q35	495
C1q dom-cont prot MgC1q48	91.5		C1q dom-cont prot MgC1q32	475
C1q dom-cont prot MgC1q64	36		C1q dom-cont prot MgC1q21	402
C1q dom-cont prot MgC1q3	18.5		C1q dom-cont prot MgC1q34	383
C1q dom-cont prot MgC1q88	12.5		C1q dom-cont prot MgC1q74	320
C1q dom-cont prot MgC1q77	11.5		C1q dom-cont prot MgC1q49	316
C1q dom-cont prot MgC1q44	11.5		C1q dom-cont prot MgC1q55	255
C1q dom-cont prot MgC1q81	8		C1q dom-cont prot MgC1q8	252
C1q dom-cont prot MgC1q4	4.5		C1q dom-cont prot MgC1q44	225
			C1q dom-cont prot MgC1q73	207
Muscle			C1q dom-cont prot MgC1q63	203
C1q dom-cont prot MgC1q22	12.5		C1q dom-cont prot MgC1q65	193
C1q dom-cont prot MgC1q28	9		C1q dom-cont prot MgC1q33	190
C1q dom-cont prot MgC1q75	3.5		C1q dom-cont prot MgC1q61	182
			C1q dom-cont prot MgC1q93	169
			C1q dom-cont prot MgC1q88	159
			C1q dom-cont prot MgC1q57	137
			C1q dom-cont prot MgC1q38	132
			C1q dom-cont prot MgC1q39	132
			C1q dom-cont prot MgC1q37	121
			C1q dom-cont prot MgC1q80	99
			C1q dom-cont prot MgC1q5	88
			C1q dom-cont prot MgC1q87	72
			C1q dom-cont prot MgC1q30	69
			C1q dom-cont prot MgC1q51	54
			C1q dom-cont prot MgC1q96	48
			C1q dom-cont prot MgC1q31	45
			C1q dom-cont prot MgC1q91	32
			C1q dom-cont prot MgC1q84	30
			C1q dom-cont prot MgC1q89	14
			C1q dom-cont prot MgC1q3	12
			C1q dom-cont prot MgC1q48	11
			C1q dom-cont prot MgC1q28	3
