# Supplementary material for: RNA-Seq in Mytilus galloprovincialis: comparative transcriptomics and expression profiles among different tissues
Source: BMC Genomics. 2015 Sep 24;16(1):728. doi: 10.1186/s12864-015-1817-5 (PMC4581086; doi:10.1186/s12864-015-1817-5)
Supplement: Additional file 5: — Mytilus galloprovincialis transcriptome in FASTA format. (ZIP 25884 kb) [file 12864_2015_1817_MOESM5_ESM.zip]

Archive with 1 entries (1 files):
- Supplementary File 5 Transcriptome_fasta.fa copia 2
