# Supplementary material for: RNA-Seq in Mytilus galloprovincialis: comparative transcriptomics and expression profiles among different tissues
Source: BMC Genomics. 2015 Sep 24;16(1):728. doi: 10.1186/s12864-015-1817-5 (PMC4581086; doi:10.1186/s12864-015-1817-5)
Supplement: Additional file 5: — Mytilus galloprovincialis transcriptome in FASTA format. (ZIP 25884 kb) [file 12864_2015_1817_MOESM5_ESM.zip › Supplementary File 5 Transcriptome_fasta.fa copia 2]

>CL1.Contig1_All    size  476    gap  0  0%
GTGGCTGAAAAGTGTTAAAAAATCACATGGATCGGTGGAAGTTACTTCTC
TGTCTCAAGCCGATGCTATTAATGAGATAGGCATCTACAAAATTGGAAAC
TGGACAAAACGAAACATGAATGAAAACATGACAATTACAGACGTGTTGGA
ACTGATCTTACCCGAAACGAAAGACGGTTCAATGAGGCGTTACACATTCC
AGAAGCTTAATGACTTGCAGTCACGTTTAATGTTGGTAGCTGGCAAGGCA
GATAAGGGAAAAGATAGTGTTGATAGATTTATGTTGATCCTCGATTCTGT
TGTCCGTTTAGGCCAAATCTACATCAAACTGCTCACTGACGGTTGTGTAT
TATTTTCAAAGTGGTATGTAAATTTACTCTGTGACAAAACAAGACCAGCA
TGCGTTCATATTCACTTTGGGGAAGGAACAAACAAAGTAATATTGAAAGG
AAAAGTTGATTCACGTAATGAAGATG
>CL1.Contig2_All    size  359    gap  0  0%
CGTCTTCATTTCGTGAATCAACTTTTCCCTTCAGCGTAACCTTGTCTGTT
CCTTCGCCAAAGTGTATATGTACGCACGCCGGTCTGGTTTTGTCACAGAG
TAAATTGACATACCACTTTGAAAATAATACACAACCGTCCGTGAGCAGTT
TGATGTAGATATTGCCTAGACGAACAACAGAATCAAGGATCAACATAAAT
CTATCAACACTTTCTTTTCCCTTGTCTGCCTTGCCTGCTACCAACATTAA
ACGTGACTGCAAGTCATTAAGCTTCTGGAATGTATATCGCTTTATTGAAC
TACTTTCCGTTGCAGGTAAGATCAACTCCAAGACGTCTGTTATTGTCATG
TTTTCGTTG
>CL2.Contig1_All    size  366    gap  0  0%
CAGCGCTTGGGTGGTGAGCGAAATCATAAAATAGTTATCTGTGATCTTAA
AGTTATGATCTCTTAATTAAAACACAAAAGAATCATGTACATCGATTAAA
TCCAATCATCAAGGTTAACCTCAAAAGGTAAATCGATCACGTGGTGTAAA
CAATCATCTTGTCAATACTGGATTAAACTGGTTAGAACTGGTCAATTTTG
ATGTAAAGTTGAAGTCATCTGAAACTTTACCGATTTTAATACGATTTTTT
TACCGAAAACTTTAGCACCACGGAAAAAAATTAAACATCGCGGCAAGAAC
GATACCACCGCGGCAGAAAATTATACATCGCGGGCCCGTGGTCCTTTAAG
GGCCTGGGGAGAACAC
>CL2.Contig2_All    size  324    gap  0  0%
TCGATCACGTGGTGTAAACAATCTACCTGTCAGATCTGGATTAAATTGGT
TAGAACTGGTCAATTTTCATGTAAAATTTTAAACCTAATGGAAAGTTAAA
CAAGTTGTCTCAATCTTTACCGATTTACGATTTTTTTACCAAAAACTTTA
GCACCACGGAGAAAAATTATACATCGCGGCAAGAACGATACCACCGCGGC
AGAAAATTATACATCGCGGGCCCGTGGTCCTTTAAGGGCCTGGGGAGAAC
ACTGCTCCATATTCTTTATTCTTTTAATACAGGATAAATTCCTTTTGAAA
CTGTGAGGGTTAAGTGGTGAGATT
>CL2.Contig3_All    size  474    gap  0  0%
GCTTGGGTGGTGAGCGAAATCATAAAATAGTTATCTGTGATCTTAAAGTT
ATGATCTCTTAATTAAAACACAAAAGAATCATGTACATCGATTAAATCCA
ATCATCAAGGTTAACCTTAACAGGTAAATCGATCACGTGGTGTAAACAAT
CTACTTGTCAATACTGGATTAAACTGGTTAGAACTGGTCAATTTTCATGT
AAAATTTTAATCCTCACTGAAAGTTGAAGTCATCTGAAACTTTACCGATT
TTGATACGATTTTTTTACCGAAAACTTTAGCACCACGGAGAAAAATTATA
CATCGCGGCAAGAACGATACCACCGCGGTAGAAAATTATACATCGCGGGC
CCGTGGTCCTTTAAGGGCCTGGGGAGAACACTGGGTCTCATACATTTTGA
AATTGATAATAGATTTTTTTTTGTTGGTATGCTTCAACCTTTTTATTAGA
GAGAGATTCATGAGAATGAAGAGG
>CL2.Contig4_All    size  661    gap  0  0%
GAAAGTTTTTATCCTTAATGTAACATTCTAATATAATTTTGCATTCAATT
TGTACTTTATTTTTATTTGCAATGAGAAATTATATGTGAGGAGCATTTAT
TTGTAATTAGCAAAATCAGGGGAAGTAACTCCACAATTAATTCCTAAAAG
GCAAATTATTTTGACTTGAGACTGGCGTAATAGGGTTCATTAACAAATGT
CTGCTTGTCCCTCAAAAGTCTCATAAGTCTGTGATCATTAAGTTATGATC
TCTTAATTAATTAAAACACAAGAATCATGTACATCGATTAAATCCAATCA
TCAAGGTTAACCTCAAAAGGTAAATCGATCACGTGGTGTAAACAATCTTC
GTTGTCAGAACTGGATTGAACTGGTTTGAACTGGTCAATTTTCATGTAAA
ATTTTAATCCTCACTGAAAGTTGAAGTCATCTGAAACTTTACCGATTTTA
ATACGATTTTTTTACCGAAAACTTTAGCACCACGGAAAAAAATTATACAT
CGCGGCAAGAACGATACCACCGCGGCAGAAAATTATACATCGCGGGCCCG
TGGTCCTTTAAGGGCCTGGGGAGAACACTGGTTCTAGAGGAAACTCTTCA
CGATCTTTAAATTATAAAATACACATGTAATAAGGAATTTCAAAATAAAA
TTTGGGAAGCT
>CL2.Contig5_All    size  787    gap  0  0%
CCTGGCTTGCGCCTTTTTGGGCATTAAATAATTTATATATTTTTTGCATC
GTATAAATTACCCATTTATTATAATATGTCTGTGCATCAATAATGGTATG
ATTCTCAAAAATAATTTGCAAAACATTTTTGTTGGTATGTTCTAAGAATG
TTTTCATCCTTAATGTAACATTCTAATATAATTTTGCATTCAATTTGTAC
TTTATTTTTATTTGCAATGAGAAATTATATGTGAGGAGCATTTATTTGTA
ATTAGCAAAATCAGGGGAAGTAACTCCACAATTAATTCCTAAAAGGCAAA
TTATTTTGACTTGAGACTGGCGTAATAGGGTTCATTAACAAATGTCTGCT
TGTCCCTCACAAGTCTGTTATTTAAATTATGATCTCTTAATTAATTAAAA
CACAAAAGAATCATGTACATCGATTAAATCCAATCATCAAGGTTAACCTC
AAAAGGTAAATCGATCACGTGGTGTAAACAATCATCTTGTCAATACTGGA
TTAAACTGGTTAGAACTGGTCAATTTTGATGTAAAGTTGAAGTCATCTGA
AACTTTACCGATTTTAATACGATTTTTTTACCGAAAACTTTAGCACCACG
GAAAAAAATTATACATCGCGGCAAGAACGATACCACCGCGGCAGAAAATT
ATACATCGCGGGCCCGTGGTCCTTTAAGGGCCTGGGGAGAACACTGGGTC
TCATACATTTTGAAATTGATAATAGATTTTTTTTTGTTGGTATGCTTCAA
CCTTTTTATTAGAGAGAGATTCATGAGAATGAAGAGG
>CL3.Contig1_All    size  503    gap  0  0%
AAAGAACAAGAGGAAATTGGGCCTACCTTTTTATATGTTTTCTTTTTGTT
ATTCTTTTCATTATTTAAATAGTGTAGGTATCAACATCCATGTTCTATTT
ATGTTATATTTTAATGAACACTATACACATTGGAAATAACTGCAGCTGTT
AACTGTTTATACTTCCTACATAACGAAAATACCCACATCAGATACAAAAA
TTCTGAAATACCGACTTGAGATACAAAACTTTAGTTTACTTTTAAATTTA
TGTTAAAAAACGGATTAGACGTTTGAAGAAATAAAATTTCCTAGATGATA
ATGATGCTATTGATATATTCTCCTTTATTTAATCCGAAAAAGCGACCTGC
AGATGCACAGATTCGTGCATTCACAATAGTGTTCTTTTCTTCTTTTCCAT
GTTAAATTTTACGACAACTCATATGTCAAGATATGGTATCCTAAGTCGCT
ATTTGGGAAGTCTGTACAATTATTTTGGGGGGGGGGGGGTTAAGAAAAAT
CTA
>CL3.Contig2_All    size  1111    gap  0  0%
AAATCATGTAATTTTCGTATATTAGAAGGAAAGACAATGTGGTAAACTTA
ACCTATTCGACATTATACCAGTTAACATAACATATCATAACAGATTTTAT
TGCTATTCCAAATGTCCAGTTGACACATTGCGAAATTTATTTATTAAAAT
CTTTGCGTTGAGGGACAGCCGAAACAAATAAGTTGAAATACACATATCAA
GGACGATATTTTCGTTCCGTTCTGTACAAAAAATGTATGTACTATATATA
CATTTGTTTATTTTTGGTAGTGGGGTGTTGGAGTATCCCCGTTTTCAATG
TTCGAGAATGCTGAATGTTTCTCAAAAACATGTTCATACTTAGTGTTTGC
CACCTAGAAGAGCTTATTTGATCAAATGTTAAAATATGATACCATGCTGT
CATGACTTCTTCTCGGTAAATAAATGGGTTTACTGTAATTGTGTTTCTGT
GATTGTACGTAAAGATTATTTGAATGATCTTGCTCTACAAAAAAAAAAAG
AACAAGAGGAAATTGGGCCTACCTTTTTATATGTTTTCTTTTTGTTATTC
TTTTCATTATTTAAATAGTGTAGGTATCAACATCCATGTTCTATTTATGT
TATATTTTAATGAACACTATACACATTGGAAATAACTGCAGCTGTTAACT
GTTTATACTTCGAGTCCTACATAACGAGTGATGGTACTTCGTAAATACCG
ACATCAGATACAAAAATTCTGATATACCGACTTGAGATACAAAACTTTAG
TTTACTTTTAAATTTATGTTAAAAAACGGATTAGACGTTTGAAGAAATAA
AATTTCCTAGATGATAATGATGCTATTGATATATTCTCCTTTATTTAATC
CGAAAAAGCGACCTGCAGATGCACAGATTCGTGCATTCACAATAGTGTTC
TTTTCTTCTTTTCCATGTTAAATTTTACGACAACTCATATGTCAAGATAT
GGTATCCTAAGTCGCTATTTGGGAAGTCTGTACAATTATTTTTTGGGGGG
TTAAGAAAAATCTATAATAAATAATTTCGAATATTTTCCATTATATTATA
TATGAGACAGTTCCATAGTATTTTGTTTGTTTATGTTAATGTGCTTAAAA
ATATCACCGAA
>CL4.Contig1_All    size  219    gap  0  0%
GAAAAAGCAGAAAAGAAAATAAAGTTTCAAAAGAAGAGTTGAACCCGTTT
ATCCCACCTGTAGGACCTATCGAAATAAGTAATATAACTGAGAATTCTGT
GGACATTGAATGGAAATCTCCTGAACATAATGGTGGGGATTTAATAAAAG
ATTACTCAATCGAATATAGCACAGATGATGCGGCAACATGGACAAAGGTC
GGGAAAGTAGATGGCACCA
>CL4.Contig2_All    size  246    gap  0  0%
AAAAGAAGAGTTGAACCCGTTTATCCCCAAACTATCTGCACCAGTAGGAC
CTATGAAAATAAGAAACATAACGGAGAGTTCTGTAGACATCGAATGGAAA
GAACCGGAACATGACGGCGGTGCTTCTATCAAACAATACCTAATCGAATA
TATAACAGCTGATGCATCAACATGGACAAAGGCCGGAAATGTAGATGGCA
CCACTCACAATTTTAGTGTCAAAGATCTAAAAGAAGGTGACCAATA
>CL4.Contig3_All    size  594    gap  0  0%
CTTAGTTATAAAAAATCTGACTCAAGATGATCTTAATGTTTCGTATTCCT
GTGTGTATGGTGTAACAATTGGTGAACCTAAATTTCTACTGGAAGAGGAT
GTTTTCAAGAAAATAAGTTCGACACAACCACATGTTCCTGGAAGTAAAAT
AGCTGCTATAATAGCTGGTGTTATAGCGTTAGTTGCAGTTTTAATTTTCA
TATATGTTTGGACACGAAGAAAAAAAAAGAAGAGAAAAAGCAGAGAAGAA
AATAAAGTTTCAAAAGAAGAGTTGGAAATGTTTATCCCCAAACTATCAGC
ACCGGTAGGACCTATCGAAATAAGTAATATAACTGAGAATTCTGTGGACA
TTGAATGGAAATCTCCTGAACATAATGGTGGGGCTGTAATAGAAGATTAC
TCAATCGAATATAGCACAGATGATGCGGCAACATGGACAAAGGTCGGGAC
AGTAGATGGCACCACTCACAATTTCAGTTTAAAAGGTCTGCAAGAAGGTG
AATACTTCTTTAAAGTAACAGCTACCAACAGCAAAGGATTAACATCCGAA
TTGAAATCAGAAGATCAGGTAGAACTTATTGCCAAACTATCAGC
>CL4.Contig4_All    size  585    gap  0  0%
AACTGCCATATTTCTGACTTGGTAGAAGACATATTTAGACAAATTGTGGA
TTTACTGACAAATAAGACGTATGTGAAATATACCGACAACACAGCAAGCA
TGACAGGTCAAAATAACAACATCAGTTTCAAATGATTTCAGAGCTGCTAT
AATAGCTGGTGTTATAGCGTTAGTTGCAGTTTTAATTTTCATATATGTTT
GGACACGAAGAAAAAAAAAGAAGAGAAAAAGCAGAGAAGAAAATAAAGTT
TCAAAAGAAGAGTTGGAAATGTTTATCCCCAAACTATCAGCACCGGTAGG
ACCTATCGAAATAAGTAATATAACTGAGAATTCTGTGGACATTGAATGGA
AATCTCCTGAACATAATGGTGGGGCTGTAATAGAAGATTACTCAATCGAA
TATAGCACAGATGATGCGGCAACATGGACAAAGGTCGGGACAGTAGATGG
CACCACTCACAATTTCAGTTTAAAAGGTCTGCAAGAAGGTGAATACTTCT
TTAAAGTAACAGCTACCAACAGCAAAGGATTAACATCCGAATTGAAATCA
GAAGATCAGGTAGAACTTATTGCCAAACTATCAGC
>CL5.Contig1_All    size  205    gap  0  0%
TTCATATCATGTATGTACTAATGTAATATTGTGATGTAATCGAAAAAAAG
TGGGTCATGCCACAAAGAATAAAAAGTTACGTAACTCTGAAGTCCAAACT
ATTTTTTTCTACTATCTGTTTGCTGTTTTTACTAGGCCACACCACTTCCA
GTAAACATTATATCCTTTCACTTTCCAAGATCGATATCCCCAAAAAGATC
CAAGA
>CL5.Contig2_All    size  1141    gap  0  0%
AATTTTATATGCATTGGTGTGTCAAGTACAGTCTAAAAACCATGATATAG
TAGGCATGTATAAAGACCAGTATAGTCAAACAAGAGAAAGGTATGGTCTT
TCTTGTGTCCAGATAGTTGTATTGTAGCAAATTCTTCAATATGAAAAAGT
TTTGGGTAGTTTTTCAATTTTGACTTAAACAAGAGGCCCACTTGGGTAGA
TTTCATTGAAAAAAGGGGGAGGGGTAAACTATTGAATGTGGTTCATTTAA
ACAGGAGGAAAAAAATAAAAATAATAGATAAGAATACTCTTCTAGCTTCA
CAGTATCCAAATAATAAGAAAACATTCATAAAGATAGACTACAATGAGAT
TTACAGATCATTTGATAGACATGACTGATTTCCAAATTTTGCCTGTTTTC
AGAAAGGGGTACTGCTTTAATAGTGGGGTTATTTTTCTTAATACAACTAA
ACAGTTCTTTTAATAGCATTTTTTATGTTCAAATATGGCTACTTAATGAA
ACTAAGTAAATGATTTATTTTTTTAAGACATGTCATTATTGTTATAGGTA
CCAGTCTTGTATTACAACTCCAGTTTCCGGTGCATGTCAAAACATGGAGG
GAAACAAAATAGTGCATTTTTTTCTGAATTTTTTTCTGAACTCAATTTTT
TCTGTTTGATTATAGGTTTATGCTGAATTGAAACATATATATATAGATTT
AAAAAAAATCTTGCATCTTTTGGGGGATATCAATCCAGGAAAGTGGAAGG
ATATCATGTTTACTGGAAGTGGTGCGGCCTAGTAAAAACAGCAAACAGAA
AGTAGAAAAAAAATGTTTTGACTTCAGGGTTACGTAACTTTTTATTCTTC
GTGGCATGACCCACTTTTTTTTCGATTAAATCACAATTTCACATTAGTAC
ATACATGATATGAACATGAAATTTTTTTTCTATGTAGCATTTTTTATTTT
TTTATTTTCAAAGATCAGCTGTTTTGCATGCAAGCCTATTGAGCAGTCAA
TTACAAGACTGCAACCTGAATGATATTAAAATATAAGCAAAGCGACGTAA
TCAAATAAACTAAAATATATATTATATAAAGTTTTAAAAATGCGAAACAA
TGACCTTAACTAAAATGATGAATTAAGAAACATGAATCATA
>CL5.Contig3_All    size  395    gap  0  0%
CCGGTGCATGTCAAAACATGGAGGAAAACAAAATAGTCCATTTTTTTGTT
TTAATTCTGGACTCAATTTTTTGTTTGATTATAGGTTTATGTTGAATTGA
AACATATGTATAGATTTTTAAAAAAATCTTGCATCTTTTTGTGGATATCA
ATCCAGGAAAGGGGAAGTATATCATGTTTACTGGCAGTCAGGTACCATCT
AGTAAAAACAGTAAACAGAAAGTAGAAAAAAAATATTTTGACTTCAGGGT
TACATAACTTTTTATTCTTCGAAACAAGACCCACTTTTTTCCATTGAATC
CCAATTTCACAATAGTACATACATGATATGAACATGGACTATTTTTTTCT
ATGTAGCATTTGTTTTTCTTCTTTTCAAAGATCAGCTGTTTTGCA
>CL6.Contig1_All    size  208    gap  0  0%
TCCTCTTGACGAAGTCACTAATAATGCTAAGACATCCGGGCACTTACAAG
ATTTAGAAACAAGACTTATAGACTTATTACACAACATTGATGGAATCCAG
AAGGACCGAAAGGCTAATTTGGTCAGTATTGAAAAAATGAAGGAGGGACA
TCTAACAGAAATTAAACAAATCAGAAACCAAATTAACAAACATTTAGACA
AACTTGAA
>CL6.Contig2_All    size  722    gap  0  0%
CGATATCATGTGACGTTTTGCTTCCTTGTGATGAAAGCTGATACTTGTTT
GAAGATTTGATTCTGGTATCACAATGGATATTAGTACAACTCTTTGTGGT
CCATGTTCAGAGCGACACATTACCAAACCATCAACACACTGGTGCTTGGA
GTGTGAAGAAGCTGTTTGTGAAGAGTGCCATGAACATCATACAGTTCTAA
AAGCAACACGAAGTCACGAACTCATACCAATTTCCACGTACAAATCTCTT
CCGTCCTTCATTACTGATATACACCAGTCATGTACCTATCACAAAGAGAA
ATATCAACAATACTGCGTTGCGCATGCGTTACCTATTTGTTTCAAATGCA
TTAAAGAACACCAAAAATGCAACGTCATACCTCTTGACGAAGTTACTAAT
AACGCTAAGACATCCGGGCATTTAGAAGATTTAGAAACGCGACTTATAGA
CTTATTACAGAACATTGATAGAATCCAGAAGGATCGAAAGTCTAATTTGA
CAAGTATTGAAGAAAGGAAGGAACTGCATCTTGCAGAAATTCAACAAAGA
AGAAATCAAATAAACAAACATTTAGACAAACTTGAAAAAGAAATAATACA
AGATCTTGAGAAAAAAGAATGTCAATGTAAAAAGAATATTCAGACGATTT
TATCATCGGTTAAAGAAACGGAAATCTTGATAACAGAATATCAGACCAAT
CTTCAAAGCATTAAACAACATG
>CL6.Contig3_All    size  481    gap  0  0%
TATCTCTTCCGTCCTGCATTACTGATATACAGCAGTCATGTACCTATCAC
AATGAAAAGTATCAACAATACTGTGCTGCACATGCGTTACCTATTTGTTT
CAAATGCATTAAAGAACATCAGAAATGTAACGTCATTCATATTGATGAGG
TCATAAACAACGCTAAGACATCCGGGCACTTTCAAGATTTAGAAACTAGA
TTGATGGACTTATTACAGAACATTGATAAAGTCAAGAAGGACCGAACGGC
TAATTTGAGTAATATTGAAGAAAAGAAGGAGCGACAACTTGTAGAAATTC
AAAAAATAAGAATTCAAATTAACAAACATTTAGACATACTTGAAAAAGAA
ATAAAACAAGATCTTGAGAAAAAAGTGAGTCAATGTAAAAATAATATTCA
GAAGCTGTTATCAGAAGTAAAAGTAAAAGAAGACTTGATAACAGAATATC
AGAACAATCTCCAATCAGTCAAACAACATGC
>CL6.Contig4_All    size  1109    gap  0  0%
CTTCTTATATTTATAGCAAACAATTCTGTGAATCAAAGAAAACAGCAGAC
GAATGAGTCATTTCAATTCAAATCATTTTAAGTAACACTGTAAAGGAAAG
CAGTTTCTTTTTTGTTCGCAACAAGCAGTTTCTTGGTCTGTGTATCAAAG
AAAATAGCTGACGGTTCACTTAGACCGTCCTCGTCTGGCAGAATTTCCCT
GTGAAGTTTTCCATCGTTTGATATAATGACCACATTTGACAAAGTTTGTC
CAACAACAAACACGTTACCGTTATTATCTACAGTAATGCCGCCCGGGATT
GTCAAAACTGAAGTATCTTCAAAACTCCAAACACGTGATCCATAACGGTC
ACAACAAACTACGTTGTGATCTCTCCAGTTAGTGTAGTATATCTGGTCGG
TAAATACAGATACGTAGGAACTTCCTGGTAAGTTACATCTGATCACGTGA
GAGGCAATATAATCCGCAGTGTTTATTTGATATATACCACGTCCTTCAAC
ACAGACAAACAATGAGTCTTGATCACATGTTATTCCATATGGACAACCAG
GAAGGGGGATGAATATTATAATCTTTCGGCTCTTGGTGTCTATTATGTCA
ATTCCGATATGCTCACGAGAATATCCAGATGTGATAGCGATTGTTTTCTC
ATTGATTATTGTTATGTCAAACCCATAACTAGGATCTAGCAACATATCAA
ATTTGAATTTACCATCTGACGCAATGACATTTAGTGTGCTCCTTGTTTTG
TAGTCGGTGAAGAAATATTCGCCATTAACTGACATGCAACAACCTCTAAT
ATTCACCCCACCTGTTGAAATTTTCTTCTGTAGAATCAAATTCAAGTCGT
TAATGGTCTTCGTTGGTGTTGCTTGCAACTGTGCTTGCATGTCTTTCGCT
CTGAATAAACGAATGTTACTCGACTTCTTTTTAATTTCAATTGATCCAAA
AGATTTCAAACTGTCTAAAATACTAAGCACACCTGGTTCTACTTTAAAAA
CGAGGTCGACTGGTTCAAATTGGTTAGTTTCTACCAAGGATTGTAAATAT
TGTTCATTTTCAAAAACCTTCACTTCAATATTTCTCATCACAAGAAATGT
TTGAAGATC
>CL6.Contig5_All    size  1087    gap  0  0%
CTCGGGTATTTTCAAAACTTGAAGTCATATGAAAGATATTAATTTCAATT
ATTTTAAGTAACACTGTAAAGGATAGCAGTTTCTTTTTTATTCGCAACAA
GCAGTTTCTTGGTCTGTGTATCAAAGAAAATAGCTGACGGTTCACGTAGA
CCGTCCTTGTCTGTCAGAATTTCCCTGTGAAGTTTTCCATCGTTTGATAT
AATGGCCACATTTGACGAACTTTGTCCAACAACAAACACGTTACCGTCAT
TATCTACAGTGATGCCGCCCGGGATTGTCAAAACTGAAGTATCTTCAAAA
CTCCAAACACGTGATCCATCATGGTCACAACAAACTACGCTGTGATCCCT
CCAGTTAGTGTAGTATATCTTGTTGGCGAATACAGATACAAAGGAACCTC
CCGGTAAGTTACACCTGATCACGTGAGAGGTAATATGATCCGCAGTGTTT
ATTTGATATATACCACGTCTTTCAACACAGACAAATAGCGAGTCGTGATC
ACATGTGATTCCATATGGACTATCAGGAAGGTTGATGAACTTTATTTTCT
TTCGGCGCTCGGTGTCTATTATGTCAATTCCGATGTGCTCATTGGATCTT
CCAGATGTGATAGCGATAGTATTCTCATCGATAAATGTTATGTCAAACCC
ATAACTAGGACCAAGCAACATATTATATTTGAATGTACCATCAGATGCAA
TGACAGAAAGCCTTTTCCTTGAGGAATGATCAGTGAAGAAATATTCGCCA
TTACCTGACATGCAACAACCTCTAGTAATCTTCCCATTTGTTGAAATTTT
CTTTTGTAGAATCAACTTCAAGTCGTCTATGGTCTTCGTTGGCGTTACTT
GCAACTGTGCTTGTTTGTCTTTCGCTCTGATTAAACGAATGCTACTCGAC
GTCGTTTTTATTTCAATTGATCCAAAATTCATCACACTGTTCGAGATACT
AAGCACCCCCGGATCTACTTTACAAATCAGGTCGACTGGTTCAAATTTGC
CAGTTTCAACCAAGGATTGTAAATATTGTTCATTTTCCAAAACTTTAATT
TCAATATCTCTCATGACTAGAAATGTTTGAAGATCGG
>CL6.Contig6_All    size  716    gap  0  0%
TATCATATGACGTTTTGCTTCCTTATGATGAATGCTGATACTTATTTGAA
GATTTGATTCTGGTATCACAATGGATATTAGTACAACTCTTTGTGGTCCA
TGTTCAGTGCGACACATTACCAAACCATCAACACACTGGTGCTTGGAGTG
TGAAGAAGCCGTTTGTGATGACTGCCAAGAACATCATAAAGTACTCAAAG
TCACACGAAGTCACGAACTCATACCAATTGACAAGTACAAATCTCTTCCG
TCCTTCATTACTGATATACAGCAGTCATGTACCTATCACAATGAAAAGTA
TCAACAATACTGTGTTGCACATGCGTTACCTATTTGTTTCAAATGCATTA
AAGAACACCAAAAATGCAACGTCATACCTCTTGACGAAGTTACTAATAAC
GCTAAGACATCCGGGCATTTACAAGATTTAGAAACAAGACTGATGGACTT
ATTACAGAACATTGATAGAATCGAGAAGGACCGAAAGGCTAATTTGGTCA
GTATTGAAGAAAGAAAGCAGGGACATCTTACAGAAATTAAACAAATAAGA
AATCAAATAAACAAACATTTAGACAAACTTGAAAAAGATATAATACAAGA
TATTGAGAAAAAAGAGTCTCGATGTAAGGAGAATATTCAGAAGATTTTAA
CATCAGTTAAAGAAAAGAAAAACTTAATAACCGAACATCAGACCAATCTC
CTAAGCACCAAACAAC
>CL6.Contig7_All    size  2151    gap  0  0%
TCTGTTAGTCATTTTGATTAAAATTGTTTTTATACAGCACTGTAAAGGAA
AGCGGGTGTCTAGTAATTTGCAACAATAAGTGAATTGTTAACTGTGCGTT
GTGTCGGTCGGTAAGATTTCAATCACGTTTACGCAACATTGTAGAGAAAG
GCTGAATGCTCTAGATTTGTAACAAGCATTTTCCTTTTATGTTTATCAAA
GAAAATAGCTGACGGTTTATCTAGACCATCTTCGCCTGTCAGAATTTGTC
TGTGATGTTTTCCATCGTTTGATAGGATGACCACATTCGACGATGTTTCT
CCAACGACATACACGTTACCGTCATTATCTACAGTGATGCCTCTCGGGTA
TTTTCAAAACTTGAAGTCATATGAAAGATATTAATTTCAATTATTTTAAG
TAACACTGTAAAGGATAGCAGTTTCTTTTTTGTTCGCAACAAGCAGTTTC
TTGGTCTGTGTATCAAAGAAAATAGCTGACGGTTCACGTAGACCGTCCTT
GTCTGTCAGAATTTCCCTGTGAAGTTTTCCATCGTTTGATATAATGGCCA
CATTTGACGAACTTTGTCCAACAACAAACACGTTACCGTCATTATCTACA
GTGATACCGCCCGGGATTGTCAAAACTGAAGTATCTTCAAAACTCCAAAC
ACGTGATCCATCATGGTCACAACAAACTACGCTGTGATCCCTCCAGTTAG
TGTAGTATATCTTGTTGGCGAATACAGATACAAAGGAACCTCCCGGTAAG
TTACACCTGATCACGTGAGAGGTAATATGATCCGCAGTGTTTATTTGATA
TATACCACGTCTTTCAACACAGACAAATAGCGAGTCGTGATCACATGTGA
TTCCATATGGACTATCAGGAAGGTTGATGAACTTTATTTTCTTTCGGCGC
TCGGTGTCTATTATGTCAATTCCGATGTGCTCATTGGATCTTCCAGATGT
GATAGCGATAGTATTTTCATCGATAAATGTAATGTCAAACCCATAACTAG
GACCAAGCAACATATTATATTTGAATGTACCATCAGATGCAATGACATAA
AGGATTTTTCTTGAGGAATGATCAGTGAAGAAATATTCGCCATTACCTGA
CATGCAACAACCTCTAGTAATCTTCCCATTTGTTGAAATTTTCTTTTGTA
GAATTAACTTCAAGTCGTCTATGGTCTTCGTTGGTGTTGCTTGCAACTGT
GCTTGCATGTCTTTTGCTCTGAATAAACGAATGTTACTCGACTTCTTTTT
AATTTCAATTGATCCAAAAGATTTCAAACTGTCTAAAATACTAAGCACAC
CTGGTTCTACTTTAAAATCGAGCTCGACTGGTTCAAATTGGTTAGTTTCT
ACCAAGGATTGTAAATATTGTTCATTTTCAAAAACCTTCACTTCAATATT
TCTCATCACAAGAAATGTTTGAAGATTGGAAGCATGTTGTTTAATGCTTT
GAAGATTGGTCTGATATTCTGTAATCAAGTTTTCCTTTTCTTTAACCGAT
GATAAAATCGTCTGAATATTCTTTTTACATTGACATTCTTTTTTCTCAAG
ATCTTGTATTATTTCTTTTTCAAGTTTATTTAAACGTTTTTTTATTTGGT
TTCTTGTTTGTTGTATTTCTACAAGATGTAGCTCCTTCCTTTCTTCAATA
CTGACCAAATTGACCTTTCGGTCCATCTTAATTCTATCAATGTTATGTAG
TAAGTCCATCAGTCTAGTTTCTAAATCTTGTAATTGCCCGGATGTCTTAG
CGTTATTCGTGATCTCATCAAGAGGAATGACATTGCATTTCTGGTGTTCT
TTAATGCATTTGAAACAAATAGGTAACGCATGCGCAACGCAGTATTGTTG
ATATTTCTCATTGTGATAGGTACATGACTGTTGTATATCAGTAATGAAGG
ACGGAAGAGATTTGTACTTGTCAATTGGTATGATTTCGTGACCTCGTGTT
GCTTTGAGTACTTTATGATGTTCTTGGCAGTCATCACAAACGGCTTCTTC
ACACTCCAAGCACCAGTGTGTTGATGGTTTGGTAATGTGTCGCACTGAAC
ATGGACCACAAAGAGTTGTACTAATATCCATTGTGATACCAGAATCAAAT
CTTCAAATAAGTATCAGCATTCATCATAAGGAAGCAAAACGTCATATGAT
A
>CL6.Contig8_All    size  1109    gap  0  0%
CTTCTTATATTTATAGCAAACAATTCTGTGAATCAAAGAAAACAGCAGAC
GAATGAGTCATTTCAATTCAAATCATTTTAAGTAACACTGTAAAGGAAAG
CATTTTTTCTGGTGTTTGCAAGAAGAAGTTTCCCCGTCTGTTTATCAAAG
AAAATAGCAGACGGTTCCGATAGACCTTGTTCTTTGGTCAAAATTTGTCT
GTGGTGTTTTCCATCGTTTGAAATGATGACCACATTCGACGAGTGCTGTC
CGACAAGAAACACGTTTCCTTCTTTATCTACAGTAATGCCTCTCGGTTTT
TTCAAAACTGATTCTTCTTTAAACCTCCAAACATGTGATCCATTACGATC
ACAACAAACTACACTGTGATCATACCAGTCAGTGAAGTATATCTTGTCGA
TGAATACAGATACGTAAGAACCTGGTGGTAAGTTACAACTTATAAAGTGA
GAGGTAGTATAATCCAAGGTGTTTACTCTATATATACCACGTCTTTCAAC
ACAGACAAATAGCGAGTCTTGATCACGTGTGATTCCCCATGGACGATCAG
GAAGGCTGATGAATTTGATTTTCTTTCGGCTCTCAATGTCTATTATGTCA
ATACCGATGTGCTCACTAGAAGATCCAGATGTGATAGCGATTGTTTTCTC
ATTAATTATTGTTATGTCATACCCATAACTAGGATCTAGCAACATATCAA
ATTTGAATTTACCATCAGACGCAATGACCTTTAGCTTTTTCCGTAATTTA
TAGTCGGTGAAGAAAAATTCGCCATTAACTGACATGCAACAACCTCTAAT
ATTCTCCCCGCCTGTTGTAATTGTCTTTTGTAGAATCAACTTCACGTCGT
CTATTGTCTTCGTTGGCGTTACTTGTAACTGTGCTTGTTTATCTTTCTCT
CTGATTAAACGAATGCTACTCGACTTCTTGTCAATTTCAATTGATCCAAA
AGTTTTCAAACTGTCTAAGATACTAAGCACCCCTGGGTCTACATTACAAG
TCAGGTCTACTGGGTCCAATTTGTTAGTTTCAACCAACGATTGTAAATAT
TGTTCATTTTCAAAAACCTTCACTTCAATATTTCTCATCACAAGAAATGT
TTGAAGATC
>CL6.Contig9_All    size  320    gap  0  0%
ATGTGATAGCGATTGTTTTCTCATCGATTAATGTTATGTCAAACCTATAA
TAAGGATCAAGCAATATATTAAATTTGAATGTACCATCTGAGGCAGTGAC
GGAAAGCAGTTTCTTAGAGTAATAGTCAGTGAAGAAATATTCGCCCTTAA
CTGACATGCAACAACTTGTAATATGCTCTCCATCTGTCGTAATTTTCGTC
TTTAGAATCAACTTTAAATCGTTTATGGTCCTCGCTGGAGTAACTTGCAA
CTGTGCCTGTCTGTCATCCGCTCTGATTAAACAAATGATACTCGATTTCT
TTTTAATTTCAATTGATCCA
>CL6.Contig10_All    size  205    gap  0  0%
AGTCACTAATAACGCTAAGACATCTGGGCATTTCCAAGATTTAGAAACAA
GACTTATCGACTTATTACACAAAATTGATATAATCAAGAAGGACCGAAAG
GCTAATTTAGTCAGTATTGCAGAAAGGAAGGAGATACATTTTGAAGAAAT
TCAACACATAAGAAACCAAATCAATGAACAATTAGACAAACTTGAAAAAG
ATATA
>CL6.Contig11_All    size  201    gap  0  0%
GTAATGGATCACGTGTTTGGGCTTTTAAAGATTTTTCAGTTTTGAACTTC
CCGAGAGGCATCGCTGTAGATAATGATGAAAACGTGTTTGTTGTTGGAGC
ATCGTCGTCGAATGTGGTCATTATATCAAACGACGGTGAACATCATAAGG
AAATTCTTACCAGAAAAAATGGTCTTAATAAACCGTCAGCTATTTTCTTT
G
>CL6.Contig12_All    size  284    gap  0  0%
TCGGTAAGGTTTCTATGAGGCCCCTCTTCTATCACGTGTACGCAACATTG
TAGAGAAAGGCTGAATGCTCTAGATTTGTAACAAACAGTTTCTTTTTATG
TTTATCAAAGAAAATAGCTGACGGTTTATCTAGACCATCTTCGCCTGTCA
GAATTTGTCTGTGACGTTTTCCATCGTTTGATAGGATGACCACATTCGAC
GATGTTTCTCCAACGACATACACGTTTCCATCATTATCTACAGTGATGCC
GCTAGGATATTTCAAAACCAAAGTATCTTTAAAA
>CL6.Contig13_All    size  307    gap  0  0%
TGAAAAGTATCAACAATACTGTGTCGGGCATGCGTTACCCATTTGTTTCA
AATGCATAAAAGAACACCAAAAATGTAACGTCATACCTCTTGACGAAGTC
ACTTATAATGCTAAGACATCCGGGCATTTACAAGATTTAGAAACAAGACT
GGTGGACTTATTACAAAACATTGATAGAATTGGAAAAGATCGAATGGCTA
ATTTGGACAGCATTCAGGAAAAGAAAGAGCTGCATCTTGCAGAAATTCAA
CAAAGAAGAAATCAAATAAACAAACATTTAGACAAACTTGAAAAAGAAAT
AATACAA
>CL7.Contig1_All    size  1540    gap  0  0%
TTCAAATTATTGACAGTCACATTCTGTAAGTTAACTTAAAGCAACACAGA
TTCACTTTCATTTTGCACATTGAAGTTAACATTAGAATTTGAAACCTATT
TATAGTGTGAAGTTATATATACAGTTAACTCTCGTTGTCTCGAACTCGGT
TGACTCGAAATTTCGGATGAGTCGAAGTTTTCACGTGGTCCCGAACTTTA
TTCCATACAAAAGTATGTAATTCGACTCCTGATGAGTCGAAATTGGATGA
GTCGAAATTTCGGTTGAGTCGAACTAAATTTACGGTCCCAAGGTTAACAA
AAGCATTCAAAATTCATTTTTTATCTCGAACTAATACACATATGTCAAAA
CATGACCTCCGGGATTTAAATGGATTGAAGAGTTAATCTGACAATACACG
TGTAATTAAATTTCCGGTCACTGACCACTGTATTGATTTATGACATGCTA
TTTCCATGAGTGTTTACCTAAGTCTAAGATTATCTTTTATAGAATTTTGA
TAAATAATTAGTGATACATTGTTAATGTTCATGAAAAAGTATTTAAAATG
TTTACAAAACAATTAATTTGTGATTTACACTAATGAGCTTGGGTGTGTAT
AAAGTGAGGATTATGGCTTCCGTTGATGATCACCTAAAAACTACTCAAAC
TGAAACGGCGTCTTTAATCTTGTTATATTTTCTTTTGAAAAGAAAGAGTG
AGATAAAACAAAATGAATAGAAATCAACATTTTTTTAAAATCTCTTGTAT
CCGAGAATAAACAATTTTGTCAGCTATAACCGACCTGAATAACGAAACTA
TCGATTGGAAATTACTCTCTTGGAAAAGCCATAGGATTTTTTTTTTAATT
GAAACAATTGAACAAGTAAAAATAACAGTCATTATAATAATAAAAGACTG
TGACATACAAATACATCGATCTGATACTAGAATATCGATCCCCTTGCCAT
ATTCACCCGGATTTATTTTAGCTTTACCAAGCTAAGCAAGAGTTGTGTCC
CTTAGATTGTCGAACTTCCGGTGTTCGTTTGAGTCGAACTACGTGTATCT
CGAAATATTTCTCTGGTCCGGCTGACTTCGACATAACGAGAGTCGACTGT
ATATACATATATATGGTAAATGGTTAACAAAATGATATATTTTAGTCTTG
ACTTCTATTCATAGCAGATTTAGATGTAAGCTTCAATTTTCACTTCATGT
TACAAGCAAAACTAGGAAAACAATATTAAAAGGTGTATATTAATTAAAGA
ACCGATTAACAGACTTATGCCAGCATTTTCGAAAAGATTCAGCATAACAT
TTAATTTCTCTGCTCTATCAGTTTGATAAATTTTGCATGCTTACTGTCCC
TATTCTGGTTATGCCACTTCCTGCCAGTTACAAAGACTTATGGGATATAT
TACCCAGCATTCCTCTTCACTTTCCTGTGATTTATTGCTGTAAATGGTTG
TGAAATGTTATTGTATATTTATTTCACACTTATTCATATATTTGTAATAC
ATTATTTTACCATGAATTAAAATATTATATGTATGGAATG
>CL7.Contig2_All    size  1501    gap  0  0%
TTTTTTTTTTTTTTTTTTTTAAGTTTAAATACCAGGGAACATGAATAAAA
GGGTTCATATTTTTTTTTAAGTTTTAATCATGTTAAAATCAGGGTACATG
AATAAAGGGTTCATCATAATGTCATTGCTTTTGCATTAGAAAAGGTTTAG
TTGAAACTAGAAATATGATAAATACAGTTAACTCTCGTTGTCTCGAACTC
GGTTGACTCGAAATTTCGGATGAGTCGAAGTTTTCACGTGGTCCCGAACT
TTATTCCATACAAAAGTATGTAATTCGACTCCTGATGAGTCGAAATTGGA
TGAGTCGAAATTTCGGTTGAGTCGAACTAAATTTACGGTCCCAAGGTTAA
CAAAAGCATTCAAAATTCATTTTTTATCTCGAACTAATACACATATGTCA
AAACATGACCTCCGGGATTTAAATGGATTGAAGAGTTAATCTGACAATAC
ACGTGTAATTAAATTTCCGGTCACTGACCACTGTATTGATTTATGACATG
CTATTTCCATGAGTGTTTACCTAAGATTATCTTTTATAGAATTTTGATAA
ATAATTAGTGATACATTGTTAATGTTCATGAAAAAGTATTTTAATTGTTT
ACAAAACAATTAATTTGTGATTTACACTAATGAGCTTGGGTGTGTATAAA
GTGAGGATTATGGCTTCCGTTGATGATCACCTAAAAACTACTCAAACGGC
GTCTTTAATCTTGTTATATTTTCTTTTGAAAAGAAAGAGTGAGATAAAAC
AAAATGAATAGAAATCAAAATTTTCTTAAATCTCTTGTATCCGAGAATAA
ACAATTTTGTCAGCTATTAGCGACCTGAATTACGAAACTGTCGATTGGAA
ATTACTCTCTTGGAAAAGCCATAGGATTTTTTTTTAATTGAAACAATTGA
ATAAGTAAAAATAATGTCATTATAATAATAAAAGACTGTGACATACAAAT
ACATCGATCTGATACTAGAATATCGACCCCTTGCCATATTCACCCGGATT
TATTTTAGCTTTACCAAGCTAAGCAAGAGTTGTGTCCCTTAGATTGTCGA
ACTTCCGGTGTTCGTTTGAGTCGAACTACGTGTATCTCGAAATATTTCTC
TGGTCCGGCTGACTTCGACATAACGAGAGTCGACTGTATTTGATTAGAGT
AATAAACATAAATAAAGCTGTGCACACAACAAATGATCAATATTATTTTT
TACTGAATGGAACCATGATATATATAAAGCTATAGGAAATTTGCCTGGAA
TCTGCATAATTACTCAATACATGCATCAATTGTTTCACCAATGTGTTATG
TTCATATTAATGGCAGTCTAGCTAGAGTCAAAACAAGTCAAATTCATTAA
TCAACTCTTGCGATGTAGTAAGAATTTTGAGTGCAACATTAAATTTATGC
TATTCTTAAGTTTTGTCAAGTTTATTTCCACTTGCTGATACCTGAAGATA
ATTCTGTCCAACTGATCAAATACAACGATCAGTGGCGGATCCAGAAATTT
T
>CL7.Contig3_All    size  1329    gap  0  0%
TGGGTGATAAAGAAGATATGCAATATTTTAAAACGCCTGACAGTAAAGGA
AATTCCTACCCTCTTAAATCAGGTTGAAGAATGCCCAACTACATTTATTG
TTGAAAAATAAGACAGAAATCTACTGTTATGTCTGGAAATTGGTTGACCA
TCTGTATTTAATACAGTTAACTCTCGTTGTCTCGAACTCGGTTGACTCGA
AATTTCGGATGAGTCGAAGTTTTCACGTGGTCCCGAACTTTATTCCATAC
AAAAGTATGTAATTCGACTCCTGATGAGTCGAAATTGGATGAGTCGAAAT
TTCGGTTGAGTCGAACTAAATTTACGGTCCCAAGGGTTAACAAAAGCATT
CAAAATTCATTTTTTATCTCGAACTAATACACATATGTCAAAACATGACC
TCCGGGATTTAAATGGATTGAAGAGTTAATCTGACATGCAATACACGTGT
AATTAAATTTCCGGTCACTGACCACTGTATTGATTTATGACATGCTATTT
CCATGAGTGTTTACCTAAGATTATCTTTTATAGAATTTTGATAAATAATT
AGTGATACATTGTTAATGTTCATGAAAAAGTATTTAAAATGTTTACAAAA
CAATTAATTTGTGATTTACACTAATGAGCTTGGGTGTGTATAAAGTGAGG
ATTATGGCTTCCGTTGATGATCACCTAAAAACTACTCAAACGGCGTCTTT
AATCTTGTTATATTTTCTTTTGAAAAGAAAGAGTGAGATAAAACAAAATG
AATAGAAATCAAAATTTTCTTAAATCTCTTGTATCCGAGAATAAACAATT
TTGTCAGCTATAACCGACCTGAATAACGAAACTATCGATTGGAAATTACT
CTCTTGGAAAAGCCATAGGATTTTTTTTTTAATTGAAACAATTGAACAAG
TAAAAATAACAGTCATTATAATAATAAAAGACTGTGACATACAAATACAT
CGATCTGATACTAGAATATCGATCCCCTTGCCATATTCACCCGGATTTAT
TTTAGCTTTACCAAGCTAAGCAAGAGTTGTGTCCCTTAGATTGTCGAACT
TCCGGTGTTCGTTTGAGTCGAACTACGTGTATCTCGAAATATTTCTCTGG
TCCGGCTGACTTCGACATAACGAGAGTCGACTGTATATAACAATGTACCC
AACAGAATGAATATGCAGCAGCATAATAATACACACTATTATATTCATTA
AAATCTGCTGAAATATTCATAGTTATTGTTTCATAAACACTACTTCTCAA
AAATTAAATTCAGGAAACTATAAGAGGCAATTCTGACTTTAACCTGCATT
AATTTCTATATAGATTCTATAAATGGGTG
>CL7.Contig4_All    size  1828    gap  0  0%
GTTACTATTTATAGATTGTATATTTTGGGTATAAATATATTTAATAAGGA
AACGGAGCATAACATAGAAAATGTAAACTATAAGGACAAGTAAAATGGAA
ATATGAATTCAAGTAATCACCACGGTGACAATTCTAAACCGAGGGAATAT
AAAATTGTCATTTTAGGCGATGGTGGAATCGGGAAAAGTGCTCTTGTGAT
ACAGTTTGTATACCACAGATTTCTTGACTACCATGATCCAACGATAGAGG
ATTCCTATCAGAAACAGGCCAGGATAGATGGAGAGCCAGCTCTGTTGGAT
ATTCTAGATACGGCTGGACAGCCTGAATTTAACACAATGAGGGAACAGTA
TATGAGAAAAGGAGAAGGTTTTATATTATGTTACTCTATTACTGATAGGA
GAAGTTATGATGAAATGTTAACTTATAAGAAACTGATCAATCAAGTCAGA
TGTAGAGATGATATACCAGTTATTCTAGTCGGAAATAAATGTGATCTTCA
CGAAAAAAGAAAGGTTACACCAGATGAAGGGATTGCTTTATCTCATCAAT
TTAAGTGTCCATTTTATGAAACTTCAGCAGTTACAAGACAGTGTGTAGAT
GACATATTTCTTTCACTTATAAGAGAGATTAGAAATGTAGAGAGGGAAAA
TTCTGATGACAAACCAAAGGAGCACAGACGTGGGAAAGGACTAAGAACAT
TCATCAAAAAGTTAAACCCATTCAAACAGACCCGTCAATCATAGTCATCT
TCAATAATAAGTCTTATGCATTTATACAAGAAGGTTATAATATATACAGT
CGACTCTCGTTATGTCGAAGTCAGCCGGACCAGAGAAATATTTCGAGATA
CACGTAGTTCGACTCAAACGAACACCGGAAGTTCGACAATCTAAGGGACA
CAACTCTTGCTTAGCTTGGTAAAGCTAAAATAAATCCGGGTGAATATGGC
AAGGGAATCGATATTCTAGTATCAGATCGATGTATTTGTTTGTCACAGTC
TTTCATTATTATGATGACATTATTTTTATTTATTCAATTCTTTCAATTAA
AAAAAATTCCTATGGCTTTTCCAAGAGTCTCAGAGTAATTTCCAATTGAT
AGTTTCGTTATTCAGGTCGGTTATAGCTGACGAAAATTGTTTATTCTTGG
AAACAAGAGATTTAAAAAAAATATGATTTCTATTCATTTTGTTTTATCTC
ACTCTTTCTTTTCAAAAGAAAATATAACAAGATTAAAGACGCCGTTTGAG
TAGTTTTTAGGTGATCATCAACGGAAGCCATAATCCTCACTTTATACACA
CCCAAGCTCATTAGTGTAAATCACAAATTAATTGTTTTGTAAACATTTTA
AATACTTTTTCATGAACATTAACAATGTATCACTAATTATTTGTCAAAAT
TCTATAAAAGATAATCTTAGGTAAACACTCATGGAAATAGCATGTCATAA
ATCAATACAGTGGTCAGTGACCGGAAATTTAATTACACGTGTATTGTCAG
ATTAACTCTTCAATCCATTTAAATCCCGGAGGTCATGTTTTGACATATGT
GTATTAGTTCGAGATAAAAAATGAATTTTGAATGCTTTTGTTAACCTTGG
GACCGTAAATTTAGTTCGACTCAACCGAAATTTCGACTCATCCAATTTCG
ACTCATCAGGAGTCGAATTACATACTTTTGTATGGAATAAAGTTCGGGAC
CACGTGAAAACTTCGACTCATCCGAAATTTCGAGTCAACCGAGTTCGAGA
CAACGAGAGTTAACTGTATTAAATACAGATGGTCAACCAATTTCCAGACA
TAACAGTAGATTTCTGTCTTATTTTTCA
>CL7.Contig5_All    size  5052    gap  0  0%
GGCCCTGATACATTTTTTTTTTTTTTTATAACAATATGTTTGACTGGATA
AATAGTGCCAGTATGGAGATGTCACGAAGGAAAGTCTTCTGATAGATGTT
CAACAGCTAAGTATAGTTTTGTTTTTTGTCTACAATGCTACATATACTTA
AATACTGGTACGTGTTGAATTAAAGGACTTAGTGATCAATTTAAATCCAC
TCATTTAAAATTGTTTGCAAGGACATAATATTTGAGTTTGGTGATACTAA
AGATTAAGAGCATTTTCTGCATTTCTCTTGGACAATTTTTGTTCACTGTT
TTGCTTATTCATGTTATTTTAGAAATACACAATAAATTTGAGAATGGAAA
TGGGGAATGTGCCAAAGAGACAACAACCCGACCATAGAGAAGTATTTGTT
TATGCATATAAATTGTTTTTGACGTTAATCTGATGTATTCATTGTTTAGA
GGGTGCTCTATGCATTTAGTTACATTACTAGAAGATGTAATTATGTTATA
CAGTTAACTCTCGTTGTCTCGAACTCGGTTGACTCGAAATTTCGGATGAG
TCGAAGTTTTCACGTGGTCCCGAACTTTATTCCATACAAAAGTATGTAAT
TCGACTCCTGATGAGTCGAAATTGGATGAGTCGAAATTTCGGTTGAGTCG
AACTAAATCTACGGTCCCAAGGTTAACAAAAGCATTCAAAATTCATTTTT
TATCTCGAACTAATACACATATGTCAAAACATGACCTCCGGGATTTAAAT
GGATTGAAGAGTTAATCTGACAATACACGTGTAATTAAATTTCCGGTCAC
TGACCACTGTATTGATTTATGACATGCTATTTCCATGAGTGTTTACCTAA
GATTATCTTTTATAGAATTTTGATAAATAATTAGTGATACATTGTTATTG
TTAATGTTCATGAAAAAGTATTTAAAATGTTTACAAAACAATTGATTTGT
GATTTACACTAATGAGCTTGGGTGTGTATAAAGTGAGGATTATGGCTTCC
GTTGATGATCACCTAAAAACTACTCAAACGGCGTCTTTGATCTTGTTATA
TTTTCTTTTGAAAAGAAAGAGTGAGATAAAACAAAATGAATAGAAATCAA
AATTTTCTTAAATCTTTTGTATCCGAGAATAAACAATTTTGTCAGCTATA
ACCGACCTGAATAACGAAACTATCGATTGGAATTTACACTTTTGGAAAAG
CCATAGGATTTTTTTTTAATTGAAACAATTGAATAAGTAAAAATAATGTC
ATTATAATAATAAAAGACTGTGACATACAAATACATCGATCTGATACTAG
AATATCGATCCCCTTGCCATATTCACCCGGATTTATTTTAGCTTTACCAA
GCTAAGCAAGAGTTGTGTCCCTTAGATTGTCGAACTTCCGGTGTTCGTTT
GAGTCGAACTACGTGTATCTCGAAATATTTCTCTGGTCCGGCTGACTTCG
ACATAACGAGAGTCGACTGTATTTATCTTTGCTATTCGAATCAAATTTAT
CTTTGGTAAACTGGCACGGCTTGTTAGTTTACTGTTGCTAGACTATCAAG
GGGAGACAATTTAAACATTAAAAGGAGGTGTAATTTGTAATCTTTTATAC
ACAATTTGGAAGAGAAGTTATTGTTTTTGAAAAGTTGTTGTTTTTGTTTT
GTTTATATTATTAAAATATCAAGAGCCAAAGTGACTTAAAATGTTGTCAG
TTGATCTTTGCCTACCTTAAAAAATATTTATTTTACTAAAAGTCTAAAAC
AATAGGAATTTTATATCATTAAGTTTGAATTTTGTGTAAATCTATTCCTC
TTTCCAGTATATAATAAGGGCCATAAGAACAAAAATAAAGTAGTGTAACC
AGGGCAATTGTATTGAATTGTATGTCTTATCAAAATTTGAAAAGTTCTTA
AATTTTATCATTTCTATCTGTTAATATCAAGTCAAGATATGTTTTGTAAC
TTTGTATACAATTAGTGATGACTAAAGCCGTTAATTATGAATGAAACTGT
GGATGTCTGTGAAAAAGGCGCACAGAAGAAAATTATGGAAATTTTATAGG
TTTTGATAAAATGATATCAATGAATATATTGTGGAATAACAATGTTCTAT
CCAACAAAAGTTATTAAGGGGAGATAATTCAAAAACTTTTACCTTGCTTT
AGGGTTAAAAAGAGGATTTCTCTTTTCCATTAATCTATTTGTCGAAAGTT
TTTCATATACATAATCTGTCAGATCATCTATCAGTTAATTAATCAAATAG
GTTGCATATTATTTAAACACTTATTTTAGCTCAATGAGGTGCACCACACT
ATTCTGAAGAAAAATGAAAATTGAGAAACACATCATAATTTTTGCAATCT
TATAGTATACATTTTACCAGCATGTTGCATCATAGCTTCATTTTATGTAT
TCATGTTTATTTTAAATGTTCATCTTGACAAAACATCGTTTTAAATGTGA
TTGCGTTGGAAGAAGAATGGAGATGTTCATATTTTTTTTATGTAAACAAG
AATTATAAAATTTATTAAATAAATTTCATATAATATATATGTTATATACG
ATTTTTCTGTTGGTCATGTATTTTTATATTTAAAGAGGGTCTGGATGTGG
GCTTGTCATTTCTGAACTCTTCAATTTTTTAGGCCTTTTTTCGATATACT
TTGTCCAGTAGTCTCTGTTCTTCCCATTATTGAGGGGGATAGGACCACCA
TCGGGACTCCAGGATCGAGTGTTTTTAAGCGTGCCATTTCGAGATTGACC
CTTGAGGGATCTGGGAATTCTTTTTTTGAATTTTGGGATGCCTGGATTTG
AATTTATTTAAATTCAGGAACTGATGATTTCGTTACTTTAAGCAAATACC
CCCTAACCCCCCATTATTCACTGTTTTTTTGGTGGTTTTTTTTTTTTAAC
GTTTTTCTCCTTTCTTTTAGATTTTGTCCAAATATTCTCAATTTTTTTTA
ACCCCATCCAGATCCTTATTTACAGCTTACAGCTTACAACTTGTGTTGAA
GGGTTGCTGTCATGTTGACTTTCTGTTGCTGTTATGCATTTTTTAATGAA
TTTTTGCATGTAACTATGGAGTCAATATTTTAAAATTTGTATGAATGAAC
TTATTCAAAAATTATACGAATTTCACACGGAACATTTTTGATTGGACAAA
ACTTGTTGTAAAATACATGTGGGTGGATTATACTCAAATGAATGCATAAG
TATTCTCCACAATATTTTCAACTAGTACAATTTGTACTTAGAATGTCAAA
TACACTTATCAAAACCAAAATGAGGCTAAGCAGAACATTTTGATTTATGA
CAAGAGGATCTAGTAAATGTGATTGCAAAAGTTGAATGCTAGTCTTCATT
AATGGGAACCAGAAACTTTTTTAATTTTTTTTCACATTTATAAAAACATT
GCAATATTTTCTGAGTTATGGTCCATAATTTTTTTTTAAATTGATGAACG
AAAGGAATGCATCATTTTGTAAAAATTTGAATGTTTTTTTCTGAAATGGA
AATTGGCTGCTCTGGTCGATGTTGTATGCATTGATTATTTTGTGTATATT
TTGGTTAATCATTTTTTTAATCAAAATCATGTTGATGATTACAAAGTATG
AATAATTTTTTTATACAATAATTTATTTTTATAGTTGCATAGTTTAAACC
AGTATTACATCAGAAACAAATTTACTAAACATAATTTTCATTATTTATCA
GTAATCATATTGATAAAAATTACATGTTTGAATAAATCATTTTCTAAGAT
GCTACCTTAAAAACACTCATAAAGCTGTTTCTTTGGTGGTTGCACCAAAA
TGAATAATGACCTCAGCCCAAAACCTCAGTCAGTATTGATTTTTGTTCAA
TTTGACACTCATAATTTAGTTTTACAAAGAACTTTTATAGCAATATTGAG
ATCACCTAAATAAGTTGTTAAAATCATGGCATCGCTAATAACTATATTTA
AAGACATTATTTGTATTTCTGGATTTATGAATGATTTGTTAAATTTTCAA
TTAATTTAAGTGCCTTTATTGTTAGTTTATTGAATGACTTCTTATATTAC
TTTGTAATAGTTGTTGCTGGATTTTCCAAGCAAGAACAAGGTTCATGTTA
TCATTGATATTTTAAGGTGGTACCCAACACTTTCACTAAAATTAATTTGG
CTCGTTTAATTTTCATAAGACTTTGTCAAAGTATTTTTTTAGTATTTACT
TTGACCCTTTAACAAAAATATAAAAATTTCATAAAATTTTGAACCAACCG
TTTTGTCAGAAAAATTACACTGGTTATATAGCAGTTTGACAAACACCAAT
TTTGATCATTGAGAAGCTTAATATTCCCTTTACAACACAACGTAATTAAA
ACGTTTAGCTGATTTTACAGAGTTATCTCCCTGTAGTGTTAGGTACCACC
TTAAAGAAGTACTTTGTTTCTTTGGCAGACAACAATCAATCAATCTAAGG
CATTAGGAACATATCAACCATTTTACTTTTATGTTAGTGCTTTCAAACAT
TTTTACTATACTTATAAATGAATAATGTTCATGAAAAGGTTTACCAAAAG
ACTTCACCATCACTAAAAAAAAATTGCAATGGTGTCATGTAATTCCAATT
TGATTTTGTCTTATAATGTTGACATTAAGATAATTTAAATATACTATTTT
TAATGTACAAATGATATTTAATCAGAATCTCGTGTAAAACCAAATTGAAT
TCATTTATTAGTGTTATAAATTAACTCTCCTAGACTGAAATATTCATAGA
GTTGATAATCAAAATCCAACACATAGAAAGATGTAATAGACTTCTATCAA
ATATAAACATTTTTAGATTGTTATCAAAGACATTTTTATATTTACAGCAT
ACATACAATTAAAGTTAGTGTTAAATTTTTTTGAAGAACTAATTTATACT
GAACCATCAGTTTTACTTGGTGAAGGAACAAAAATTGTGTATATTTAATT
ATTCTAAAGTTAAAAGCAATGTGGACCATATTTTTCATATTTTGTTAAGT
ATTCACTAGTCACATTTGTTGAATCTACATTCCTGTAATTGTTGAAATAA
GC
>CL7.Contig6_All    size  5874    gap  0  0%
GGCCCTGATACATTTTTTTTTTTTTTTATAACAATATGTTTGACTGGATA
AATAGTGCCAGTATGGAGATGTCACGAAGGAAAGTCTTCTGATAGATGTT
CAACAGCTAAGTATAGTTTTGTTTTTTGTCTACAATGCTACATATACTTA
AATACTGGTACGTGTTGAATTAAAGGACTTAGTGATCAATTTAAATCCAC
TCATTTAAAATTGTTTGCAAGGACATAATATTTGAGTTTGGTGATACTAA
AGATTAAGAGCATTTTCTGCATTTCTCTTGGACAATTTTTGTTCACTGTT
TTGCTTATTCATGTTATTTTAGAAATACACAATAAATTTGAGAATGGAAA
TGGGGAATGTGCCAAAGAGACAACAACCCGACCATAGAGAAGTATTTGTT
TATGCATATAAATTGTTTTTGACGTTAATCTGATGTATTCATTGTTTAGA
GGGTGCTCTATGCATTTAGTTACATTACTAGAAGATGTAATTATGTTATA
CAGTTAACTCTCGTTGTCTCGAACTCGGTTGACTCGAAATTTCGGATGAG
TCGAAGTTTTCACGTGGTCCCGAACTTTATTCCATACAAAAGTATGTAAT
TCGACTCCTGATGAGTCGAAATTGGATGAGTCGAAATTTCGGTTGAGTCG
AACTAAATCTACGGTCCCAAGGTTAACAAAAGCATTCAAAATTCATTTTT
TATCTCGAACTAATACACATATGTCAAAACATGACCTCCGGGATTTAAAT
GGATTGAAGAGTTAATCTGACAATACACGTGTAATTAAATTTCCGGTCAC
TGACCACTGTATTGATTTATGACATGCTATTTCCATGAGTGTTTACCTAA
GATTATCTTTTATAGAATTTTGATAAATAATTAGTGATACATTGTTATTG
TTAATGTTCATGAAAAAGTATTTAAAATGTTTACAAAACAATTGATTTGT
GATTTACACTAATGAGCTTGGGTGTGTATAAAGTGAGGATTATGGCTTCC
GTTGATGATCACCTAAAAACTACTCAAACGGCGTCTTTGATCTTGTTATA
TTTTCTTTTGAAAAGAAAGAGTGAGATAAAACAAAATGAATAGAAATCAA
AATTTTCTTAAATCTTTTGTATCCGAGAATAAACAATTTTGTCAGCTATA
ACCGACCTGAATAACGAAACTATCGATTGGAATTTACACTTTTGGAAAAG
CCATAGGATTTTTTTTTAATTGAAACAATTGAATAAGTAAAAATAATGTC
ATTATAATAATAAAAGACTGTGACATACAAATACATCGATCTGATACTAG
AATATCGATCCCCTTGCCATATTCACCCGGATTTATTTTAGCTTTACCAA
GCTAAGCAAGAGTTGTGTCCCTTAGATTGTCGAACTTCCGGTGTTCGTTT
GAGTCGAACTACGTGTATCTCGAAATATTTCTCTGGTCCGGCTGACTTCG
ACATAACGAGAGTCGACTGTATTTATCTTTGCTATTCGAATCAAATTTAT
CTTTGGTAAACTGGCACGGCTTGTTAGTTTACTGTTGCTAGACTATCAAG
GGGAGACAATTTAAACATTAAAAGGAGGTGTAATTTGTAATCTTTTATAC
ACAATTTGGAAGAGAAGTTATTGTTTTTGAAAAGTTGTTGTTTTTGTTTT
GTTTATATTATTAAAATATCAAGAGCCAAAGTGACTTAAAATGTTGTCAG
TTGATCTTTGCCTACCTTAAAAAATATTTATTTTACTAAAAGTCTAAAAC
AATAGGAATTTTATATCATTAAGTTTGAATTTTGTGTAAATCTATTCCTC
TTTCCAGTATATAATAAGGGCCATAAGAACAAAAATAAAGTAGTGTAACC
AGGGCAATTGTATTGAATTGTATGTCTTATCAAAATTTGAAAAGTTCTTA
AATTTTATCATTTCTATCTGTTAATATCAAGTCAAGATATGTTTTGTAAC
TTTGTATACAATTAGTGATGACTAAAGCCGTTAATTATGAATGAAACTGT
GGATGTCTGTGAAAAAGGCGCACAGAAGAAAATTATGGAAATTTTATAGG
TTTTGATAAAATGATATCAATGAATATATTGTGGAATAACAATGTTCTAT
CCAACAAAAGTTATTAAGGGGAGATAATTCAAAAACTTTTACCTTGCTTT
AGGGTTAAAAAGAGGATTTCTCTTTTCCATTAATCTATTTGTCGAAAGTT
TTTCATATACATAATCTGTCAGATCATCTATCAGTTAATTAATCAAATAG
GTTGCATATTATTTAAACACTTATTTTAGCTCAATGAGGTGCACCACACT
ATTCTGAAGAAAAATGAAAATTGAGAAACACATCATAATTTTTGCAATCT
TATAGTATACATTTTACCAGCATGTTGCATCATAGCTTCATTTTATGTAT
TCATGTTTATTTTAAATGTTCATCTTGACAAAACATCGTTTTAAATGTGA
TTGCGTTGGAAGAAGAATGGAGATGTTCATATTTTTTTTATGTAAACAAG
AATTATAAAATTTATTAAATAAATTTCATATAATATATATGTTATATACG
ATTTTTCTGTTGGTCATGTATTTTTATATTTAAAGAGGGTCTGGATGTGG
GCTTGTCATTTCTGAACTCTTCAATTTTTTAGGCCTTTTTTCGATATACT
TTGTCCAGTAGTCTCTGTTCTTCCCATTATTGAGGGGGATAGGACCACCA
TCGGGACTCCAGGATCGAGTGTTTTTAAGCGTGCCATTTCGAGATTGACC
CTTGAGGGATCTGGGAATTCTTTTTTTGAATTTTGGGATGCCTGGATTTG
AATTTATTTAAATTCAGGAACTGATGATTTCGTTACTTTAAGCAAATACC
CCCTAACCCCCCATTATTCACTGTTTTTTTGGTGGTTTTTTTTTTTTAAC
GTTTTTCTCCTTTCTTTTAGATTTTGTCCAAATATTCTCAATTTTTTTTA
ACCCCATCCAGATCGTAATTAATAGCTATAGCTTACAGCTTACAACTTGT
GTTGAAGGGTTGCTGTCATGTTGACTTTCTGTTGCTGTTATGCATTTTTT
AATGAATTTTTGCATGTAACTATGGAGTCAATATTTTAAAATTTGTATGA
ATGAACTTATTCAAAAATTATACGAATTTCACACGGAACATTTTTGATTG
GACAAAACTTGTTGTAAAATACATGTGGGTGGATTATACTCAAATGAATG
CATAAGTATTCTCCACAATATTTTCAACTAGTACAATTTGTACTTAGAAT
GTCAAATACACTTATCAAAACCAAAATGAGGCTAAGCAGAACATTTTGAT
TTATGACAAGAGGATCTAGTAAATGTGATTGCAAAAGTTGAATGCTAGTC
TTCATTAATGGGAACCAGAAACTTTTTTAATTTTTTTTCACATTTATAAA
AACATTGCAATATTTTCTGAGTTATGGTCCATAATTTTTTTTTAAATTGA
TGAACGAAAGGAATGCATCATTTTGTAAAAATTTGAATGTTTTTTTCTGA
AATGGAAATTGGCTGCTCTGGTCGATGTTGTATGCATTGATTATTTTGTG
TATATTTTGGTTAATCATTTTTTTAATCAAAATCATGTTGATGATTACAA
AGTATGAATAATTTTTTTATACAATAATTTATTTTTATAGTTGCATAGTT
TAAACCAGTATTACATCAGAAACAAATTTACTAAACATAATTTTCATTAT
TTATCAGTAATCATATTGATAAAAATTACATGTTTGAATAAATCATTTTC
TAAGATGCTACCTTAAAAACACTCATAAAGCTGTTTCTTTGGTGGTTGCA
CCAAAATGAATAATGACCTCAGCCCAAAACCTCAGTCAGTATTGATTTTT
GTTCAATTTGACACTCATAATTTAGTTTTACAAAGAACTTTTATAGCAAT
ATTGAGATCACCTAAATAAGTTGTTAAAATCATGGCATCGCTAATAACTA
TATTTAAAGACATTATTTGTATTTCTGGATTTATGAATGATTTGTTAAAT
TTTCAATTAATTTAAGTGCCTTTATTGTTAGTTTATTGAATGACTTCTTA
TATTACTTTGTAATAGTTGTTGCTGGATTTTCCAAGCAAGAACAAGGTTC
ATGTTATCATTGTTATTATTAAGGTGGTACCCAACACTTTCACTAAAATT
AATTTGGCTCGTTTAATTTTCATAAAATTTTGTCAAAGTATTTTTTTAGT
ATTTACTTTGACCCTTTGACAAAAATATAAAAATTCCAAAAATTTTGAAC
CAACTCACTTTCTCAGAACAATTGCATTGGATATATTGCAGTTTGACCAA
CACTGATTTTGATCATTGGGAAGCTTAATATTTCCTTAACAATACAACGT
AATTAAAACGTTAAGCTGATTTTACAGAGTTATGTCGTGTTAGGTACCAC
CTTAAAATAAACAACATTTCATCAAAGTCATAAAATGTGATGTGACAGAG
AAGTTAAGTAATCTAATATTGCATGCTTTGAACAGCACTTAAAAAACTCC
TGGGGAGAACACTGAATTATATATAAATATATGCCTGTATACCATTAACC
CCTCAGATATATTAATTTAATATTTATATATTAAGAACTAACCCTTAGTA
TAGATTGTAAGTATTGAAATTATTACAAAACAAAAACTTTTTACTTTGAC
TTTGATAGTGAAACAAATACAGACAAAAATTGTTGAACTTGTTTGAATAG
GAAAAGAAATATAGTGTTAAAAAAGATTTAGGAATTTTACAACTTTCCCA
AATCCTTTAAAATATCAAATATATGTAAAAATTGCATTATTAACAGTATG
GCCAAAATTTTATAACAAAACAATTTTATTTGAATGATTCTCTGAGAATT
AAGTTTTTGTCTGCTGTTTACAAATTATGATTCAAATACAGTAACAATGT
TTTGATGATACTTGCATAGCTAAGGTATGGTAATAAAAGGGGGTAGGGGA
TATTGTATAATGTATGGGATAGGTGCAGTAACATGACATGTCTGTTAAAC
ATTTCAAAATGCCTCATTTAATCATTGTTCAAATCTCATTTTTTTGTATA
AACAAACATTGAAATTTGTCTTGTTTACATATTATTTTGCAGTTTATAAT
AAAAGTTATTAAAAAATTTGGAGGATTTTTTGTAAGGGGGAGGGGGAGTT
TGATTTTGGTAAAGGTAGTCTGTAAGGGAATGAATGATTGTTATTTTTTT
TTTTTTAAAGTTTAACCAATTTTACAGATTGAAATGGTCTGAATCATTTC
AGGTTTTGCAATGTATAAGTTTTACAGTTCGTACTTACATTAAGACTTAA
CATACACCATGTTATATTTGAAAATAGAAAACCAATGGAATTCAGTAAAT
GAAGGCTTCATGTCAAACAGTGTGAGAGCTGTACAGCCAGTCAAGGTCGT
TTAAAACTTCTATCACCATCATGTCAAACAATGTAACTTGCCAGTTTTTT
GGGGGGTTATTTTTTTTAAATAAAGTTGAACATTTTGCCAAGTTCAAAAA
TATTTAAGCAAAAGTATTGTCAAACAAGGTACAGTATTCCAAAACATAAA
ATTGAAATTAGGTGGCCTTGATCTTTTTCCCCTCGATTTCACAAAGATTT
TTAAGGTTACGACATTACATGTTATACAGTTGCCATGGTTACAAGCTTAA
TTTTGAAGGGATTACATAAAAAGTTGACATGGTTAAAAGCCTGATGCTGT
TATATATTAAGTTACCAAGGTTACAAGCAAAATTTTCATTACTTGCTAAT
TTGACATGGTTACAAGACTGATGTTATTACAAATTTAGTTGCCATGGTTA
CAAGCCTAATTTTCATTACATTGTCTAGTCATTAAACGCTCATTAATTAT
GGCACATCATTGTTTATTTTTGTG
>CL7.Contig7_All    size  1357    gap  0  0%
ATTGAAGTTAACATTAGAATTTGAAACCTATTTATAGTGTGAAGTTATAT
ATACAGTTAACTCTCGTTGTCTCGAACTCGGTTGACTCGAAATTTCGGAT
GAGTCGAAGTTTTCACGTGGTCCCGAACTTTATTCCATACAAAAGTATGT
AATTCGACTCCTGATGAGTCGAAATTGGATGAGTCGAAATTTCGGTTGAG
TCGAACTAAATTTACGGTCCCAAGGTTAACAAAAGCATTCAAAATTCATT
TTTTATCTCGAACTAATACACATATGTCAAAACATGACCTCCGGGATTTA
AATGGATTGAAGAGTTAATCTGACAATACACGTGTAATTAAATTTCCGGT
CACTGACCACTGTATTGATTTATGACATGCTATTTCCATGAGTGTTTACC
TAAGATTATCTTTTATAGAATTTTTATAAATAATTAGTGATACATTGTTA
ATGTTCATGAAAAAGTATTTAAAATGTTTACAAAACAATTAATTTGTGAT
TTACACTAATGAGCTTGGGTGTGTATAAAGTGAGGATTATGGCTTCCGTT
GATGATCACCTAAAAACTACTCAAACGGCGTCTTTAATCTTGTTATATTT
TCTTGTGAAAAGAAAGAGTGAGATAAAACAAAATGAATAGAAATCAAAAT
TTTCTTAAATCTCTTGTATCCGAGAATAAACAATTTTGTCAGCTATTAGC
GACCTGAATTACGAAACTGTCGATTGGAAATTACTCTCTTGGAAAAGCCA
TAGGATTTTTTTTTAATTGAAACAATTGAATAAGTAAAAATAATGTCATT
ATAATAATAAAAGACTGTGACATACAAATACATCGATCTGAATACTAGAA
TATCGATCCCCTTGCCATATTTACCCGGATTTATTTTAGCTTTACCAAGC
TAAGCAAGAGTTGTGTCCCTTAGATTGTCGAACTTCCGGTGTTCGTTTGA
GTCGAACTACGTGTATCTCGAAATATTTCTCTGGTCCGGCTGACTTCGAC
ATAACGAGAGTCGACTGTATAAGTTTTCCAGATGATTTGTAAGTATCAGC
ATACAAAGTCCTGGTCACGGCACCATATCTTAAGTCTATTACACCACAAG
AATTCATTAAACTTTCAGGTTAAAAATTACAAAAGGTATTTCAAGCTGTG
CTAGAATAAAGTCTACAAACAGGTTGGTATAAAGACAGAATTGAATTATG
CAAATCATAGAACCTTTATCAAAGGGGAATTTTAGGATTTTATTAAATAA
CATTGCAATGTTATGTATCCCTCGTTTTTAAATACAAACATAAATTTATT
TTAGTAAGCTATGTGTATTGATTGATCAGACACTTAATATAGTTACTTAT
GCTTTGT
>CL7.Contig8_All    size  4968    gap  0  0%
GGCCCTGATACATTTTTTTTTTTTTTTATAACAATATGTTTGACTGGATA
AATAGTGCCAGTATGGAGATGTCACGAAGGAAAGTCTTCTGATAGATGTT
CAACAGCTAAGTATAGTTTTGTTTTTTGTCTACAATGCTACATATACTTA
AATACTGGTACGTGTTGAATTAAAGGACTTAGTGATCAATTTAAATCCAC
TCATTTAAAATTGTTTGCAAGGACATAATATTTGAGTTTGGTGATACTAA
AGATTAAGAGCATTTTCTGCATTTCTCTTGGACAATTTTTGTTCACTGTT
TTGCTTATTCATGTTATTTTAGAAATACACAATAAATTTGAGAATGGAAA
TGGGGAATGTGCCAAAGAGACAACAACCCGACCATAGAGAAGTATTTGTT
TATGCATATAAATTGTTTTTGACGTTAATCTGATGTATTCATTGTTTAGA
GGGTGCTCTATGCATTTAGTTACATTACTAGAAGATGTAATTATGTTATA
CAGTTAACTCTCGTTGTCTCGAACTCGGTTGACTCGAAATTTCGGATGAG
TCGAAGTTTTCACGTGGTCCCGAACTTTATTCCATACAAAAGTATGTAAT
TCGACTCCTGATGAGTCGAAATTGGATGAGTCGAAATTTCGGTTGAGTCG
AACTAAATCTACGGTCCCAAGGTTAACAAAAGCATTCAAAATTCATTTTT
TATCTCGAACTAATACACATATGTCAAAACATGACCTCCGGGATTTAAAT
GGATTGAAGAGTTAATCTGACAATACACGTGTAATTAAATTTCCGGTCAC
TGACCACTGTATTGATTTATGACATGCTATTTCCATGAGTGTTTACCTAA
GATTATCTTTTATAGAATTTTGATAAATAATTAGTGATACATTGTTATTG
TTAATGTTCATGAAAAAGTATTTAAAATGTTTACAAAACAATTGATTTGT
GATTTACACTAATGAGCTTGGGTGTGTATAAAGTGAGGATTATGGCTTCC
GTTGATGATCACCTAAAAACTACTCAAACGGCGTCTTTGATCTTGTTATA
TTTTCTTTTGAAAAGAAAGAGTGAGATAAAACAAAATGAATAGAAATCAA
AATTTTCTTAAATCTTTTGTATCCGAGAATAAACAATTTTGTCAGCTATA
ACCGACCTGAATAACGAAACTATCGATTGGAATTTACACTTTTGGAAAAG
CCATAGGATTTTTTTTTAATTGAAACAATTGAATAAGTAAAAATAATGTC
ATTATAATAATAAAAGACTGTGACATACAAATACATCGATCTGATACTAG
AATATCGATCCCCTTGCCATATTCACCCGGATTTATTTTAGCTTTACCAA
GCTAAGCAAGAGTTGTGTCCCTTAGATTGTCGAACTTCCGGTGTTCGTTT
GAGTCGAACTACGTGTATCTCGAAATATTTCTCTGGTCCGGCTGACTTCG
ACATAACGAGAGTCGACTGTATTTATCTTTGCTATTCGAATCAAATTTAT
CTTTGGTAAACTGGCACGGCTTGTTAGTTTACTGTTGCTAGACTATCAAG
GGGAGACAATTTAAACATTAAAAGGAGGTGTAATTTGTAATCTTTTATAC
ACAATTTGGAAGAGAAGTTATTGTTTTTGAAAAGTTGTTGTTTTTGTTTT
GTTTATATTATTAAAATATCAAGAGCCAAAGTGACTTAAAATGTTGTCAG
TTGATCTTTGCCTACCTTAAAAAATATTTATTTTACTAAAAGTCTAAAAC
AATAGGAATTTTATATCATTAAGTTTGAATTTTGTGTAAATCTATTCCTC
TTTCCAGTATATAATAAGGGCCATAAGAACAAAAATAAAGTAGTGTAACC
AGGGCAATTGTATTGAATTGTATGTCTTATCAAAATTTGAAAAGTTCTTA
AATTTTATCATTTCTATCTGTTAATATCAAGTCAAGATATGTTTTGTAAC
TTTGTATACAATTAGTGATGACTAAAGCCGTTAATTATGAATGAAACTGT
GGATGTCTGTGAAAAAGGCGCACAGAAGAAAATTATGGAAATTTTATAGG
TTTTGATAAAATGATATCAATGAATATATTGTGGAATAACAATGTTCTAT
CCAACAAAAGTTATTAAGGGGAGATAATTCAAAAACTTTTACCTTGCTTT
AGGGTTAAAAAGAGGATTTCTCTTTTCCATTAATCTATTTGTCGAAAGTT
TTTCATATACATAATCTGTCAGATCATCTATCAGTTAATTAATCAAATAG
GTTGCATATTATTTAAACACTTATTTTAGCTCAATGAGGTGCACCACACT
ATTCTGAAGAAAAATGAAAATTGAGAAACACATCATAATTTTTGCAATCT
TATAGTATACATTTTACCAGCATGTTGCATCATAGCTTCATTTTATGTAT
TCATGTTTATTTTAAATGTTCATCTTGACAAAACATCGTTTTAAATGTGA
TTGCGTTGGAAGAAGAATGGAGATGTTCATATTTTTTTTATGTAAACAAG
AATTATAAAATTTATTAAATAAATTTCATATAATATATATGTTATATACG
ATTTTTCTGTTGGTCATGTATTTTTATATTTAAAGAGGGTCTGGATGTGG
GCTTGTCATTTCTGAACTCTTCAATTTTTTAGGCCTTTTTTCGATATACT
TTGTCCAGTAGTCTCTGTTCTTCCCATTATTGAGGGGGATAGGACCACCA
TCGGGACTCCAGGATCGAGTGTTTTTAAGCGTGCCATTTCGAGATTGACC
CTTGAGGGATCTGGGAATTCTTTTTTTGAATTTTGGGATGCCTGGATTTG
AATTTATTTAAATTCAGGAACTGATGATTTCGTTACTTTAAGCAAATACC
CCCTAACCCCCCATTATTCACTGTTTTTTTGGTGGTTTTTTTTTTTTAAC
GTTTTTCTCCTTTCTTTTAGATTTTGTCCAAATATTCTCAATTTTTTTTA
ACCCCATCCAGATCCTTATTTACAGCTTACAGCTTACAACTTGTGTTGAA
GGGTTGCTGTCATGTTGACTTTCTGTTGCTGTTATGCATTTTTTAATGAA
TTTTTGCATGTAACTATGGAGTCAATATTTTAAAATTTGTATGAATGAAC
TTATTCAAAAATTATACGAATTTCACACGGAACATTTTTGATTGGACAAA
ACTTGTTGTAAAATACATGTGGGTGGATTATACTCAAATGAATGCATAAG
TATTCTCCACAATATTTTCAACTAGTACAATTTGTACTTAGAATGTCAAA
TACACTTATCAAAACCAAAATGAGGCTAAGCAGAACATTTTGATTTATGA
CAAGAGGATCTAGTAAATGTGATTGCAAAAGTTGAATGCTAGTCTTCATT
AATGGGAACCAGAAACTTTTTTAATTTTTTTTCACATTTATAAAAACATT
GCAATATTTTCTGAGTTATGGTCCATAATTTTTTTTTAAATTGATGAACG
AAAGGAATGCATCATTTTGTAAAAATTTGAATGTTTTTTTCTGAAATGGA
AATTGGCTGCTCTGGTCGATGTTGTATGCATTGATTATTTTGTGTATATT
TTGGTTAATCATTTTTTTAATCAAAATCATGTTGATGATTACAAAGTATG
AATAATTTTTTTATACAATAATTTATTTTTATAGTTGCATAGTTTAAACC
AGTATTACATCAGAAACAAATTTACTAAACATAATTTTCATTATTTATCA
GTAATCATATTGATAAAAATTACATGTTTGAATAAATCATTTTCTAAGAT
GCTACCTTAAAAACACTCATAAAGCTGTTTCTTTGGTGGTTGCACCAAAA
TGAATAATGACCTCAGCCCAAAACCTCAGTCAGTATTGATTTTTGTTCAA
TTTGACACTCATAATTTAGTTTTACAAAGAACTTTTATAGCAATATTGAG
ATCACCTAAATAAGTTGTTAAAATCATGGCATCGCTAATAACTATATTTG
AAGACATTATTTGTATTTCTGGATTTATGAATGATTTTTTAAATTGTCAA
TTAATTTAAGTGCCTTTATTGTTAGTTTATTGAATGACTTCTTATATTAC
TTTGTAATAGTTGTTGCTGGATTTTCCAAGCAAGAACAAGGTTCATGTTA
TCATTGATATTATAAGGTGGTACCCAACACTTTCACTAAAATTAATTTGG
CTCGTTTAATTTTCATAAAACTTTGTCAAAGTATTTTTTTAGTATTTACT
TTGACCCTTTAACAAAAATATAAAAATTTCAAAAATTTTGAACCAACCGT
TTTGTCAGAAAAATTACACTGGTTATATAGCAGTTTGACAAACACCAATT
TTGATCATTGAGAAGCTTAAAGAAGTACTTTGTTTCTTTGGCAGACAACA
ATCAATCAATCTAAGGCATTAGGAACATATCAACCATTTTACTTTTATGT
TAGTGCTTTCAAACATTTTTACTATACTTATAAATGAATAATGTTCATGA
AAAGGTTTACCAAAAGACTTCACCATCACTAAAAAAAAATTGCAATGGTG
TCATGTAATTCCAATTTGATTTTGTCTTATAATGTTGACATTAAGATAAT
TTAAATATACTATTTTTAATGTACAAATGATATTTAATCAGAATCTCGTG
TAAAACCAAATTGAATTCATTTATTAGTGTTATAAATTAACTCTCCTAGA
CTGAAATATTCATAGAGTTGATAATCAAAATCCAACACATAGAAAGATGT
AATAGACTTCTATCAAATATAAACATTTTTAGATTGTTATCAAAGACATT
TTTATATTTACAGCATACATACAATTAAAGTTAGTGTTAAATTTTTTTGA
AGAACTAATTTATACTGAACCATCAGTTTTACTTGGTGAAGGAACAAAAA
TTGTGTATATTTAATTATTCTAAAGTTAAAAGCAATGTGGACCATATTTT
TCATATTTTGTTAAGTATTCACTAGTCACATTTGTTGAATCTACATTCCT
GTAATTGTTGAAATAAGC
>CL7.Contig9_All    size  1426    gap  0  0%
CAAAGGGTTCATATTTTTTTTTTAAGTTTTAATCATGTTAAAATCAGGGT
ACATGAGTAAAGGGTTCATCATAATGTCATTGCTTTTGCATTAGAAAAGG
TTTAGTTGAAACTAGAAATATGATAAATACAGTTAACTCTCGTTGTCTCG
AACTCGGTTGACTCGAAATTTCGGATGAGTCGAAGTTTTCACGTGGTCCC
GAACTTTATTCCATACAAAAGTATGTAATTCGACTCCTGATGAGTCGAAA
TTGGATGAGTCGAAATTTCGGTTGAGTCGAACTAAATTTACGGTCCCAAG
GGTTAACAAAAGCATTCAAAATTCATTTTTTATCTCGAACTAATACACAT
ATGTCAAAACATGACCTCCGGGATTTTCAAAAATGGATTGAAGAGTTAAT
CTGACAATACACGTGTAATTAAATTTCCGGTCACTGACCACTGTATTGAT
TTATGACATGCTATTTCCATGAGTGTTTACCTAAGATTATCTTTTATAGA
ATTTTTATAAATAATTAGTGATACATTGTTAATGTTCATGAAAAAGTATG
AAAAAGTATTTAAATTGTTTACAAAACAATTAGATTGTGATTTACACTAA
TGAGCTTCGGTGTGTATAACGTAAGGATTATGACTTCCGTTGATGATCAC
CTAAAAACTACTCAAACGGCGTCTTTAATCTTGTTATATTTTCTTGTGAA
AAGAAAGAGTGAGATAAAACAAAATGAATAGAAATCAAAATTTTCTTAAA
TCTCTTGTATCCGAGAATAAACAATTTTGTCAGCTATTAGCGACCTGAAT
TACGAAACTGTCGATTGGAAATTACTCTCTTGGAAAAGCCATAGGATTTT
TTTTTAATTGAAACAATTGAATAAGTAAAAATAATGTCATTATAATAATA
AAAGACTGTGACATACAAATACATCGATCTGATACTAGAATATCGACCCC
TTGCCATATTCACCCGGATTTATTTTAGCTTTACCAAGCTAAGCAAGAGT
TGTGTCCCTTAGATTGTCGAACTTCCGGTGTTCGTTTGAGTCGAACTACG
TGTATCTCGAAATATTTCTCTGGTCCGGCTGACTTCGACATAACGAGAGT
CGACTGTATTTGATTAGAGTAATAAACATAAATAAAGCTGTGCACACAAC
AAATGATCAATATTATTTTTTACTGAATGGAACCATGATATATATAAAGC
TATAGGAAATTTGCCTGGAATCTGCATAATTACTCAATATATGCATCAAT
TGGTCCAAGGACACAGTTATCGTCCTTTGGTTTTTTGTTGTCTACGAATA
CTGTCCCTAGAGTGAACAGTGTATAAATTGCATTTTTTTTTTATACAATT
TCCCAATTAATTTCTTGATATTTAATACATGAAATATTATGAAAGGGGAT
GAAATTACATGTTAAAAAAATTTGGG
>CL7.Contig10_All    size  446    gap  0  0%
AAATGATTTCATTTGGGACCATAAATTTGCTTGGAATATGTTTCTATGGG
ATAAAGTCGGGACCATTGGAAAACTTCTATAACAGTAATTTATATAAATA
CAGTCGACTCTCGTTATGTCGAAGTCAGCCGGACCAGAGAAATATTTCGA
GATACACGTAGTTCGACTCAAACGAACACCGGAAGTTCGACAATCTAAGG
GACACAACTCTTGCTTAGCTTGGTAAAGCTAAAATAAATCCGGGTGAATA
TGGCAAGGGGATCGATATTCTAGTATCAGATCGATGTATTTGTTTGTCAC
AGTCTTTCATTATTATGATGACATTATTTTTATTTATTCAATTCTTTCAA
TTAAAAAAAATTCCTATGGCTTTTCCAAGAGTCTCAGAGTAATTTCCAAT
TGATAGTTTCGTTATTCAGGTCGGTTATAGCTGACAAAATTGTTTA
>CL7.Contig11_All    size  419    gap  0  0%
AAGAATAACAACGTTCTTCATTGTATTTATATATACAGTCGACTCTCGTT
ATGTCGAAGTCAGCCGGACCAGAGAAATATTTCGAGATACACGTAGTTCG
ACTCAAACGAACACCGGAAGTTCGACAATCTAAGGGACACAACTCTTGCT
TAGCTTGGTAAAGCTAAAATAAATCCGGGTGAATATGGCAAGGGGATCGA
TATTCTAGTATTCAGATCGATGTATTTGTATGTCACAGTCTTTTATTATT
ATAATGACATTATTTTTACTTATTCAATTGTTTCAATTAAATCAAAATCC
TATGGCTTTTCCAAGAGAGTACATTTTTTTTTTTTGTAATTTCCAATCAA
TAGTTTCGTTATTCAGGTCGGTTATAGCTGACAAAATTGTTTATTCTCGG
ATACAAGAGATTTAAGAAA
>CL7.Contig12_All    size  484    gap  0  0%
AAATGATTTCATTTGGGACCATAAATTTGCTTGGAATATGTTTCTATGGG
ATAAAGTCGGGACCATTGGAAAACTTCTATAACAGTAATTTATATAAATA
CAGTCGACTCTCGTTATGTCGAAGTCAGCCGGACCAGAGAAATATTTCGA
GATACACGTAGTTCGACTCAAACGAACACCGGAAGTTCGACAATCTAAGG
GACACAACTCTTGCTTAGCTTGGTAAAGCTAAAATAAATCCGGGTGAATA
TGGCAAGGGGATCGATATTCTAGTATTCAGATCGATGTATTTGTATGTCA
CAGTCTTTTATTATTATAATGACATTATTTTTACTTATTCAATTGTTTCA
ATTAAATCAAAATCCTATGGCTTTTCCAAGAGAGTACATTTTTTTTTTTT
GTAATTTCCAATCAATAGTTTCGTTATTCAGGTCGGTTATAGCTGACAAA
ATTGTTTATTCTCGGATACAAGAGATTTAAGAAA
>CL7.Contig13_All    size  453    gap  0  0%
ATTGCCAATGAGACAACTATCCACCAAAGTTCAAATGATGTGGATGTGCT
GTTTTCATATTTTCAACTACAGTCGACTCTCGTTATGTCGAAGTCAGCCG
GACCAGAGAAATATTTCGAGATACACGTAGTTCGACTCAAACGAACACCG
GAAGTTCGACAATCTAAGGGACACAACTCTTGCTTAGCTTGGTAAAGCTA
AAATAAATCCGGGTGAATATGGCAAGGGGATCGATATTCTAGTATTCAGA
TCGATGTATTTGTATGTCACAGTCTTTTATTATTATAATGACATTATTTT
TACTTATTCAATTGTTTCAATTAAATCAAAATCCTATGGCTTTTCCAAGA
GAGTACATTTTTTTTTTTTGTAATTTCCAATCAATAGTTTCGTTATTCAG
GTCGGTTATAGCTGACAAAATTGTTTATTCTCGGATACAAGAGATTTAAG
AAA
>CL7.Contig14_All    size  291    gap  0  0%
GCCACTCATAATATATTTATTCTGTGTTAATTTTGTAAATATAACATTTA
CCAGATAATTGGTAAGTATCAACATACTTAGTCCTGGTCACGGCACCATA
TCTCACGTCTATTACACCACAAGAATTTATTAAACTTGCATGTCTAAAAT
AAGAAAAGGTATTTCAAGCTGTGCTAGAATAAAGTCTACAAACAGGGTGG
TATAAAGACAGAATTGAATTATGCAAATCATAGAACCTTTATCAAAGGGG
AATTTTAGGATTTTATTAAAAAAAAACATTGCAATGTTATG
>CL7.Contig15_All    size  278    gap  0  0%
ATTTATGACATGCTTTTTCCATGAGTGTTTACCTAAGATTATCTTTTATA
GAATTTTGACAAATAATTAGTGATACATTGTTAATGTTCATGAAAAAGTA
TTTAAAATGTTTACAAAACAATTAATTTGTGATTTACACTAATGAGCTTG
GGTGTGTATAAAGTGAGGATTATGGCTTCCGTTGATGATCACCTAAAAAC
TACTCAAACGGCGTCTTTAATCTTGTTATATTTTCTTTTGAAATAAAACA
AAAAGAATAGAAATCAAAATTTTCTTAA
>CL7.Contig16_All    size  430    gap  0  0%
AATTTTGTCAACTATAACGACCTGAATAACGGAACTATCGATTGGAAATT
ACTCATTCGGATAAAAGCCATAGGAAAAGGTTGTAACTGAAACAATTGAA
TAAATAAAAATAATGTTATTATAATAATGAAAGACCATGACATACAAATA
CATCGATCTGATACCAGAATATCGACCCCCTTCCCATATTCACCCGTATT
TATTTTAGCTTTACCAAGCTAAGCAAGAGTTGTGTCCCTTGTTCTGTCAA
ACTTCCGGTTTTCGTTTGAGTCGTACTATGTGTATCTCGAAATGTTTCTC
TGGTCCGCCTGACTTCGAGATAACGAGAGTCGACTGTATATCAGAAATGT
GTTTTGTAAAATATAAACGTGTGATAAAAAAAACATTCATCCCCACCCCC
AATTCACATAATTGTTACTTGCGCACACAA
>CL7.Contig17_All    size  217    gap  0  0%
CGTGTATTGTCAGATTAACTCTTCGATCCGTTTAAATGCCAAATGTCATG
TTTTGAAAAATGTGTATTAGTTGGAGAAAATAATGAATTTTGAATGCGTT
TGTTAACCTTGGGATTGTAAATTAAGTTCGACTGAACCGATATTTCGACT
CATCCAGTTTCGACTCATCATGAGTCGAATTACTTACATATGAAACAAAG
TTCGGGACCACGTGAAA
>CL7.Contig18_All    size  225    gap  0  0%
GCCTTTGTTAACCCTTGGGACCGTAAATTTAGTTCGACTCAACCGAAATT
TCGACTCATCCAATTTCGACTCATCAGGAGTCGAATTACATACTTTTGTA
TGGAATAAAGTTCGGGACCACGTGAAAACTTCGACTCATCCGAAATTTCG
AGTCAACCGAGTTCGAGACAACGAGAGTTAACTGTACTTAAAAATTTATG
AAGCCAAACAGTGTTATTCAACAAT
>CL7.Contig19_All    size  229    gap  0  0%
ATGAGCTTGGGTGTGTATAAAGTAAGGATTATGACTTCCGTTGATGATCA
CCTCAAAAATACTCAATCGGCGTCTTTAATCTTGTTGTATTTTCTTTAAT
TTCGAAAAGAAAGAGTGCGATAAAACATAATGAAAGACCATGACATACAA
ATACATCGATCAAATATCAGAATATCGACCCCCTTCCCATATTCTCCCGG
ATTTTTTTTAGCTTTACCAAGCCAAGCAA
>CL8.Contig1_All    size  261    gap  0  0%
GGCTAGATCAATGGTTAAATCTGCAAGTATAAGGAGAGCACAAACGCAGC
TCTTATGCCAGCTCTGTGACAATCAAGGCGTTGTTGTTAAGTGGAAATGT
GAGGATTGCGGGATATATATGTGCGATTCGTGTAAGGTAAAAATCCACAT
ACGATTCAAATCTGCAGATGAACACGAAATAATTTCTTTTCGGGAAGTGG
ACAAAAATGCTTCCGTGTCGGCCGTTGTAGTTAGTTCGATTTTTAATTCT
TATCATACCGA
>CL8.Contig2_All    size  222    gap  0  0%
GCCAGTATTAAGAGAGCCCAAACACAACTTTTGTGCCAACTATGTGACAA
TCAAAGAGTTGTTGTAAAGTGGAAATGCGAGGAGTGCGGGATATACATGT
GCGATTCTTGTAAATTGAAAATCCACATAAGACTGAAATCTGCAGATGAA
CATGAAATCATTTCTATTCGGGATATTGGAAAACATGCACCGGTGGCCTC
CGTTGTTGTCAGTTCGGTTTTT
>CL9.Contig1_All    size  1198    gap  0  0%
GTTGCATTTTGTATTTGATTTGTTGCTTTTTATTTATATTCTGATTAGGA
ATATTTTTTATGTAAATATATGTCTTATGCCGTGAATTATTTTAAAGTTT
ATTTCATTAAATTCATTAAATTATATTTTCAGGAAGAATTAAAATCCAGA
TAGAATCAGACGTCGGATTGTTTCCTTTAGTGGCTTGTATTTATGTGCGT
TTCCAGATGAAAGTTTTCCGGATTGAAATATTTTCCAGTTACCATCTTTT
CTAGACACAGAACACATGACTACAGCCTGCGAATTATTTGCATGCCTAAA
AGAAGTTTCACACAAGCTTGTATTGGGCTTTGAAGCCTCGAAAAAATTTA
AACTAGGTGTCCTATATTTGGATATATTCGGGCATTTCCAAGCGCTCAGA
GTAAAGAAGAGATGCGTAATATCCGCTGGTATATTCTGCAAGAATACGTC
AATAGTATGGTGCCCTTGTTTTCTGGAGTCATCCATTCTATCCCCAGAGT
GTCTTACAGATGAGTGTGGTTTTATGTAATAATAATCGCAAGCTCGGTAA
AAAGTTGTCCCTGAAAACATTAAGCATGAAGCGTCAAGGTAGTCTTTTCC
ACTCCGAGGATAACCCCAATATAAATCAAATACGACATGGTTGAAATCTT
CAGGGATAATGTAGAGGCAAACAACCATACAAATTGTAGTGTTCGGTTTA
ACGTTGTAGTCTCTAAGAGCTGCTAGTCTACCATCAATTCTTTTATTAAG
GATTTCCTTGTCCTCGTATAAAAGTGTTTGCTGACTGATTTTGATTCCAA
GTTCGTGATAGATGTGGTTCTTTAAATCGTCTACAGTCATGAACGGTGTA
TATCGGATTCTAGTGGATTCCCCTGTTAGACCTGTTACATTGACATATGT
TTCTTTACCACCAATATCAACTACAGGACTGTAGCTGGTCTCGTATTCCG
TAAACATATGTGACAATAATTTTTTGAATAAGACCATTGTTTTACTGTTG
TGATCAATTGTCTGCAAGCAGCCAGGGTGTGGACATTTTCCCTCGTTCAC
TGCAGCATCAACTATGCACCTTAAACATGTTATACAAGCGTGATCACATT
TATCCGAGGCGTTGTATGGTGCGAATTCTTTAGACAACTTCTCGTTGTTG
CAAATAATACAAGACATATCGATGGTTCAGCGGTTTGCTGTCATGGTG
>CL9.Contig2_All    size  1278    gap  0  0%
GTTGCATTTTGTATTTGATTTGTTGCTTTTTATTTATATTCTGATTAGGA
ATATTTTTTATGTAAATATATGTCTTATGCCGTGAATTATTTTAAAGTTT
ATTTCATTAAATTCATTAAATTATATTTTCAGGAAGAATTAAAATCCAGA
TAGAATCAGACGTCGGATTGTTTCCTTTAGTGGCTTGTATTTATGTGCGT
TTCCAGATGAAAGTTTTCCGGATTGAAATATTTTCCAGTTACCATCTTTT
CTAGACACAGAACACATGACTACAGCCTGCGAATTATTTGCATGCCTAAA
AGAAGTTTCACACAAGCTTGTATTGGGCTTTGAAGCCTCGAAAAAATTTA
AACTAGGTGTCCTATATTTGGATATATTCGGGCATTTCCAAGCGCTCAGA
GTAAAGAAGAGATGCGTAATATCCGCTGGTATATTCTGCAAGAATACGTC
AATAGTATGGTGCCCTTGTTTTCTGGAGTCATCCATTCTATCCCCAGAGT
GTCTTACAGATGAGTGTGGTTTTATGTAATAATAATCGCAAGCTCGGTAA
AAAGTTGTCCCTGAAAACATTAAGCATGAAGCGTCAAGGTAGTCTTTTCC
ACTCCGAGGATAACCCCAATATAAATCAAATACGACATGGTTGAAATCTT
CAGGAATGCTGTAGAGGCATACAACCAAACAAATTGTGGTGTTTGGTTTT
ACATTGTAGTCACCAAGAGTTGCCATTCTTCCAGTTGTACTATTGTTGTT
TTCAATTTCTTTGTCCTCGTATAAAAGTTTTTGCTTACTGGTGTCAATTC
GGAGTTCGCGTTGAATGTAATTCTTTAACTCCATTACAGTCAGTTTTAAT
GTATATGGGATTTGCATGGATTCGCCAGTTAGACCTGTTATATTTATATA
TGTTGTGGAACAATCACTATTCGAATCCTTGCTATCAACAACGTCATTGT
AGCTTGTCTCGTATTCCTTAAACATTTTTGCAAGCATTTTTTCAAATATT
ATTATTTTATCGCTGCGTTTATCAATTTGTTGTGAGCATCCTGGGTATGG
GCACTTTCCATATTTCGCAACAGTCTGAACCATGCACCGCAAACATGATA
AAGCAGCGTGATCACATTCATCAGCGGCGTTGAATGGTGCGAATTCTTTA
GACAGCTTCTCTTGGTTGCATACATTGCAAGTCATTTCACTGGTACATCA
GTTTGTTGTTATGATGGTTAGAACCGTTCCTATTTAAGAATTATATCGTT
TATTGCAGCAAATGAAATAATGCGCATG
>CL10.Contig1_All    size  604    gap  0  0%
AAACTTCTTGATACATTTGTCTTTAACCTTTTTCTAATCAGCACGAGTAG
TATTATCAAAATCAGCAATAAGGCAACTCCAACTGAAACACCAGCAATAA
TACTATTTGATATTCCATGTTCTATTGTTCTTCTATTTTTGGTTGATGAA
GATGTTGTATTTAAATCATCAGTAGTTATTCTTTGAACATATCCTGTGGT
TGGGCTTGAAATTGGCACTGGTGAACTTGTATCTGCTAAAATATTGTACA
TGGAATAAGTCGAATTACCACCACACTTTTCACCCCTATTACCGAAACAA
TCTATGTTACATTCAGTGTTGTTTACTTGATAACGCTCGAAGGTAAAGAA
GATGTATGGAGAAAACCATTCTCGGTGCAATATTCCACATATGCACATGT
TACCATGCGTTATTCCAAAAAACTTACTCCGCCGAATTGGTTGGCAATGA
TTCATACAAACAAGTGGAGACATGTTATCATCCCGATTGTGCTCTTTATC
CTTGTATTTAAACCTTCGTCGTATACGTCTATCGAAGCAGCCAACGTATA
TGTAATTGAAACCTTCTCTTCCGTCGCCCATCTTTGTTTTGATAATTGTT
GAAG
>CL10.Contig2_All    size  882    gap  0  0%
GTCCTGGTCGTTTCCGCTAACATCAACAATAATCAAAACGAAGATGGACG
ACGAAAGAAAAGATTTGAATTACATATATGTTGGTTGCTACAATAGATAT
ATAAGTAAGAGGTTTGAGTATACAGAGACCGATCTGCATGATAAAATGAC
TCCATTTGTTTGTATGAACAGTTGCCAATCAATACACCGTAGTAAGATTT
TTGGAATAACGCGTGGTCACATGTGCATGTGTGAAAACAACAATTGGAAC
CATAAATACTTCTTCTTTACCTACGAGCGTTATAAAGAAAAAGACACTGC
ATGTAACATATATTGTTTTGGTAATAGAGGTGAAAAGTGTGGTGGTAATT
CGACATATTCCATATACAGAATCTTAGCAGACAGGAATTCATCATTAGTG
CCAACTTCAAGCCCAACCACAGAATATGCGCAAGAGATAACTACAGCATG
TACAGATGATTTAAATGCAACATCTTTTCCAATTCAGGATGGAAGAACAA
AACAACACGGAATAACAAATAGTATTATCGCTGGTGTTTCAGTTGGAGTT
GCTTTATTGCTGATTTTATTAATATTACTCGTGTTAACGTTGATTAGAAA
AAGGTTAAAGACAAATGTATCAAGAAGTTTGCAATCTAGTAATAATACAG
ATGACTCGGTGCGATATGACAACGTTACACAATCTATACAGGGGTCTTAC
AGTCCCGGTTACGCAACACTTACTATTCAGAACGATTGTTCGACCTATGA
TGATTTAATGCCTAAAGAAGACACATATGAAAATACCGAAACGATTGCTA
CAAACACAGAACACAAGTCACAAAAGAAAAAAAGACGAAAAAGATGATTC
GCATATAAGATATATATATATATATATATATA
>CL10.Contig3_All    size  1521    gap  0  0%
AAATAGTATGCGAGTCTTGATCGTTTCCGCTCACTTCAACAATTATCAAA
ACAAAGATGGGCGACGGAAGAGAAGGTTTCAATTACATATACGTTGGCTG
CTTCGATAGACGTATACGACGAAGGTTTAAATACAAGGATAAAGAGCACG
ATCGGGATGATAACATGTCTCCACTTGTTTGTATGAATCATTGCCAACCA
ATTCAGCGGAGTAAGTTTTTTGGAATAACGCATGGTAACATGTGCATATG
TGGAATATTGCACCGAGAATGGTTTTCTCCATACATCTTCTTTACCTTCG
AGCGTTATCAAGTAAACAACACTGAATGTAACATAGATTGTTTCGGTAAT
AGGGGTGAAAAGTGTGGTGGTAATTCGACATATTCCATATACAGAATCTT
AGCAGACAGGAATTCATCATTAGTGCCAACTTCAAGCCCAACCACAGAAT
ATGCGCAAGAGATAACTACAGCATGTACAGATGATTTAAATGCAACATCT
TTTCCAATTCAGGATGGAAGAACAAAACAACACGGAATAACAAATAGTAT
TATCGCTGGTGTTTCAGTTGGAGTTGCTTTATTGCTGATTTTATTAATAT
TACTCGTGTTAACGTTGATTAGAAAAAGGTCAAAGACAAATGTATCAAGA
AGTTTGCAATCTAGTAATAATACAGATGACTCAGTGCGATATGACAACGT
TACACAATCTATACAGGGGTCTTACAGTCCTTACGCAACACTTACTATTC
AGAACGATTGTTCGACCTATGATGATTTAATGCCTAAAGAAGACACATAT
GAAAATACCGAAACGATTGCTACAAACACAGAACACAAGTCACAAAAGAA
AAAAAGACGAAAAAGATGATTCGCATATAAGATATATATATATATACATT
CTAGCAGTGACCAGCAGATGATTCCTTCCCAAGGAATTCACATATTACAT
TTTCAACTTTTCTTTTACATGTTTTAAATTTTAAAATCTTCTTCCGGACA
ATGTATCTTATAAATTGCTGATCAAGACCCGTCCTAGGTCTGTCAATATC
AGAGATTACAATACATCTTAAAAAAAGATAAAATGACAAAAATTCAGAAC
TCCAAGGAAAATTCATAAATAAAAGTTTCTTATCAAATGGCAAAATCAAA
AACTCAAACACATCGAACGAATGAAAAACAACTGTCACACTCCTGACTTG
ATAAAGGCATTTCCCTATGTAGAAAATGGTAGATTAAACCTGTAGTTATA
GCTAACTGAACCTGTCACTTGTATGACAGTGGCTTAAAATTGCCATTATA
TTGACAACAATGTGTGAACAAAACAAACAGACACAAAATGCAAACATGTT
AAAAACAGGGGGACAGCAGCCAACACTGTGTCATTAACCCAATCACTATT
CAAACAAACAAACATGCTAACAAACACAACACAACGACGTGATGCACAAG
CACAGAGCCACGCCATATTCATCAAAGAAACATAAAAGGGCATACAGACA
ATGATGAACGCTTCAATGAAT
>CL10.Contig4_All    size  258    gap  0  0%
GGTGTGTCCAAAAGCACAAAGCAATACTGACTGTTACGGTAGTTTGCTTT
GTCTGTTTGTTTTGTTTACACATCGTTGTCAATATAAAGGAAATTTTAAA
CCACTGTCATACAAGTGACAGGTTTGGTTAGCTATGATTACAGGTTTAAT
CCACATTTTTCTACAAAATAAAATTTCTGTACCACGTCAGGAATATGACT
GTTGTTATCCATTCGTGTGATTTGGTTGAGCTTTTAATTTTGGCATTTGA
TATAGAAC
>CL10.Contig5_All    size  248    gap  0  0%
AGCAACTCCAACTGAAACACCAGCTATAATACTATTTGTAATTCCGAGTT
TTGTTGTTCTTCCATCCTGAATTGGCGAAGATGTTGCATTCAAATCACAA
GCGGTTGTCCCTTGCGTGCATGCTGTGGTTGGAATTGAAGTTTGCACTGA
TGAACTTGTGTCTTCTACAATTATGTAAATGGAATATGTCCGAATACCAC
CACATTTTTCACCTCTATTACCATAACAATCTATGTTACATTCAGTGT
>CL11.Contig1_All    size  296    gap  0  0%
TTGCTATATGTGAAAAAGTTGTTCAAATAAAAGTAAAATTAAACATTCAA
TTTGCCATTGGGACCGTTTAAAAAAACATAATTGTTGCTTTTCAGAGGTA
ATATTGGTTAAATCATACAATTATCTGCAATCTCTCTTTCAGTATATGTT
ACATCGTGTTCATATTATAGTTTAATTTCTTGTTTTTCAATTGCCATGGC
TATTTCCTTGTCTAAAGTACAATATTTCTGTTTTTTAGTATTAAAGTAAT
AAAGTGGTTCCTTAACCACAGCAGGATCGAATCCTTCTTTTTTCAG
>CL11.Contig2_All    size  1813    gap  0  0%
ATAGCTTGATTAGTTAATTTAAAAGTAGCAAATAAAGCCACAGTACATAT
TCTATTACTTTCGAAGTAATTAAATAATACGTTAAACGTTTGCCTATATG
TAAAAAAAAAAATGTACAAATATATTAAGTAAAATTTAACATTGAATTTG
CCGTTGGGATCGTCTAAAAACATAATTGTTGCTTTTCTGGGGTAATACGG
GTTAAATCATACAATTATCAACAATATCTGTCTGTTTCAATATAAATGTT
ACATCGTGTTCATATTATAGTTTGATTTCCTGTTTTTCAATTTCCTCGGC
TATTTCTTTGTCTAAAGTACAATATTTCTGTTTTTTAGTATTAAAGTAAT
AAAGCGGTTCTTTAACCACATCAGGATCGAATCCTTCTTTTTTCAGAGTT
GCCTTTATTTGTTTGAATGTTGATGTAATGTCTAACATGTGTGTAAATCG
TAGAAATCTAGGTATAGCGTATGATTCTAGCTCGTTGATACATCGTTGTT
CTATTTGGGAAATCATGTCTGCAGTAGGATGTTTTTTTTCGGATTCGAGT
AAGTTGATTGCAGCCATTCCTGCTCTCCCTTCGGAACCTGGGACAAGAAC
TCCGTAGACACATGTATCTATTATAAATGGTAACTCTGTGATAATGTTAG
CTACTTGTGTTGTTGAAACATTTTCACCTTTCCATCTATATGTATCTCCA
AGCCTATCATAGAAATAACAATAATGGTTTTCATCATGGTAAAACAGGTC
TCCAGAATTTATGTAAACATCTCCTTTTTTAAAAACATCATGGATAAGTT
TCCGGTTGGTTGCATCATCCCGGTTTTTATATCCTTCAAAAGGAGTTTGT
TCACTGAGTGAACAAAGAAGAAGTCCAGGTTCATAAGGTGCAGCTGTAAT
GCATTGGCCTTTTTCATCACGTACAGGCTGGTCCATATCTGTGTCAAACT
TGACAAAGTTGGCCCGAAAGATTCGTTTGATCAATGGAGAAACTCTGCCA
ACTGAACCAACTGCGTTTTCAATATTTATGAATCCTACTGGCATCTCAGT
TGCACCATAAAACTCTAGAATTTGTTCAATCTTAAACTTCTTTTGAAACA
GTGTCCACACGTCTTTCCTTAGTCCATTTCCAAGCGCCACTCTTATCTTA
TGATTTGTATCATAATCGCCCTTTGGTGAGTTGGCCAAATATCGACACAT
TTCACCCACATAATGAATCATAGTTACGTTGTTACGATGGCATTCTTCAA
AGAATTTACTGGCAGAAAATCTTTCCGCCAGAACCATGGTCACTCCATTT
CTCCGCGATGTCCCAATGCCTATTAGACATCCAGCTGAATGATATAAAGG
AAGACATTCGTACAATATATCATCTGGTGTCACATGACAATAGGTGTATA
GAAACCCACCAATCATACACTTTGTATGGGTAACGATAGCAGGTTTTGGT
AAGCCTGTTGTACCCGAGGTAAATATCAAACAATTTGTAGACTTCATAGT
GATACTCGACCTCTTGTCACGTGGTATTCTTTGATCAGCTGCTGCGTTAA
GATCGTCTGCTAAGCTTTTAAACCTAGGCGGTATACTGCTGTTTTGAGCT
TCTAAGGTGTAAAATTCTATGTCTTTTAAATCATTGGCAATATCGTCTAT
AGCCTGGTATAAATCTATACCACTATTCATAAAGATGGCCTTTGCGCCAC
TGATTGATAAGCTGTGGAGTAATGTCTTTTTCTTTTGATGAAAATTAATG
AAGGCAACTTCCACTCCAATTTTCTCAAAACCAAACCAGGTCCAAACAAA
TGCTGGTTCATTG
>CL11.Contig3_All    size  212    gap  0  0%
AAATATGGAAAACGCAGTTGGTTCAGTTGGCAGAGTTTCTCCATTAATCA
AACGAATCTTTCGGGCCAACTTTGTCAAGTATGACACAGATATGTACAAG
CCTGTACGTGATGAAAAAGGCCAATGCATTACAGCTGCACCTTATGAACC
TGGACTTCTTCTTTGTGAACAAACTCCTTTTGAAGGATATAACAACCGAA
ACGAAGCACCCA
>CL12.Contig1_All    size  1070    gap  0  0%
TATTTCTATTACTTTTATTTTAAAGTAGGCTTAAATTGTCTAATATCTTA
ATCTTCCTGAAAATGTCAAGATGCACATTTTAATTATGAAAATTCGACCG
ACAGTACTATGTAAAATGTGTTGTACACTCAATTAACAGTTAATTACCGG
TATAAAAGAACCCTGCATTTACCAGATCCTCGGGTGTTTGAGACAGGTAT
GTAGGCCAGGTAGTAAATGATGAAAATCGAGTTGTCTTAATAGCATATTT
AGGATATTTTGGTTTTTCAAGACAAATGCCGATATTCATTGGTGCTGAAT
TTGAAGCCAAAGATCGCGCTGCATTTTTGACTGTTGGTGGCAATGTTCGT
TGAGGGACAACATTTGTATCTGGTATGCGAATGAGACCAGTTGTGTTGTT
TCTAGAGTAAACGTTTTGCGTCTGGTTCGTATTTATCTGTGAATAAACGT
TTTCCCGATGCATTGCAGATTCCGTATTTTCACGATTCCTTTCATCCGTA
ACAGAATTTTCACGATTCCTGTCATCCGTAGCAGATTTTTCACGATTCCT
GTCATCCGTAACAGAATTTTCACTATGCCTGTCAACTAACACAGAATTGC
TCTGACTCCTGTCAACTGTGTTGGTATTTAGGTGATCAGCTCTTGTTTCA
TTGGCATGTTGTCCTTTTACACAGCCATAATGTTTTTCACTGACAACTGA
TAAATTTTCAGAATCTGCAGCGTTTCCACATGCGCCTCCCGATGATGCAT
GTCCACCATATGTAGAATAAGTCCGCACATCATCTTGCTTTGAAATTTCA
CTTATATTCTTCATAACAAACGGACATTTAGGTGCCTTTTGCTTGTGAAT
TAGTTTTGGATCATCTATTGGTTTCCAATCTTTATGTGTTAAGCCACAAA
AATAGCAGGTAACTTCGTCTCCGTTTCCGTCATAGTAAAAGCCAGCGCCT
GCGAGTCGTATTACTGAATGACAGGTTGGTGGATACGATGCAAAACTGGA
TAATCTACACCACTCAAATTGCATAGATTCGTTCAAATAACTGGATTGTT
TCGATTTTTGTTGATCTACA
>CL12.Contig2_All    size  1038    gap  0  0%
TAATTTCTATTACTTTTATTTTAAAGTAGGCTTAAATTGTCTATTATCTT
AATCGTCCTGATGTCAAGATGCACATTTTAATTATGAAAATTCGACCGAC
AGTACTATGTGAAATGTGTTGTACACTCAATTAACAGTTAATTACCGGTA
TAAAAGAACCCTGCATTTACCAGATCCTCGGGTGTTTGAGACAGGTATGT
AGGCCAGGTAGTAAATGATGAAAATCGAGTTGTCTTAATAGCATATTTAG
GATATTTTGGTTTTTCAAGACAAATGCCGATATTCATTGGTGCTGAATTT
GAAGCCAAAGATCGCGCTGCATTTTTGACTGTTGGTGGCAATGTTCGTTG
AGGGACAACATTTGTATCTGGTATGCGAATGAGACCAGTTGTGTTGTTTC
TAGAGTAAACGTTTTGCGTCTGGTTCGTATTTATCTGTGAATAAACGTTT
TCCCGATGCATTGCAGATTCCGTATTTTCACGATTCCTTTCATCCGTAAC
AGAATTTTCACGATTCCTGTCATCCGTAACAGAATTTTCACTATGCCTGT
CAACTAACACAGAATTGCTCTGACTCCTGTCAACTGTGTTGGTATTTAGG
TGATCAGCTCTTGTTTCATTGGCATGTTGTCCTTTTACACAGCCATAATG
TTTTTCACTGACAACTGATAAATTTTCAGAATCTGCAGCGTTTCCACATG
CGCCTCCCGATGATGCATGTCCACCATATGTAGAATAAGTCCGCACATCA
TCTTGCTTTGAAATTTCACTTATATTCTTCATAACAAACGGACATTTAGG
TGCCTTTTGCTTGTGAATTAGTTTTGGATCATCTATTGGTTTCCAATCTT
TATGTGTTAAGCCACAAAAATAGCAGGTAACTTCGTCTCCGTTTCCGTCA
TAGTAAAAGCCAGCGCCTGCGAGTCGTATTACTGAATGACAGGTTTGTGG
ATACGATGCGAAACTTGATAATCTACACCACTCAAATTGCATAGATTCGT
TCAAATAACTGGATTGTTTCGATTTTTGTTGATCTACA
>CL12.Contig3_All    size  559    gap  0  0%
TATGCAATTTGAGTGGTGTAGATTATCAAGTTTCGCATCGTATCCACAAA
CCTGTCATTCAGTAATACGACTCGCAGGCGCTGGCTTTTACTATGACGGA
AACGGAGACGAAGTTACCTGCTATTTTTGTGGCTTAAAACATAAAGATTG
GAAACCCACAGATGATCCAAAACACATTCATAAACAAAAAGCACCCACAT
GTCCATTTGTTATGAAAAATTTAAGTGAAGTTTCGAAGCAAAATGTTGTA
TGGACGTATTCGACATATGGTGGCAAGGCATCATCTGCAGGCGCATGTGG
TAATGCTGCAGATTCTGAAAATTTATCAGTGGTCAGTGAGAAACATTATC
CGTCTGTAAAAGAACAACATAGAAATGAATCAAGAGCTCATAATGAAAAT
ACTTTCACAGTTGTCACGAATCGTGAAAATTCTGTTGCGGTTGACAGAAA
TCGTGAAAATACCGAATCGTCAATGCCACGGGAAAGAGCAGAATACTTTT
CTTCACAGATAAAGTCGAACCAAACGCAAACTGTTTACTCTAGAAACAAC
ACAACTGGT
>CL12.Contig4_All    size  260    gap  0  0%
GTTGTGTTGTTTCTAGAGTAAACGGTTTGCGTTTGGTTCGTCTTTATCTG
TGAAGAAAAGTATTCTGCTCTTTCCCGCGGCATTGACCATGTTGAAGATT
CGGTATTTTTTCACGATTTCTGTCAACCGCAACAGAATTTTCACGATTCG
TGACAACTGTGAATGTATTTTCATTATGAACTATTGATTCATTTCTATGT
TGTTCTTTTACAAACTCATAATGTTTTTCACTGACCACTGATAAATTTTC
AGAATCTGCA
>CL13.Contig1_All    size  784    gap  0  0%
TCACCTTATAGCTGTCATTTATTGATAGTAAGACTTGTAGTTACACTTTC
CGAATCTTCATAGTAGATTTTTTCAGAGAGGTTTTTTTAAACGATTTATA
AATAATACCCTGGTAAGGATTATTTCTATGGGTGTAATGACCATTTAGAA
TAGCTTCGTTTCCTGTCCAGCATTTATTGTACCACCATCCACCGTTAAAG
TAGGAATAATTAGCACAGTTGATATGACCATGTTTGTCGTTATCTTGATC
AGATGTCGTGAACTTCATTCCGTTAAAATAGCTCATTCCGTCACCTGCGT
TTCCTGAGTAATTGCTGATACTCAATCGATATTTTGTAGATGCGTCGCCT
ATTGAGAAGCTATTATAAACTGCATAACGCTTGTTTCCGTCCCAGTCCTC
CACATCGATCCTAAGTTCATGATTTCCGACTGATGTTAGTTGTGCTATAT
TTTTATTGCCTAACCAGAACTCCCCATGTTTGTCTCCAAATCCATTCTCA
TAATCCTTCCAATTTCTGTTGAATTCAACACTACCATCATACCGTTTTTG
TATAACAGTCCATTCTCCTTTCCCATGTGGATTGCATCTACACAATGTAA
TGTTACTGACTAAGTTCTGTATTTTGTCAAGTTTTTCTTTAATCACCTCC
ATGTCAGTGGCAGTAAGACTCCCCAATATTTTCATCTTTGCTTCTGTGTC
ACACCAAATGACTTTGGTTACAAACGTACAGAAAAACAATAAATAAACAT
AAATCTTCATCGTTGATTCTTTGCAGAATATGCA
>CL13.Contig2_All    size  297    gap  0  0%
TGTTGTGAAAGCGAACGATATCTTATACCCTGTTTAACACTATTTTTACC
GGTGTAATGTCCATTTAGCATTGCGTCAGTACTTCTCCAGCAGTTATTGT
ACCACCATCCACCTTTTAAACTGGAATGATTAGCACAGTTCAAACTATGT
CTGTCGTTATCTTGATCATACGTTGAGAACTTCATCCCATTAAAATAGCT
CATTCCGTCGCCTGCGTTTCCTGAGTAATTGCTAATGGTCAATCTGTATT
TTGTAGATGCATCGCCTATTGAGAAGTCTCTATAAACTGCATAACGC
>CL13.Contig3_All    size  462    gap  0  0%
GGGGAGTTCTGGTTAGGCAACAAGAATATAGCACAGCTTACATCAGAAGG
AAATCATGAACTTAGGATAGATGTGGAGGATTGGGATGGAAACAAGCGTT
ATGCTGTTTATAGAAGCTTCTCAATAGGCGATGCAACTACAAAATACCGG
TTAAGTATCAGTGATTACTCAGGGAACGCGGGTGACGGAATGAGCCAATT
TGATGGGATGAAGTTCTCAACATATGATCAAGATAACGACAAAAGTCATC
TTAACTGTGCTGATTATTCACTCTTTAAAGGTGGATGGTGGTATCATGGC
TGTTGGAAATCTACTGACGCCATGCTAAATGGACATTACACCCATAAAAC
TTATCAGGGTATAATTTATAGATCATTTAGAGGAACCTCTTTGAAAAAAT
CTACTATGAAGATTCAGAAAGTGTAGTTACAAGTCTTACTACAATAAATA
AATGGAAGCAAA
>CL14.Contig1_All    size  701    gap  0  0%
GAAGTGGGACAGATGGAAGAACGGGCAAACGAACAGACCAAGAAAACATA
ATGTCTTTAAGCGGGGCATAAAAACTCAATATTGTGCAACATGAACCCCA
TGTAAAAACAGGTTAAATCAGGTGCATCAGAATAGGTAGGCAGTTCCTCT
TCTACTCGTGGCAGGAACCCATCCTATTGGAAATGACATGCATAAAATGC
TGACGACAAGTTGTATTTAATGAATCAATTGAATTGAAAAAGGATGACAA
GATTGTGGCTACAACAGATTGAACATCTACATATATCTATATTACAGATC
TTTTAGTTTTTATTAAAAAGCAACCATTTATGAAATTCTGATAACGGCTG
TTCTGGAAAATACTATGTCCACCCCACCAAGAATGCAACTTAAAAAAAAA
ATTATGTGGGTGATTGTATTTGAAATACTGAAATTCAAAGAGAGTGTTGT
TTTAATTCTAATTTGATTTCTGTTGGTGGTAGGGGTTAAGTGCAGTTCCT
GGGTGGAAGGGGGACTAAGTATTTTTTGGAACAGCCCTTGTATAAACCTT
GCATATTTTGTTTACATAAAAATCTATGAATATCTATGAGGGTGGGAAAA
TATCCTTAACTCTATCTTTATAATTATAAAGTGTAATCCTAAAAATTATT
CATTAAACTTTCAAAATCACCCTGGGTTTTTAACCTTGACCTATATATCT
A
>CL14.Contig2_All    size  247    gap  0  0%
CCTTTTTCAATTTCAATTGATTCATTAAAAACAACTTGCCAACATTTCAT
ACATGTCATTTCCAATAGGATGGGTTCCTGCCACGAGTAGAAGAGGAACT
GCCTACCTATTCTGATGCACCTGATTGAACCTGTTTTTATATGGAGTTCA
CGTTGCACAATATTGAGTTTTTATGCCCCACTTGGGCATTATGTTTTCTT
GGTCTATTTGTCCTTCTGTCCCCCTTCAGGTTAAAGTTTTTAGTCGA
>CL14.Contig3_All    size  363    gap  0  0%
AACAGCCGGCAACAGAATTTCATAAATGGTTGCTTTTTAAGAAAAACTAA
AAGATCTGTACTATAGATATATGTAGATGTTCAATCTGTTGTAGCCACAA
TCTTGTCATCCTTTTTCAATTTCAATTGATTCATTAAATACAACTTGTCG
TCAGCATTTTATGCATGTCATTTCCAATAGGATGGGTTCCTGCCACGAGT
AGAAGAGGAACTGCCTACCTATTCTGATGCACCTGATTAAACCTGTTTTT
ACATGGGGTTCATGTTGCACAATATTGAGTTTTTATGCCCCGCTTATGGA
CATTATGTTTTCTTGGTCTGTTCGTTTGTCTGCTCATTTGTCCATCTGTC
CCGCTTCAGGTTA
>CL14.Contig4_All    size  207    gap  0  0%
GGACAGATGGATGAATAGACCAAGAAAACATAATGCCAACAAGTGGGGCA
TAAAAACTCAATATTGTGCAACATGAACTCCATATAAAAACAGGTTAAAT
CAGGTGCATTAGAATAGGTAGGCAGTTCCTCTTCTACTCGTGGCAGGAAC
CCATCCTACTGGAAATGGCATGTTTGAAATGTTGACAAGTTGTATTTAAT
GAATCAA
>CL14.Contig5_All    size  374    gap  0  0%
CGGGACATATGGCAAATAGACCAAGAAAACAGAATGCCCCCAAGTGGGGT
ATGAAAACTCAGTATCATGCAACATGAACTCCATATAAAACAGGTTAAAT
CAGGTGCATCAGAATAGGTAGGCAGTTCCTCTTCTACCCATCCTGTTGGA
AATGACATGCATAAAATGTTGACAAGTTGTTTTTGATTGAATTGAAAAAG
GATGACAAGATTGTGGCTACAACAAATTGAAAATCTATAATACAGATCTA
TTAGTTTTTATTAAAATGCAATCATTTATGAAAATCTGTTAACAGCTGTT
CTGGAAAATACTATGTCTCCCCACCGTGAAGGCAACTTAAAAATAAATTC
TGTGGGTGGTTGTATTTGAAATAC
>CL15.Contig1_All    size  268    gap  0  0%
ACATGTTGAACTTCAGACACTTCTAAGACATACAGGTGGCTTAATACCTG
CAAACCTGAAATTCCTGTATCCGTGTCAATGATTTACAGAAAGGTTTTTT
AAGGATTGAATTATTATTGTAGCACCAGTTGTACAGAGCGCTTATACTAG
CTACACCATCCAGTGATTGCCTCAGAGGAAGATGATACAAATAAGATTAT
AAGGCAGGATAAATTCAACATAAGTACCAGGAGGACAGAATAATGAAAAA
AGACTTGTTACTACAGCA
>CL15.Contig2_All    size  249    gap  0  0%
ATTATAACGAAAGCAGAAGGAAAATTGTATTATATGGCTAAGACATACAG
GTGGCTTAATACCTGCAAACCTGAAATTCCTGTATCCGTGTCAATGATTT
ACAGAAAGGTTTTTTAAGGATTGAATTATTATTGTAGCACCAGTTGTACA
GAGCGCTTATACTAGCTACACCATCCAGTGATTGCCTCAGAGGAAGATGA
TACAAATAAGATTATAAGGCAGGATAAATTCAACATAAGTACCAGGAGG
>CL16.Contig1_All    size  353    gap  0  0%
CAATAAGAATCTTGTGGACTATAGCAAATGTTTAATTATAAACGTAAAAA
ATATCAAATTGACAGTCCCACTTTGAGCCAGAAAAGAGTAGGATAAGAAA
AATCTTTCAGAAAAAATTAAAGTCAAAGATGAACATGAACATATGAACTA
ATTTGAAAAGGACAAAATAACTGAAATTAATGATTCCAAAAGACATGAAG
AAACAAAAGACACACTCTTTTGAAACTGTTCCATGACAAGTACATGTATG
ACTAGAAACAGGGCCATGACAGTTAACAAGAACCCAGACGGAATACCACA
TAAAACATAGATACAAATTATGATAAATTACCATCTCTTTATCCTGTAGA
ACT
>CL16.Contig2_All    size  308    gap  0  0%
GTTGTTGTCTTTAATTACGTTTATTTGCTTTTATAGTGAAAGACAACTGT
GAATACCGCGTGGTATCCACCCGCTATTACCCAACCGCAGAATTACTACC
TCAGGTGTTGGTTCACCACTTTTAAATTGAAGAAAAAATTAAAGTCAAAG
AACATGAACATATGAACTAATTTGGAAAGGACGAAATAACTGATTAATGA
TTGTAAAAGACATGAAGAAACAAAAGACACACTCTTTTGAAACTGTTCCA
TGACAATTAGTACATGTATGACTAGAAACAGGGCCATGACAGTTAACAAG
AACCAAGA
>CL16.Contig3_All    size  239    gap  0  0%
GTGGTATTCCGTCTGGGTTCTTGTTAACTGTCATGGCCCTGTTTCTAGTC
ATACATGTACTTGTCATGGAACAGTTTCAAAAGAGTGTGTCTTTTGTTTC
TTCATGTCTTTTACAATCATTAATCAGTTATTTCGTCCTCTCCAAATTAG
TTCATATGTTCATATGTTCTTTGACTTTAATTTTTTCTAAAAGATTTTTC
TTATCCTACTCTTTTCAGCTTAAAGTGGGACTGTCATTT
>CL17.Contig1_All    size  891    gap  0  0%
AGAAATACCTGTTGAACAACAATATGTGACAGATAATTCAGTTCCTGATC
AGTTTAATCCAAACCAGAATGCTCAACCCAATTCTGTATTTGATAGAAAT
AATTATGTACAGATAGACGAACTTCCTCTGACAGAAACTTTAATGGGTAG
AGGTTATCCAGAACAGTGGAAAAATTTTGCCACACAGGATAGTTCTACAA
TGACAGATTTTAAAAAGCCACATGGACGTAAAAAAGGAATAGTTTCAAAT
TATCCAATGAGTGATCGAACTTACGAGAGAGGACCAAAAGTATCAGGGGA
TACAACTCCGGGCAATGTAAATAATAATAATTTTAACCGTAGAATTCCTG
ATGGTACAATAGTGGAATCATACCAGATTAGTGCTTTAGATAGGACAAAT
ACCTACAAAGATATACATAATTCTAATAATAGTGCAAGTAGTAGACACTC
TAAATCTGGTGCTAATTATGATCTACGACCAATATCAGATAGAAACTTTC
AAGAGCAGTTTCATAGGAAGTTGAAGAAAGGAGAGTTAAGAGAGACTAAT
ACAATTCCTCCGTCTCCAAAGGATAATAATAGAAGCAGTTGTAGTCAGTC
AGTTCCACCAACTGTTTCTGATAAATATTTTGAGCCATCAAACAGAGTCA
GATCAGCGAAAGGTCCTCAGTCAAAACAGTTGGCTACAGTGTCAGCTGCA
GGGCAGAAAAAGAAGTAAAAATTTTAAGAGGCTCTGCCGACAAAGATACA
ACTGATGATAAGCCAGGACCATCAGGAAGAAAAATGTTTTGGAGGACAAT
TTCTGCCACTGTCAAGAACTATTAGAGGACCATTTTACAGAGGTGGAACA
AAGAAAAAATGATCTTTTATAGTGCTGAATTTTTATTTATA
>CL17.Contig2_All    size  212    gap  0  0%
GATTTTACTAAAACACAATCATTCAATAAGATTTATTTTAATTTTCCAGA
GGCTCTGCCGACAAAGATACAACTGATGATAAGCCAGGACCATCAGGAAG
AAAAATGTTTTGGAGGACAATTTCTGCCACTGTCAAGAACTATTAGAGGA
CCATTTTACAGAGGTGGAACAAAGAAAAAATGATCTTTTATAGTGCTGAA
TTTTTATTTATA
>CL18.Contig1_All    size  519    gap  0  0%
GGACCTGCCCAAAAGGGAGACAAAGGAGATGATGGAGCTACAGGACCTGC
CGGACCACGAGGTGTTGATGGTGTCCCAGGAATTCCAGGGGAACCTGGAA
ACCCTGGTCTCCCTGGATTACAAGGACTTCGAGGAGAAGATGGTCCGGTT
GGATTGAGAGGATCTGATGGTAAAGATGGCAAAGACGGTGAAGCTGGCCC
TGAAGGACCGTCTGGACCACCTGGTGTCAATGGAGAAAAAGGAGAACGTG
GATTACCTGGCCCAATTGGTGTCCTGCCTGATGGTGTAACTGGGGGTGTA
GGTGTCAAAGGAGAAAAGGGTGATACTGGAGAACCTGGACCAATGGAAGC
AGAAGACTCTCAAGGACCAGTTGGACCAAGGGGATTTAGAGGTCCGAAAG
GAGACATAGGAATAACTGGACTACCTGACAGAAACTCCAGAAAAGTGGAC
TATGGAGAGGACAATTGATTAATAACAACTACGTAGATCTGCTGGTATGA
AGGGCTTCAATGACAGGGG
>CL18.Contig2_All    size  4505    gap  0  0%
GTTCCATAACAGGAATAATTGCCAATTCAATAGTTCAGGTTATAAAAAAC
AATCTGTCTAAAATGGTCCCTTATAATTATGCAGAGGGATCATCCTTTCT
TATTACATTGGATTTAATTAAAAAATACAAAACAAAAACTCTTAACTGGC
ACCAATATCACAGATGTCCTATTTAATAACCTCTCCAAAGGTCACAACTT
TCAAACTATTTTTGTCTCTATGGCAACATTTACTTCATTGGTCGGCTAGT
ATTTTCTACACATAAAACAATAAATCTATTTGAACAGCTGTATTCCTTCA
TATCGACCAGTTTGCCGTCCAACAATGAACTGGCGTATCCCATTGACCTT
GGACTACTTGAGTGCCAGTGGTTGCATGTCATATCATCTACTTTGTCGCC
ATTAGATGTGGATCCATGCCATACTATTTTCTGTGGCCATCTAGGACTTG
TCATGATATCTTCTCCATCAAAGGAGTAGATATGTCTCTGTGTGTTGAAG
TAACCTCCATGTCCATTCAAAAGTTGTTTCCAGGAGTTAAATAATATTTG
ATCCTTCATATTTACGATTGGTACAGACTTGTCAATATCATAGTAAACAA
TAGACGTCAAGTCTTGTGTTTTTGTTGATAAGAAGGCACGATAGGTTCCT
TTCTTTCCTGCCTTCTTGGCCTGTTTGTAACATTTGGCATCTGCACCCCG
TATTCCACCCATCCTTCCAGATAAAGGTGCGTTCAGGGCAAAAATATATA
ATCTTGGCTGGTCACTTTGCATTTCACCTTCTGGCAGAACTATGATATTA
GATGCTTCTTCTGTTGGCAAGGGTCTCACACCAGCAGCAGGAGTAGTTAT
AGGAGGCAATGGCACTGTTTCACCAAGCTTTATAAATTTTGTCTCTATAA
CACGGAAACCTTTGTTGACACGGAGATAAACCGTCTCTTCCTCTACAAGA
TAACACATGGTTCCGACTGGAAGGATTCTTGCCACTGACATCAACTCATT
ATAATTCCTGTAGGTCACGGCACCGCCTCCTCCACCTCCTCCTCCATTTG
TACCCACACCTGATGGCCCAGGTGGACCAGGAGGTCCTGGTGGTCCTCTG
ATGACTTCTCCGGTTCCAGCCTTTCCAGCGGGACCTGGTGGACCTTGGAA
TCCAGGTAAACCATTTCTGCCAGGTTCTCCTTGGTCTCCTCTTGGACCTT
GAGCCCCAATACCAGGTGTGCCAGGTATTCCAGGTAAACCTCTTTCTCCA
AGATCTCCCTTAGCTCCTTTCAGAATTTCTCCACTTCCACTAAATCCTAG
TCCTGGTGGTCCGGCTGGACCTACACTTCCAGAATCTCCCTTGTATCCAC
GGAGACCATTAAATCCTGGACGTCCACGGTCACCCTTTCTTCCTCTTAAT
CCTCTATAGCCAGGTAATCCAGTCATTCCTATGTCTCCTTTCGGACCTCT
GAATCCTCTTGGTCCAACTGGTCCTTGAGGGCCTTCTGGTCCCATTGGTC
CAGGTTCTCCAGTATCACCCTTTTCTCCCTTGACACCTACACCCCCAGTT
ACACCATCAGGCAGGACACCAATTGGGCCAGGTAATCCACGTTCTCCTTT
TTCTCCATTGACACCAGGTGGTCCAGACGGTCCTTCAGGGCCAGCTTCAC
CGTCTTTGCCATCTTTACCATCAGATCCTCTCAATCCAACCAGACCATCT
TCTCCTCGAAGTCCTTGTAATCCAGGAAGACCAGGGTTTCCAGGTTCCCC
TGGAATTCCTGGGACACCATCAACACCTCGTGGTCCGGCAGGTCCTGTAG
CTCCATCATCTCCTTTGTCTCCCTTTTGGGCAGGTCCTCTAACACCAAGA
CCACCATCAATATCTCCTGAGCCACCGTCTGTCTCAATAATTGTTTTACC
GGGTGGACCTGGGGGTCCTGCTGGTCCCTGAACACCAGGAGAACCAGTTG
CTCCTGTGGGTCCTTGAATACTTTTGCCTGGTTCACCTGTGTCTCCCTTT
GGTCCGTTCTGTCCATTTAGACCAGGGTCTCCCTGTCTGCCTGGTAGTCC
TGGTTTTCCGGGGATTCCTTCTTCTCCAGGAGTGCCATGTATTCCGTCTT
TACCAGAATCACCCTTTGGTCCAGCAGGTCCTCTGATTCCAGGTTCTCCA
ATGGGCCCCTGTCGTCCAATCTCACCAGGTATTCCAGGTATACCTGCTGG
ACCCTGAAGTCCCTGCTTTCCTGGTGGTCCTTGTGGACCCTGTATACCAG
GCGTACCAGGCTCACAACCACAATCTCCACCAGAGCCTTCAATATCAACA
AGACCAGTATCTCCTCTTCTTGGCCCATCATATCCTGATCCAGGAGGTCC
CGGGGGTCCAGGTAGACCCTGAGGTCCTACAGAGCCATCATTGCCAGACA
GACCCTGTATTCCCTGTGGACCAATAGGTCCAGACGCTCCAGGTTCTCCA
TTGATACCAGCTTGTCCTCTAGGTCCAGGTTCTCCAGCATCTCCTTTATC
CCCTTTATCTCCTGCAGGTCCAACTGGTCCATCAAAACCTCTTGGTCCAT
ATTCACCAGGTAAACCAGGTTCTCCTTGAAGACCAGGAGCACCATCCTTT
CCAGGTTTTCCAATCATTTCCGACATGTTTCCAGCAAAAACTCCAGGAGT
TCCAGGTGTTCCAGGGAGTCCAGGAATACCTGGGGTACCAATAATTCCAG
CTTCTCCCTTATGTCCAGCAGGACCCATTGGACCTACTACACCTTGTATT
CCTTGTGGGCCCATGGGACCCACTGGACCAGGTGGGCCTGGCAGTCCAGG
TTCTCCATCTCCATCTCCAGAACCTTCAATATTAAGTCCACCTGGACCTG
GGAGTCCTGGAGGTCCAGGAGGTCCCATTGGTCCGACAGGTCCTGCTACT
CCATTACTTCCTGGTAGTCCATTTTCACCTTGTGGTCCAACTAAACCTCT
TGGTCCCTCAGGTCCAACAACAGTGTCACCTTTTTCACCCTTTACTCCAT
CAAGTCCAGGCAAACCATCTCTACCTGGGATACCTTCTCTTCCGTCGCTT
CCATCACTACCATTTTCTCCACGTTCTCCTGTCTCCCCCTTTTCACCTTT
CTGTCCTTGATCCATGTGCACTTGAGATAAAATGATGTCGACAATCTCCT
GGGTGTTTACTGAAGCAGGCAAACCAGGGTCACCTTGAGGTCCAACTTGC
CCAATTCCTGGCAATCCCCTATCCCCTGGGTCTCCCTTTGGACCTTGGAT
TCCAGCTGGACCTTCTGGACCATTATTTCCTGGGTCTCCTTTTTCTCCTT
TCTGACCAGGGAATCCATCAATTCCAGTCTCTCCTTGTTCTCCTCTTGGA
CCAGTCTCTCCTCTTTCACCTTTAGCACCCATCATGTCTTCCAGCATCTC
TGGTGGTGGTGGTGTAAGTGATGGTGGAGGACCAGGGGGACCAACTGGAC
CAACTGGTCCCATATCTCCCTTTTCTCCCTTTTCTCCATCTTTACCATCC
TTTCCATCTTTGCCTGGTTCTCCAACATCTCCCTTTTCTCCTTTCTCTCC
TGGTTTAGCTGTTGGTGGTGGCAGAGTAATAACTGGTTTAAAACGATCTT
CATCATCATCTTTATCTCCTGATCCTGATCCACTGTCCAAACTCAAACAG
TCTAATTCCTCAGCTTTTGCAGGATTTGTGTAATATTTCAGTTCTTGTAT
AACTCCCTCAAATGACGTATCCTCAAAATTGGGTCCACCTTGACCAATAT
ATAAAGGTGATCCTTGACTGAACTGTAAGGGTTGACGATTTAAAACTTGT
TGGCGTCCAACTTCTTCACAATTATCGAATAATGTTACGGTGTCACCTTG
AACTTTGATGGCTAATTTCGTAAATGAATTTCTATCAATATTATCCACGG
TAAAATTTCCAATAGTAACTGACATCTGACCATACTGATGATCCTCTTTA
TAATATAAAATTACGTTATGTTTTCCGTTACCGGTAGCAGTAATCCGAAC
ACCAAAAGCTATCACAGTTTCATAAATATTTTTTACAGCGAATAAAATTC
CATCTTTTGAAAATACTTTAACAGTAATTCCAATGGCAAAGTCATTTATT
TTGCCGATTCTGTCTGTAAAAAAGGTCTCGGCAGCTTTTCGTATATACGA
TGATTTGTCTAACTTAAAAGCTGGAAAACCTTCCAGTCCAACATCATAAG
TAACTCCTTTGCTGGGATCAGGCAGTCCAATGGCTGCTAAAAGGTCAAGT
TCTGTTTCTTCTGGTATAAAGTTTTTTGCTGTGGTACTTGTGGGTGGTTG
CTGCAAGCCTCTGGTTGTTCTAGTGTGAAAGAAACCAGGATAGGGCTCAA
GAGTTGTTCCTCTGAAAATTTCCTGTGATCTTTCTGCAAGTAGTTCAGTA
TTTTTTTCATCATGAACACACAGTCCACTTGTTTGAAAATTGTCACAGTT
GAAGGCTGCTGGCCAATTAAATCCTTCTTTCTCCATTAAATTTTTACATC
CATTT
>CL18.Contig3_All    size  4791    gap  0  0%
GTTCCATAACAGGAATAATTGCCAATTCAATAGTTCAGGTTATAAAAAAC
AATCTGTCTAAAATGGTCCCTTATAATTATGCAGAGGGATCATCCTTTCT
TATTACATTGGATTTAATTAAAAAATACAAAACAAAAACTCTTAACTGGC
ACCAATATCACAGATGTCCTATTTAATAACCTCTCCAAAGGTCACAACTT
TCAAACTATTTTTGTCTCTATGGCAACATTTACTTCATTGGTCGGCTAGT
ATTTTCTACACATAAAACAATAAATCTATTTGAACAGCTGTATTCCTTCA
TATCGACCAGTTTGCCGTCCAACAATGAACTGGCGTATCCCATTGACCTT
GGACTACTTGAGTGCCAGTGGTTGCATGTCATATCATCTACTTTGTCGCC
ATTAGATGTGGATCCATGCCATACTATTTTCTGTGGCCATCTAGGACTTG
TCATGATATCTTCTCCATCAAAGGAGTAGATATGTCTCTGTGTGTTGAAG
TAACCTCCATGTCCATTCAAAAGTTGTTTCCAGGAGTTAAATAATATTTG
ATCCTTCATATTTACGATTGGTACAGACTTGTCAATATCATAGTAAACAA
TAGACGTCAAGTCTTGTGTTTTTGTTGATAAGAAGGCACGATAGGTTCCT
TTCTTTCCTGCCTTCTTGGCCTGTTTGTAACATTTGGCATCTGCACCCCG
TATTCCACCCATCCTTCCAGATAAAGGTGCGTTCAGGGCAAAAATATATA
ATCTTGGCTGGTCACTTTGCATTTCACCTTCTGGCAGAACTATGATATTA
GATGCTTCTTCTGTTGGCAAGGGTCTCACACCAGCAGCAGGAGTAGTTAT
AGGAGGCAATGGCACTGTTTCACCAAGCTTTATAAATTTTGTCTCTATAA
CACGGAAACCTTTGTTGACACGGAGATAAACCGTCTCTTCCTCTACAAGA
TAACACATGGTTCCGACTGGAAGGATTCTTGCCACTGACATCAACTCATT
ATAATTCCTGTAGGTCACGGCACCGCCTCCTCCACCTCCTCCTCCATTTG
TACCCACACCTGATGGCCCAGGTGGACCAGGAGGTCCTGGTGGTCCTCTG
ATGACTTCTCCGGTTCCAGCCTTTCCAGCGGGACCTGGTGGACCTTGGAA
TCCAGGTAAACCATTTCTGCCAGGTTCTCCTTGGTCTCCTCTTGGACCTT
GAGCCCCAATACCAGGTGTGCCAGGTATTCCAGGTAAACCTCTTTCTCCA
AGATCTCCCTTAGCTCCTTTCAGAATTTCTCCACTTCCACTAAATCCTAG
TCCTGGTGGTCCGGCTGGACCTACACTTCCAGAATCTCCCTTGTATCCAC
GGAGACCATTAAATCCTGGACGTCCACGGTCACCCTTTCTTCCTCTTAAT
CCTCTATAGCCAGGTAATCCAGTCATTCCTATGTCTCCTTTCGGACCTCT
GAATCCTCTTGGTCCAACTGGTCCTTGAGGGCCTTCTGGTCCCATTGGTC
CAGGTTCTCCAGTATCACCCTTTTCTCCCTTGACACCTACACCCCCAGTT
ACACCATCAGGCAGGACACCAATTGGGCCAGGTAATCCACGTTCTCCTTT
TTCTCCATTGACACCAGGTGGTCCAGACGGTCCTTCAGGGCCAGCTTCAC
CGTCTTTGCCATCTTTACCATCAGATCCTCTCAATCCAACCAGACCATCT
TCTCCTCGAAGTCCTTGTAATCCAGGAAGACCAGGGTTTCCAGGTTCCCC
TGGAATTCCTGGGACACCATCAACACCTCGTGGTCCGGCAGGTCCTGTAG
CTCCATCATCTCCTTTGTCTCCCTTTTGGGCAGGTCCTCTAACACCAAGA
CCACCATCAATATCTCCTGAGCCACCGTCTGTCTCAATAATTGTTTTACC
GGGTGGACCTGGGGGTCCTGCTGGTCCCTGAACACCAGGAGAACCAGTTG
CTCCTGTGGGTCCTTGAATACTTTTGCCTGGTTCACCTGTGTCTCCCTTT
GGTCCGTTCTGTCCATTTAGACCAGGGTCTCCCTGTCTGCCTGGTAGTCC
TGGTTTTCCGGGGATTCCTTCTTCTCCAGGAGTGCCATGTATTCCGTCTT
TACCAGAATCACCCTTTGGTCCAGCAGGTCCTCTGATTCCAGGTTCTCCA
ATGGGCCCCTGTCGTCCAATCTCACCAGGTATTCCAGGTATACCTGCTGG
ACCCTGAAGTCCCTGCTTTCCTGGTGGTCCTTGTGGACCCTGTATACCAG
GCGTACCAGGCTCACAACCACAATCTCCACCAGAGCCTTCAATATCAACA
AGACCAGTATCTCCTCTTCTTGGCCCATCATATCCTGATCCAGGAGGTCC
CGGGGGTCCAGGTAGACCCTGAGGTCCTACAGAGCCATCATTGCCAGACA
GACCCTGTATTCCCTGTGGACCAATAGGTCCAGACGCTCCAGGTTCTCCA
TTGATACCAGCTTGTCCTCTAGGTCCAGGTTCTCCAGCATCTCCTTTATC
CCCTTTATCTCCTGCAGGTCCAACTGGTCCATCAAAACCTCTTGGTCCAT
ATTCACCAGGTAAACCAGGTTCTCCTTGAAGACCAGGAGCACCATCCTTT
CCAGGTTTTCCAATCATTTCCGACATGTTTCCAGCAAAAACTCCAGGAGT
TCCAGGTGTTCCAGGGAGTCCAGGAATACCTGGGGTACCAATAATTCCAG
CTTCTCCCTTATGTCCAGCAGGACCCATTGGACCTACTACACCTTGTATT
CCTTGTGGGCCCATGGGACCCACTGGACCAGGTGGGCCTGGCAGTCCAGG
TTCTCCATCTCCATCTCCAGAACCTTCAATATTAAGTCCACCTGGACCTG
GGAGTCCTGGAGGTCCAGGAGGTCCCATTGGTCCGACAGGTCCTGCTACT
CCATTACTTCCTGGTAGTCCATTTTCACCTTGTGGTCCAACTAAACCTCT
TGGTCCCTCAGGTCCAACAACAGTGTCACCTTTTTCACCCTTTACTCCAT
CAAGTCCAGGCAAACCATCTCTACCTGGGATACCTTCTCTTCCGTCGCTT
CCATCACTACCATTTTCTCCACGTTCTCCTGTCTCCCCCTTTTCACCTTT
CTGTCCTTGATCCATGTGCACTTGAGATAAAATGATGTCGACAATCTCCT
GGGTGTTTACTGAAGCAGGCAAACCAGGGTCACCTTGAGGTCCAACTTGC
CCAATTCCTGGCAATCCCCTATCCCCTGGGTCTCCCTTTGGACCTTGGAT
TCCAGCTGGACCTTCTGGACCATTATTTCCTGGGTCTCCTTTTTCTCCTT
TCTGACCAGGGAATCCATCAATTCCAGTCTCTCCTTGTTCTCCTCTTGGA
CCAGTCTCTCCTCTTTCACCTTTAGCACCCATCATGTCTTCCAGCATCTC
TGGTGGTGGTGGTGTAAGTGATGGTGGAGGACCAGGGGGACCAACTGGAC
CAACTGGTCCCATATCTCCCTTTTCTCCCTTTTCTCCATCTTTACCATCC
TTTCCATCTTTGCCTGGTTCTCCAACATCTCCCTTTTCTCCTTTCTCTCC
TGGTTTAGCTGTTGGTGGTGGCAGAGTAATAACTGGTTTAAAACGATCTT
CATCATCATCTTTATCTCCTGATCCTGATCCACTGTCCAAACTCAAACAG
TCTAATTCCTCAGCTTTTGCAGGATTTGTGTAATATTTCAGTTCTTGTAT
AACTCCCTCAAATGACGTATCCTCAAAATTGGGTCCACCTTGACCAATAT
ATAAAGGTGATCCTTGACTGAACTGTAAGGGTTGACGATTTAAAACTTGT
TGGCGTCCAACTTCTTCACAATTATCGAATAATGTTACGGTGTCACCTTG
AACTTTGATGGCTAATTTCGTAAATGAATTTCTATCAATATTATCCACGG
TAAAATTTCCAATAGTAACTGACATCTGACCATACTGATGATCCTCTTTA
TAATATAAAATTACGTTATGTTTTCCGTTACCGGTAGCAGTAATCCGAAC
ACCAAAAGCTATCACAGTTTCATAAATATTTTTTACAGCGAATAAAATTC
CATCTTTTGAAAATACTTTAACAGTAATTCCAATGGCAAAGTCATTTATT
TTGCCGATTCTGTCTGTAAAAAAGGTCTCGGCAGCTTTTCGTATATACGA
TGATTTGTCTAACTTAAAAGCTGGAAAACCTTCCAGTCCAACATCATAAG
TAACTCCTTTGCTGGGATCAGGCAGTCCAATGGCTGCTAAAAGGTCAAGT
TCTGTTTCAACTGGCCCACAGAGGGCAATAGATTCATCAGAACCGTCCCG
GCAATCCTTATTCTTATTGCATTTAAAGGACTGACTAATACATTGACCAT
CACCACAGCGAAATAATCCTTCTGGACATAATGTTTGAACAATACAATTC
AGTTCATCTGAGAGATCACCACAATCAAAATTGTCATTACATCTTGCTTC
TTTTGGAATGCATTGCCGTCTGTTTAAACATTGCCACTCGTCTGGTTGGC
AACCTTCTGGTATAAAGTTTTTTGCTGTGGTACTTGTGGGTGGTTGCTGC
AAGCCTCTGGTTGTTCTAGTGTGAAAGAAACCAGGATAGGGCTCAAGAGT
TGTTCCTCTGAAAATTTCCTGTGATCTTTCTGCAAGTAGTTCAGTATTTT
TTTCATCATGAACACACAGTCCACTTGTTTGAAAATTGTCACAGTTGAAG
GCTGCTGGCCAATTAAATCCTTCTTTCTCCATTAAATTTTTACATCCATT
TTGTGCTTTCTCACACAATGAACGACATGGCTGAATAGGTT
>CL18.Contig4_All    size  4983    gap  0  0%
GTTCCATAACAGGAATAATTGCCAATTCAATAGTTCAGGTTATAAAAAAC
AATCTGTCTAAAATGGTCCCTTATAATTATGCAGAGGGATCATCCTTTCT
TATTACATTGGATTTAATTAAAAAATACAAAACAAAAACTCTTAACTGGC
ACCAATATCACAGATGTCCTATTTAATAACCTCTCCAAAGGTCACAACTT
TCAAACTATTTTTGTCTCTATGGCAACATTTACTTCATTGGTCGGCTAGT
ATTTTCTACACATAAAACAATAAATCTATTTGAACAGCTGTATTCCTTCA
TATCGACCAGTTTGCCGTCCAACAATGAACTGGCGTATCCCATTGACCTT
GGACTACTTGAGTGCCAGTGGTTGCATGTCATATCATCTACTTTGTCGCC
ATTAGATGTGGATCCATGCCATACTATTTTCTGTGGCCATCTAGGACTTG
TCATGATATCTTCTCCATCAAAGGAGTAGATATGTCTCTGTGTGTTGAAG
TAACCTCCATGTCCATTCAAAAGTTGTTTCCAGGAGTTAAATAATATTTG
ATCCTTCATATTTACGATTGGTACAGACTTGTCAATATCATAGTAAACAA
TAGACGTCAAGTCTTGTGTTTTTGTTGATAAGAAGGCACGATAGGTTCCT
TTCTTTCCTGCCTTCTTGGCCTGTTTGTAACATTTGGCATCTGCACCCCG
TATTCCACCCATCCTTCCAGATAAAGGTGCGTTCAGGGCAAAAATATATA
ATCTTGGCTGGTCACTTTGCATTTCACCTTCTGGCAGAACTATGATATTA
GATGCTTCTTCTGTTGGCAAGGGTCTCACACCAGCAGCAGGAGTAGTTAT
AGGAGGCAATGGCACTGTTTCACCAAGCTTTATAAATTTTGTCTCTATAA
CACGGAAACCTTTGTTGACACGGAGATAAACCGTCTCTTCCTCTACAAGA
TAACACATGGTTCCGACTGGAAGGATTCTTGCCACTGACATCAACTCATT
ATAATTCCTGTAGGTCACGGCACCGCCTCCTCCACCTCCTCCTCCATTTG
TACCCACACCTGATGGCCCAGGTGGACCAGGAGGTCCTGGTGGTCCTCTG
ATGACTTCTCCGGTTCCAGCCTTTCCAGCGGGACCTGGTGGACCTTGGAA
TCCAGGTAAACCATTTCTGCCAGGTTCTCCTTGGTCTCCTCTTGGACCTT
GAGCCCCAATACCAGGTGTGCCAGGTATTCCAGGTAAACCTCTTTCTCCA
AGATCTCCCTTAGCTCCTTTCAGAATTTCTCCACTTCCACTAAATCCTAG
TCCTGGTGGTCCGGCTGGACCTACACTTCCAGAATCTCCCTTGTATCCAC
GGAGACCATTAAATCCTGGACGTCCACGGTCACCCTTTCTTCCTCTTAAT
CCTCTATAGCCAGGTAATCCAGTCATTCCTATGTCTCCTTTCGGACCTCT
GAATCCTCTTGGTCCAACTGGTCCTTGAGGGCCTTCTGGTCCCATTGGTC
CAGGTTCTCCAGTATCACCCTTTTCTCCCTTGACACCTACACCCCCAGTT
ACACCATCAGGCAGGACACCAATTGGGCCAGGTAATCCACGTTCTCCTTT
TTCTCCATTGACACCAGGTGGTCCAGACGGTCCTTCAGGGCCAGCTTCAC
CGTCTTTGCCATCTTTACCATCAGATCCTCTCAATCCAACCAGACCATCT
TCTCCTCGAAGTCCTTGTAATCCAGGAAGACCAGGGTTTCCAGGTTCCCC
TGGAATTCCTGGGACACCATCAACACCTCGTGGTCCGGCAGGTCCTGTAG
CTCCATCATCTCCTTTGTCTCCCTTTTGGGCAGGTCCTCTAACACCAAGA
CCACCATCAATATCTCCTGAGCCACCGTCTGTCTCAATAATTGTTTTACC
GGGTGGACCTGGGGGTCCTGCTGGTCCCTGAACACCAGGAGAACCAGTTG
CTCCTGTGGGTCCTTGAATACTTTTGCCTGGTTCACCTGTGTCTCCCTTT
GGTCCGTTCTGTCCATTTAGACCAGGGTCTCCCTGTCTGCCTGGTAGTCC
TGGTTTTCCGGGGATTCCTTCTTCTCCAGGAGTGCCATGTATTCCGTCTT
TACCAGAATCACCCTTTGGTCCAGCAGGTCCTCTGATTCCAGGTTCTCCA
ATGGGCCCCTGTCGTCCAATCTCACCAGGTATTCCAGGTATACCTGCTGG
ACCCTGAAGTCCCTGCTTTCCTGGTGGTCCTTGTGGACCCTGTATACCAG
GCGTACCAGGCTCACAACCACAATCTCCACCAGAGCCTTCAATATCAACA
AGACCAGTATCTCCTCTTCTTGGCCCATCATATCCTGATCCAGGAGGTCC
CGGGGGTCCAGGTAGACCCTGAGGTCCTACAGAGCCATCATTGCCAGACA
GACCCTGTATTCCCTGTGGACCAATAGGTCCAGACGCTCCAGGTTCTCCA
TTGATACCAGCTTGTCCTCTAGGTCCAGGTTCTCCAGCATCTCCTTTATC
CCCTTTATCTCCTGCAGGTCCAACTGGTCCATCAAAACCTCTTGGTCCAT
ATTCACCAGGTAAACCAGGTTCTCCTTGAAGACCAGGAGCACCATCCTTT
CCAGGTTTTCCAATCATTTCCGACATGTTTCCAGCAAAAACTCCAGGAGT
TCCAGGTGTTCCAGGGAGTCCAGGAATACCTGGGGTACCAATAATTCCAG
CTTCTCCCTTATGTCCAGCAGGACCCATTGGACCTACTACACCTTGTATT
CCTTGTGGGCCCATGGGACCCACTGGACCAGGTGGGCCTGGCAGTCCAGG
TTCTCCATCTCCATCTCCAGAACCTTCAATATTAAGTCCACCTGGACCTG
GGAGTCCTGGAGGTCCAGGAGGTCCCATTGGTCCGACAGGTCCTGCTACT
CCATTACTTCCTGGTAGTCCATTTTCACCTTGTGGTCCAACTAAACCTCT
TGGTCCCTCAGGTCCAACAACAGTGTCACCTTTTTCACCCTTTACTCCAT
CAAGTCCAGGCAAACCATCTCTACCTGGGATACCTTCTCTTCCGTCGCTT
CCATCACTACCATTTTCTCCACGTTCTCCTGTCTCCCCCTTTTCACCTTT
CTGTCCTTGATCCATGTGCACTTGAGATAAAATGATGTCGACAATCTCCT
GGGTGTTTACTGAAGCAGGCAAACCAGGGTCACCTTGAGGTCCAACTTGC
CCAATTCCTGGCAATCCCCTATCCCCTGGGTCTCCCTTTGGACCTTGGAT
TCCAGCTGGACCTTCTGGACCATTATTTCCTGGGTCTCCTTTTTCTCCTT
TCTGACCAGGGAATCCATCAATTCCAGTCTCTCCTTGTTCTCCTCTTGGA
CCAGTCTCTCCTCTTTCACCTTTAGCACCCATCATGTCTTCCAGCATCTC
TGGTGGTGGTGGTGTAAGTGATGGTGGAGGACCAGGGGGACCAACTGGAC
CAACTGGTCCCATATCTCCCTTTTCTCCCTTTTCTCCATCTTTACCATCC
TTTCCATCTTTGCCTGGTTCTCCAACATCTCCCTTTTCTCCTTTCTCTCC
TGGTTTAGCTGTTGGTGGTGGCAGAGTAATAACTGGTTTAAAACGATCTT
CATCATCATCTTTATCTCCTGATCCTGATCCACTGTCCAAACTCAAACAG
TCTAATTCCTCAGCTTTTGCAGGATTTGTGTAATATTTCAGTTCTTGTAT
AACTCCCTCAAATGATGTATCCTCAAAATTGGGTCCACCTTGACCAATAT
ATAAAGGTGATCCTTGACTGAACTGTAAGGGTTGACGATTTAAAACTTGT
TGGCGTCCAACTTCTTCACAATTATCGAATAATGTTACGGTGTCACCTTG
AACTTTGATGGCTAATTTCGTAAATGAATTTCTATCAATATTATCCACGG
TAAAATTTCCAATAGTAACTGACATCTGACCATACTGATGATCCTCTTTA
TAATATAAAATTACGTTATGTTTTCCGTTACCGGTAGCAGTAATCCGAAC
ACCAAAAGCTATCACAGTTTCATAAATATTTTTTACAGCGAATAAAATTC
CATCTTTTGAAAATACTTTAACAGTAATTCCAATGGCAAAGTCATTTATT
TTGCCGATTCTGTCTGTAAAATAGGTCTCGGCAGCTTTTCGTATATACGA
TGATTTGTCTAACTTAAAAGCTGGAAAACCTTCCAGTCCAACATCATAAG
TAACTCCTTTGCTGGGATCAGGCAGTCCAATGGCTGCTAAAAGGTCAACT
TCTGTTTCAACTGGCCCACAGAGGGCAATAGATTCATCAGAACCGTCCCG
GCAATCCTTATTCTTATTGCATTTAAAGGACTGACTAATACATTGACCAT
CACCACAGCGAAATAATCCTTCTGGACATAATGTTTGAACAATACAATTC
AGTTCATCTGAGAGATCACCACAATCAAAATTGTCATTACATCTTGCGTC
TTTTGGAATGCATTGCCGTCTGTTTAAACATTGCCACTCGTCTGGTTGGC
AACCTGACTGGGTATAAACTTGAACAAATATACAAACAAGAGGAAATATA
ACTTGGAAATGCCACATTTTGATCATAAAATGATTTCAACCACTTGTTTT
AACAACTCTCTTTACTTCTGTCAAAAATCCTCTCTGCTATGAAATTGGAA
TTCCAAAGTAAGAAACTTTTGTAAACAAAACTTATCACTTTTTTATAGTC
ATTGTTTACATCCCGAAATTCAAAACTTTTCTGAAGAGGATCGACATGTG
TGTTTACACAATTTCACTACACGTGCGTTTTTTGATCCCGTCAAAATAAC
GGTGTTGACTCTTCAAGTTCCTAGCACGTGAAATCCAATACGAGAATACG
ACCATAGACAAATATTGTTATCAAAGGGGAGGCGACTCGATGACGCAATC
TATCCATTCATAACTTCGAGGTGCACTAAACCTTTGTGGTTGTTCGACTC
TCATATAACAGACCCAGACAGGTTCACTAGTGC
>CL18.Contig5_All    size  4751    gap  0  0%
TTTTCTTTAAATAAAAAGTTCCATAACAGGAATAATTGCCAATTCAATAG
TTCAGGTTATAAAAAACAATCTGTCTAAAATGGTCCCTTATAATTATGCA
GAGGGATCATCCTTTCTTATTACATTGGATTTAATTAAAAAATACAAAAC
AAAAACTCTTAACTGGCACCAATATCACAGATGTCCTATTTAATAACCTC
TCCAAAGGTCACAACTTTCAAACTATTTTTGTCTCTATGGCAACATTTAC
TTCATTGGTCGGCTAGTATTTTCTACACATAAAACAATAAATCTATTTGA
ACAGCTGTATTCCTTCATATCGACCAGTTTGCCGTCCAACAATGAACTGG
CGTATCCCATTGACCTTGGACTACTTGAGTGCCAGTGGTTGCATGTCATA
TCATCTACTTTGTCGCCATTAGATGTGGATCCATGCCATACTATTTTCTG
TGGCCATCTAGGACTTGTCATGATATCTTCTCCATCAAAGGAGTAGATAT
GTCTCTGTGTGTTGAAGTAACCTCCATGTCCATTCAAAAGTTGTTTCCAG
GAGTTAAATAATATTTGATCCTTCATATTTACGATTGGTACAGACTTGTC
AATATCATAGTAAACAATAGACGTCAAGTCTTGTGTTTTTGTTGATAAGA
AGGCACGATAGGTTCCTTTCTTTCCTGCCTTCTTGGCCTGTTTGTAACAT
TTGGCATCTGCACCCCGTATTCCACCCATCCTTCCAGATAAAGGTGCGTT
CAGGGCAAAAATATATAATCTTGGCTGGTCACTTTGCATTTCACCTTCTG
GCAGAACTATGATATTAGATGCTTCTTCTGTTGGCAAGGGTCTCACACCA
GCAGCAGGAGTAGTTATAGGAGGCAATGGCACTGTTTCACCAAGCTTTAT
AAATTTTGTCTCTATAACACGGAAACCTTTGTTGACACGGAGATAAACCG
TCTCTTCCTCTACAAGATAACACATGGTTCCGACTGGAAGGATTCTTGCC
ACTGACATCAACTCATTATAATTCCTGTAGGTCACGGCACCGCCTCCTCC
ACCTCCTCCTCCATTTGTACCCACACCTGATGGCCCAGGTGGACCAGGAG
GTCCTGGTGGTCCTCTGATGACTTCTCCGGTTCCAGCCTTTCCAGCGGGA
CCTGGTGGACCTTGGAATCCAGGTAAACCATTTCTGCCAGGTTCTCCTTG
GTCTCCTCTTGGACCTTGAGCCCCAATACCAGGTGTGCCAGGTATTCCAG
GTAAACCTCTTTCTCCAAGATCTCCCTTAGCTCCTTTCAGAATTTCTCCA
CTTCCACCAAATCCAGGTCCTGGTGGTCCAGCTGGACCAACAGGACCAGA
ATCTCCCTTGTATCCACGCAGACCATTAAATCCTGGACGTCCACGGTCAC
CCTTTCTTCCTCTTAATCCTCTATAGCCAGGTAATCCAGTCATTCCTATG
TCTCCTTTCGGACCTCTGAATCCTCTTGGTCCAACTGGTCCTTGAGGGCC
TTCTGGTCCCATTGGTCCAGGTTCTCCAGTATCACCCTTTTCTCCCTTGA
CACCTACACCCCCAGTTACACCATCAGGCAGGACACCAATTGGGCCAGGT
AATCCACGTTCTCCTTTTTCTCCATTGACACCAGGTGGTCCAGACGGTCC
TTCAGGGCCAGCTTCACCGTCTTTGCCATCTTTACCATCAGATCCTCTCA
ATCCAACCAGACCATCTTCTCCTCGAAGTCCTTGTAATCCAGGGAGACCA
GGGTTTCCAGGTTCCCCTGGAATTCCTGGGACACCATCAACACCTCGTGG
TCCGGCAGGTCCTGTAGCTCCATCATCTCCTTTGTCTCCCTTTTGGGCAG
GTCCTCTAACACCAAGACCACCATCAATATCTCCTGAGCCACCGTCTGTC
TCAATAATTGTTTTACCGGGTGGACCTGGGGGTCCTGCTGGTCCCTGAAC
ACCAGGAGAACCAGTTGCTCCTGTGGGTCCTTGAATACTTTTGCCTGGTT
CACCTGTGTCTCCCTTTGGTCCGTTCTGTCCATTTAGACCAGGGTCTCCC
TGTCTGCCTGGTAGTCCTGGTTTTCCAGGGATTCCTTCTTCTCCAGGAGT
GCCATGTATTCCGTCTTTACCAGAATCACCCTTTGGTCCAGCAGGTCCTC
TGATTCCAGGTTCTCCAATGGGCCCCTGTCGTCCAATCTCACCAGGTATT
CCAGGTATACCTGCTGGACCCTGAAGTCCCTGCTTTCCTGGTGGTCCTTG
TGGACCCTGTATACCAGGCAGACCAGGCTCACAACCACAATCTCCTGAGC
CTTCAATATCAACAAGACCAGTATCTCCTCTTCTTGGCCCATCATATCCT
GATCCAGGAGGTCCCGGGGGTCCAGGTAGACCCTGAGGTCCTACAGAGCC
ATCATTGCCAGACAGACCCTGTATTCCCTGTGGACCAATAGGTCCAGACG
CTCCAGGTTCTCCATTGATACCAGCTTGTCCTCTAGGTCCAGGTTCTCCA
GCATCTCCTTTATCCCCTTTATCTCCTGCAGGTCCAACTGGTCCATCAAA
ACCTCTTGGTCCATATTCACCAGGTAAACCAGGTTCTCCTTGAAGACCAG
GAGCACCATCCTTTCCAGGTTTTCCAATCATTTCCGACATGTTTCCAGCA
AAAACTCCAGGAGTTCCAGGTGTTCCAGGGAGTCCAGGAATACCTGGGGT
ACCAATAATTCCAGCTTCTCCCTTATGTCCAGCAGGACCCATTGGACCTA
CTACACCTTGTATTCCTTGTGGGCCCATGGGACCCACTGGACCAGGTGGG
CCTGGCAGTCCAGGTTCTCCATCTCCATCTCCAGAACCTTCAATATTAAG
TCCACCTGGACCTGGGAGTCCTGGAGGTCCAGGAGGTCCCATTGGTCCGA
CAGGTCCTGCTACTCCATTACTTCCTGGTAGTCCATTTTCACCTTGTGGT
CCAACTAAACCTCTTGGTCCCTCAGGTCCAACAACAGTGTCACCTTTTTC
ACCCTTTACTCCATCAAGTCCAGGCAAACCATCTCTACCTGGGATACCTT
CTCTTCCGTCGCTTCCATCACTACCATTTTCTCCACGTTCTCCTGTCTCC
CCCTTTTCACCTTTCTGTCCTTGATCCATGTGCACTTGAGATAAAATGAT
GTCGACAATCTCCTGGGTGTTTACTGAAGCAGGCAAACCAGGGTCACCTT
GAGGTCCAACTTGCCCAATTCCTGGCAATCCCCTATCCCCTGGGTCTCCC
TTTGGACCTTGGATTCCAGCTGGACCTTCTGGACCATTATTTCCTGGGTC
TCCTTTTTCTCCTTTCTGACCAGGGAATCCATCAATTCCAGTCTCTCCTT
GTTCTCCTCTTGGACCAGTCTCTCCTCTTTCACCTTTAGCACCCATCATG
TCTTCCAGCATCTCTGGTGGTGGTGGTGTAAGTGATGGTGGAGGACCAGG
GGGACCAACTGGACCAACTGGTCCCATATCTCCCTTTTCTCCCTTTTCTC
CATCTTTACCATCCTTTCCATCTTTGCCTGGTTCTCCAACATCTCCCTTT
TCTCCTTTCTCTCCTGGTTTAGCTGTTGGTGGTGGCAGAGTAATAACTGG
TTTAAAACGATCTTCATCATCATCTTTATCTCCTGATCCTGATCCACTGT
CCAAACTCAAACAGTCTAATTCCTCAGCTTTTGCAGGATTTGTGTAATAT
TTCAGTTCTTGTATAACTCCCTCAAATGACGTATCCTCAAAATTGGGTCC
ACCTTGACCAATATATAAAGGTGACCCTTGACTAAACTGTAAGGGTTGAC
GATTTAAAACTTGTTGGCGTCCAACTTCTTCACAATTATCGAATAATGTT
ACGGTGTCACCTTGAACTTTGATGGCTAATTTCGTAAATGAATTTCTATC
AATATTATCCACGGTAAAATTTCCAATAGTAACTGACATCTGACCATACT
GATGATCCTCTTTATAATATAAAATTACGTTATGTTTTCCGTTACCGGTA
GCAGTAATCCGAACACCAAAAGCTATCACAGTTTCATAAATATTTTTTAC
AGCGAATAAAATTCCATCTTTTGAAAATACTTTAACAGTAATTCCAATGG
CAAAGTCATTTATTTTGCCGATTCTGTCTGTAAAATAGGTCTCGGCAGCT
TTTCGTATATACGATGATTTGTCTAACTTAAAAGCTGGAAAACCTTCCAG
TCCAACATCATAAGTAACTCCTTTGCTGGGATCAGGCAGTCCAATGGCTG
CTAAAAGGTCAACTTCTGTTTCTGACTGGGTATAAACTTGAACAAATATA
CAAACAAGAGGAAATATAACTTGGAAATGCCACATTTTGATCATAAAATG
ATTTCAACCACTTGTTTTAACAACTCTCTTTACTTCTGTCAAAAATCCTC
TCTGCTATGAAATTGGAATTCCAAAGTAAGAAACTTTTGTAAACAAAACT
TATCACTTTTTTATAGTCATTGTTTACATCCCGAAATTCAAAACTTTTCT
GAAGAGGATCGACATGTGTGTTTACACAATTTCACTACACGTGCGTTTTT
TGATCCCGTCAAAATAACGGTGTTGACTCTTCAAGTTCCTAGCACGTGAA
ATCCAATACGAGAATACGACCATAGACAAATATTGTTATCAAAGGGGAGG
CGACTCGATGACGCAATCTATCCATTCATAACTTCGAGGTGCACTAAACC
TTTGTGGTTGTTCGACTCTCATATAACAGACCCAGACAGGTTCACTAGTG
C
>CL19.Contig1_All    size  1246    gap  0  0%
TTCTTCCTCTATTTTTTCTTTGCTGATTTCTTCATCTATGTTCTCTTTGC
TGCTGTTTTCTCCATCTGTTACTTTCTGTTCAGTTTTGACAGCTGATAAT
TTTTCATTTTCTTCTGTGTCTCTTTCCTCTACCGATGTTTTATTCAATTC
TTCATTTTTTCCCTGTTCACTCTCTATTGTTGTATGGTTTGATGCCATAA
GATAATCAGAAGGAAACTCTGACGACTCTAACACTGTAGAACTGAACTCA
TTGTTTGATGTGACTTCCTCTGTTATAGCATTAGCATTCTCATTCTGATT
GTCATTGTCAGCTTTGTTAGCAGGAGCATCAATTATTTCATTTGTTTCAG
CAGCTGTGCATTGTAAATTCATATGCTTATCATCATCTTCAATTTTGTTG
CCAGTATCATGATTATCAACAGTGTTGTCATCTGTATTAACTGTATCAAC
TTTCTCAAGCAATTCACCTGCACAATCATTTCTCAGTTCATCTGATTGTG
TAATACATTTCTCTGTTTCAATTTCTTTTTCAAATATTTTTTTCCTTTTT
GAATTTGGAGACTCAACAGTTTTACTACTCTTTTGAGGTGGTCTGCCACG
TTTTCTTTTGGTGGAAGCTGACTCATCTTTCTTTAGGATCTCAACATGTA
CCTCTGCTGTGACTTCTTCAGGTTCTGTTTTAATTTGAGATTTAGTAAGC
AGAAATTCTTCATCAACTAAGAATCCAGTCGTTCTCCTCCCTTTCAGTCT
ACGCTTTGGCAGAACTCTTAAGCGTGTGGGATCTTGAGGTTCTATTTTAA
ACATCTGGTATGATTTAGGTGTGAATTCTTCATCATTCTCACAGCTATCT
GTATCCTCCTTTTCCATTTTTCCTGTCTTCTTTTTCTTTGGTAAAATCTT
GATGACTTTGTCCACTTTTGGTAATCTTCCTCTTCTGCCAGACCCTGGTG
GATTTATATGTTCTCTTATATGTTTTCCAAGTTCAATCTCTGTCATAAAT
CCTTCTCCACAACGTCGACATCTGTAGTTTGTTATTGGTATCAACTGTTG
TTCATCTTCTTCAGTCTGTGACATTCCTTGTTCTAATGAAGTATTAATCT
CCATTTGTTGGTTTTCAATGACCTCTTCTGGTGATTCACTCAAATGTTTG
CTTCCCTCTTCAACAACATTTTTGATGATCTGGCTCTCTGCCAATTCATC
TACTGATGGATAGACAACCTTCATCCCTAGCATAACTTTACTATAG
>CL19.Contig2_All    size  665    gap  0  0%
TCCTGTGTACTTGCAAATGATTCTCTGCTTCTACCAGGTCATAAAACTGT
TCTTCACATTTTGAACAACTATACATTTGATTACCTTCTGTCTGTTGTCC
CGATTCAGTTGGCTCCTTTGTAATAATCTTAGCAGAAAAACGACATTCAT
GTTTCTGTAAACTTTCCTTCCTAGCAAAAGACTTGCCACACGTTTCACAC
CTAAATTCACTTGTGTGTTTTGGAGCATGAAGACGCAAGTACCTTTCAGT
ATTATATTTTTTATTACAGATGGTACAAATATACTCTTTACCATTAGGCG
TATCTCTAACTTCCATTGGTATAGGTAGTAATCTTGCCTTTCTTTTCATT
TTATCTTTTTCCTTTTTTGATTTGGTAATTTTCTTGTGAATTTTTTTGTT
GTCATCTTTTTTATTTTTAGAGTTTTCTTTTTCTGATTTCCCACTGCTTT
TATCACTGCCTTCTTCTTCATCTATATGATCGTTGCTAGTTTCGTCATCT
ATGTTATCCTTGCTTATTTCTTCCTCTATGTTTTCTTTGCTAGTTTCTTC
CTCTATTTTTTCTTTGCTAGTTTCTTCCTCTATTTTTTCTTTGCTAGTTT
CTTCCTCTATTTTTTCTTTGCTAGTTTCTTCCTCTATTTTTTCTTTGCTA
GTTTCTTCCTCTATT
>CL19.Contig3_All    size  2071    gap  0  0%
GTTAGTCTGGACACAACAGAGGAGAGTGAATGTAACTGGATGTGTTTGGT
CCAAGCTGCTACTGAATCTCATCAACAGAATCTGATGGCATATCAACTGG
GTACCAGTATATTCTACAGTACAACCAGGAATATTGACCCTGGGACAGAG
TTACGTGTGTGGTATGCTCCACAGTATGCTAAACGCCTGGGAAAACAACC
TATTCCGGATGGCTATAGTAAAGTTATGCTAGGTATGAAGGTTGTCTATC
CATCAGTAGATGAATTGGCAGAGAGCCAGATCATCAAAAATGTTGTTGAA
GAGGGAAGCAAACATTTGAGTGAATCACCAGAAGAGGTCATTGAAAACCA
ACAAATGGAGATTAATACTTCATTAGAACAAGGAATGTCACAGACTGAAG
AAGATGATCAACAGTTGATACCAATAACAAACTATAGATGTCGACGTTGT
GGAGAAGGATTTATGACGGAGATTGAACTTGGAAAACATATTAGAGAACA
TATAAATCCACCAGGATCTGGAAGGAGAGGAAGACTACCAAAAGTGGACA
AAGTTATCAAGATTTTACCCAAAAAAAAGAAGACAGGAAAAATGGAAAAG
GAGGATACAGATAGCTGTGAGAATGATGAAGAATTCACACCTAAATCATA
CCAGATGTTTAAAATAGAACCTCAAGATCCCACACGCTTAAGAGTTCTGC
CTAAGCGTAGACTGAAAGGGAGGAGAACGACTGGATTCTTAGTTGATGAA
GAATTTCTGCTGACTAAATCTCAAATTAAAACAGAACCTGAAGAAATCAC
AGCAGAAGTACATGTTGAGATCATAAAGAAAGATGAGTCATCTTCTTCCA
AAAGAAGACGTGGCAGACCATCTCAAAAGAGTAGTAAAACTGTAGAGTCT
CCAAGTTCAAAAAGGAAAAAAATATTTGAAAAAGAAATTGAAACAGAGAA
ATGTATAACACAATCAGATGAACTGAGAAATGATTGTGCAGGTGAATTGC
TTGAGAAAGTTGATACAGTTAATACAGATGACAACACTGTTGATAATCAT
GATACTGGCGACAAAACTGTAGATGATGATAAGCATATGAATTTACAATG
CACAGCTGCTGAAACAAATGAAATAATTTATGCTCCAGCTGACAAAGCTG
ACAATGACAATCAGAATGAGAATGCTAATGCTATAACAGAGGAAGTCACA
TCAAACAATGAGTACAGTTCTGCAGTGTTAGAGTCCTCAGAGTTTCCTTC
TGATTATCTTATGGCATCAAACAATACAACAAAAGAGAGTGAACAGAGAA
AGAATGAAGAGTTGAATAAAACATTGGAAGAGGAAGGAGATACAGAAGAA
AATGGAAAATTATCAGCTGTCGAAACTGAACAGAAAGTAAAAGATGGAGA
AAACAGCAGCAAAGAGAACATAGATGAAGAAATCAGAAAGGAGAACAATG
AAGAAATCAGCAAAGAAAAAATAGAGGAAGAAACTAGCAAAGAAAACATA
GAGGAAGAAATAAGCAAGGATAACATAGATGACGAAACTAGCAACGATCA
TATAGATGAAGAAGAAGGCAGTGATAAAAGCAGTGGGAAATCAGAAAAAG
AAAACTCTAAAAATAAAAAAGATGACAACAAAAAAATTCACAAGAAAATT
ACCAAATCAAAAAAGGAAAAAGATAAAATGAAAAGAAAGGCAAGATTACT
ACCTATACCAATGGAAGTTAGAGATACGCCTAATGGTAAAGAGTATATTT
GTACCATCTGTAATAAAAAATATAATACTGAAAGGTACTTGCGTCTTCAT
GCTCCAAAACACACAAGTGAATTTAGGTGTGAAACGTGTGGCAAGTCTTT
TGCTAGGAAGGAAAGTTTACAGAAACATGAATGTCGTTTTTCTGCTAAGA
TTATTACAAAGGAGCCAACTGAATCGGGACAACAGACAGAAGGTAATCAA
ATGTATAGTTGTTCAAAATGTGAAGAACAGTTTTATGACCTGGTAGAAGC
AGAGAATCATTTGCAAGTACACAGGATTGGAATTACTTGTGAACATTGTA
AACAAGTTTTCTTAAAAAGGG
>CL20.Contig1_All    size  656    gap  0  0%
CCGAAAAAAGGGGGCGTATCCCGACTAAAAGAGAGATTATACAAATGTCT
GAACTAGGAAATCAAATTAGTGTTTTAAAGAATCAACAACTTGGTCTTTC
AATCGGAGTACTCTTGTCTTTACTTGCCTGTTACATAGCGCTGGCAGTTA
TAGTGTACAAACCAAGACGACAACCAACTCAAAGAGTACAACAAACGACG
CTCAATATCCAGGAAGATCGTTAGGGTAAAGAGTACACCGAACGACACTC
AATATCCAAGAAGATCGGTAGAGAAAAGAGTTCCATAGTCGACACTCAAT
ATTCACAGAATCGATAGAGTAAAGAGTACAATAAACGACGCTCAATATTT
AGGAAGATTGTTACAGAAAAGAGTACCAAAGACGACGCTCAATATCCAGG
AAGATGGATAGAGAAAAGCAATGCTAACAGCTCTTGAAAATTACAACGAA
TTTATAGTAAAATGAACAACTTATCGAATTCTTTATACATTTTTCCTCGA
GTACAAAGTGTAACGTTAAAAGGTTCAAAAACTTGTCTGAGAGTTTAATT
GTACTTTTTTTTCTATATTTAAGGTAGCAAGGAATGAGGATAAAGGTAAG
AATGAAAGTAACCAAGGATGTTTACACGGATGGATAAGCAGAAACTGTTA
TTTGTT
>CL20.Contig2_All    size  329    gap  0  0%
TCTATCAATCTTCCTTAATCAATGTTAATATTGAGCGTTGTCTGTTGTAC
TCTTTTGTCTATCGATCTCTCTGAATATTGAGCGTCGTATGTGGTGCTAG
TTTCTCTATCGATCCTCTTGAATATTGAGCGTTGTATGTGGTACTATTTG
AGTTGGTTGTCGTCTGGGTTTGTACACTATCACTGCAAGAGCTATGTACA
AGGCAAGTAAAGACACGAGTACTCCGATCGAAAGACCAAGTTGTTGATTC
TTTAAAACACTAATTTGATTTCCTAGTTCAGACATTTGTATAATCTCTCT
TTTAGTCGGGATACGCCCCCTTTTTTCGG
>CL20.Contig3_All    size  275    gap  0  0%
CGTATCCCGACTAAAAGAGAGATTATACAAATGTCTGAACTAGGAAATCA
AATTAGTGTTTTAAAGAATCAACAACTTGGTCTTTCAATCGGAGTACTCT
TGTCTTTACTTGCCTGTTACATAGCGCTGGCAGTTATAGTGTACAAACCA
AGACGACAACCAACTCAAAGAGTACAACAAACGACGCTCAATATCCAGGA
AGATGGATAGAGAAAAGCAATGCTAACAGCTCTTGAAAATTACAACGAAT
TTATAGTAAAATGAACAACTTATCG
>CL21.Contig1_All    size  624    gap  0  0%
TAATCTAATATATATGGTGCATCCTCACTTTATCATTCCAAAATGCATAG
ACATGTATACTTGCGCTGCAATCTGTTCTTTCACGGTGGCTAGACGCAGT
TTGATTTTTGTTTCATTGATAACAGGCGTCGCCCATCATATCTGTCGTTA
CCATATAAATGCCTCAATGGACTGTTACATGGTGTTTGCTATTTGGAACA
TTTTAACATTTAAACATAAGGGTAACATTTTGAATTTTTGAAAATTCTAA
ACATTTTCTATCCCGGGATTACATTAGTTGTAATCGGCAAAACATTTCGG
AATTTTTGGTCCTCAATGTTTCAACTTTGTTTGAATTTTGGCCTATTCAC
TTTTACGTGAGCATCACCACTTTTACGTGAGCATCACGTAGGAGTTTTAT
GTAAATTAAACGCCGTCTGGCGTAAGAAATTACAAACCATGTACATGTAG
CATTTAAAATTTTCTAAAAATTATGAATCGTAACAAATCTAGTGTCAACC
CTGTTATCCTTACATGTACTCTTTTTCATATACTCCTGCTGATTTAATAA
AAAAAAATAAAGATGGAATATATATCATTTGTAAGAGACATGTTCATCGG
TATTGGTGTCAAGCAAATTTTCAG
>CL21.Contig2_All    size  213    gap  0  0%
GTTTGACTTTTGGCCTATTCACTTTTAAGTGAGCATCACGTAGGAGTTTT
ATGTAAACTAAACGCCGTCTGGCGTTAGAAATTATAAACCATGTATCTTT
CAAAATTTTCTAAAAATATGAATCGTAACAAATTAAGTGTCAAATATTAA
CCTTGTTATCCTTACATGTACTCTTTTTCATATACTCCTGCTGATTTGAA
AAAAATAAAGATG
>CL22.Contig1_All    size  425    gap  0  0%
CACGGACAGTTGTCATCTAGGAGAATGCCCAGTTGATGGTGGATGGAGTG
ACTGGGAAAACTCGACTTGTTCTGTCACCTGTGGAGACGGTACAGTCAAT
ATGAACAGAGAATGTAATAACCCCATCCCTTCTGGTGGTGGGCATAACTG
TTCTGGTGAATCTATTGACACCGACAATTGTAACCTAGGAGTATGTCCAG
AATCATGCAGCACACTAGAAAAGGAATTGGACAAGAAGTCAGGAAAAAGA
TCGGACAACAAGTCAGGAAAGTGGTCAGACAACAAATCAGGCGGAAAAAA
GAATGGAAAGAACGGAAAGAAAGAAAAGAGACAAAATAAGAAAGGAAATA
AACCAAACAGGAACGGCTGGTATTGATATGTATCGACAAACCGAGAAGAT
TGGACATAAACGGCATCGAACCGAC
>CL22.Contig2_All    size  224    gap  0  0%
TCTTTCCTTTCTTTCCGTTCTTTCCATTCCTCTTTGTACCTGATTTGTTG
TCTGACAATTTTCCCGACTTATTGTCCGATCCTATTCCTGACTTGTTGTC
TGACTTCTTTTCTGATGAGGTGCATGATTCTGGGCATTCTCCTAGATTAC
AACTGTCCGTGTCAATAGATACACCAGACCAGTTCTTCCCACCACCAGAA
GGGACGGGGTTATTACACTCTCTG
>CL23.Contig1_All    size  844    gap  0  0%
GATTTATTTCGGGAGAAGTATAATTTTAGAATATAGTTAGGGTTTATCTT
TATTTTTCTATTATTATTGTTGTCGTAGCTTACTGTGAACATATAAATAA
CCTACAGATGGTGAAAACAAATGTCAATATTCTTGAAACTGATTAAAAAA
GCATGCATTGTCATGGTTTCGTTTGAAACCATTTGTACGTTATATATAAA
ATAATGTTAACACGTTATTTGGCTATATCTAGTGTGACAAACCGTCTATT
TCTGTTTCCCTAAATAAAATGGTCGAAGATGCCAAAAAGATATTTTTAAC
TCAAAGTTGAAGAAGAACTTACAACGCCATGGCGAAAAATGACAAATAAC
GAAAGAATTTTAAACAAAACCACAAAACATTTCACACAAAAAAACAACAT
TTGACAGCACGAACATCGCTGAAATCAAGGATTGAACGCAAGTGTTCTGG
AAAGGTAAATTGAAAAGTCCCTGCCCCATGTGTGGCACCTTTTGTGTTGT
AAACAATTTGGAATGTGCCAGGAGTTTTGATATTCAAATGATTTTACACC
AACAAAATATACGGAAACAATCAAGGAATCTGCTTCATTTAGGTGGACGA
TGCAATAGATTTCCTCTTTTCAATTCAAAACTCATAAATACGAATGATAA
CAACTAGAGGGACATAAATTTAAAATTTCAGACATCTAACTTTTGTTCTA
AAACAATGGGTTCTTTTATGAATTTTGCCTTTTGAAAACAGCCTTTTTGT
AAGTGTTTAAAACAAAACTTGAAATATAAGAGTATTATTCAAAACTGTGT
CAGTTTTTATCGCATGATATTGTTAAAATGCATAATATGAGAGA
>CL23.Contig2_All    size  515    gap  0  0%
AAACAGATTTATTTCGGGAGAAGTATAATTTTAGAATATAGTTAGGGTTT
ATCTTTATTTTTCTATTATTATTGTTGTCGTAGCTTACTGTGAACATATA
AATAACCTACAGATGGTGAAAACAAATGTCAATAGCCAAAAAGATATTTT
TAACTCAAAGTTGAAGAAGAACTTACAACGCCATGGCGAAAAATGACAAA
TAACGAAAGAATTTTAAACAAAACCACAAAACATTTCACACAAAAAAACA
ACATTTGACAGCACGAACATCGCTGAAATCAAGGATTGAACGCAAGTGTT
CTGGAAAGGTAAATTGAAAAGTCCCTGCCCCATGTGTGGCACCTTTTGTG
TTGTAAACAATTTGGAATGTGCCAGGAGTTTTGATATTCAAATGATTTTA
CACCAACAAAATATACGGAAACAATCAAGGAATCTGCTTCATTTAGGTGG
ACGATGCAATAGATTTCCTCTTTTCAATTCAAAACTCATAAATACGAATG
ATAACAACTAGAGAA
>CL23.Contig3_All    size  273    gap  0  0%
AAAAAAGCATGTCATGGTTTCGTTTAAAATCATTTGTACGTTATATATCT
TAACACGTTACTTGGCTATATCTCGTGTGACAAACCGTCGATTTCCGTTT
TACTAAATAAAATAGTCGAAGATGCCAAAAGAATATGTTTAACTAAATGG
CAAAAAATGACAAAAAAACGAAAGAAAACAAAATCACAAAAAAAACATTT
CACACAAAAACAACGTTTGGCAGCACGATCATCGCTGATATCAAGGATCG
AACGCAAGTGTTCTGGAAAGGTA
>CL24.Contig1_All    size  1773    gap  0  0%
TGGCCGCGCTAGTGGAAGGCCAGAAATACGGGCTCTCTTCAAATTTTTCT
CTTCACGACCAAAAAACGGTCGTTCAAGTTAGATTAACAGACTCAGCACT
AAAAGCAATAGAGGAATATTTAAAATTGAAGAATGCTAGTAACTCTAAGC
CCAGTATACAATTTCAAGGCAGTCAGGGGGTCATTACAATTCCAAAGAAA
TCCTCTGATGATAGTAGAACATTCCAGTTTTCTTTAGCATCTTTATCAGA
ACCAGGTTATGACTGTGTACAGCAGTCTGCTCCTAGCAATGGAAACCACA
TGGTACTTGAAGGTTCTATGACCAATAAAATGACAGTGAAAGGCACTAGT
GATGTTTTCCAACAAACCAGAGAACAAATGAAAAGTGCTCAAGAGGAATA
TTGTAAAGTTAGAACCCAGGAAATCAAACACAGTGGACCAAATATTAGTA
AAAGGGTCAAACACATAATTAAAAATCCAAAACGAGAACTTGAAACATCC
CATCCCAAACCATCTCCAACAATTAGTGCAATAAACCAAAATAAACCTAA
ACCAACTGTGGTTTCTCCGATGCCTGTGGCTGCACCAGTGCATGCACCAG
TGCCTCAACGACAACCTCCAACAAACCTTGCTGCACCAGTACCTGTGCCT
ACACGCCAACCTCCAGCAAACCTATCTGCGCCAGTACCTGTGCCTGCACG
CCAACCTCCAACAAACCTTGTCACCTCAACAACTACATCAGCGCTTCATC
GTAATAATGCTGTTCCGTCTTCCAATGTTAACAAAGGATTCATCCCGTCT
TCTACAAAACCTGCTAGTACAGTTAATCCTGCTGTGATGCAAAAACCTTT
CAGGGAAAGACTGTTACATTTACTAGCTGTGAGGCCGTTTAAGAAACCTG
AATTGTTGGTGCGATTAAAAAGAGATGGCATGAAAGAGAAAGATAAGGAT
AGTTTTGGACAACATGTAACAAGTGTGGCTTCCCTGAATCCTCGTGATAA
TAAGTATTACCTCCTTAAACATCTGTATGCAGATGTCTCGCTCGACTGGC
CTTTCTATTCAGACAGTGATAAAGACTTAGTCAAAAGTAAACTACAGAGT
CTGTCCCCTTCAGCTTCACCTGCCAGCCATCCTTCACCCGACAGTCCTAC
AAGCTCAATACCACAGAAAAGACCAATTGAACCCTCGACAGTAGAACTCC
CACCAAGTAAAAAACAGAAGAGGATATCACATTATGATAAAACCATTAAA
AGCAAACAGGAAGTGACATCATCAGTCAATGGGCATGACAGGAAACATAC
CAAAGAGAATATTGATGATTCTTCCAATGTTGACTCCACAACCAGTGATC
TGGACTTTGTGAACAAATATAATAATATTATGAGTATGGATCAGAGAAAT
AAATACAAACAGGAGTTTAACTTAGAATATGAAGAGTATCGTAATCTTCA
CAAGAACGTGGAGAAAGTCACGCAGAAGTTTGCTGATCTGGAAGTCAAAA
TGAGACAGACACAGCAAGGAACGGAAGAATTTGAGAAGTTAAAGGAATTA
ATCAGGACTGAATATAAAGTACAGAAAGAAGATATCAAGTACATTGAACA
GAAAAAAAGATTTGAATATTTACATAAAAAATTGGGCTTTATCAAGGAGT
TAATATTAGATTATGACCGATCTCAAGCTGTTGTGGATTCATAGCGATAG
TTCCACCTGTGCGGTGGATTTTTGTTGACAACCTAGTTGTTACTTTTTGG
TAACAATGTTTCTGGCCAATGGA
>CL24.Contig2_All    size  1992    gap  0  0%
AACATGGCCGCGCTAGTGGAAGGCCAGAAATACGGGCTCTCTTCAAATTT
TTCTCCTCACGACCAAAAAACGGTCGTTCAAGTTAGATTAACAGACTCAG
CACTAAAAGCAATAGAGGAATATTTAAAATTGAAGAATGCTAGTAACTCT
AAGCCCAGTATACAATTTCAAGGCAGTCAGGGGGTCATTACAATTCCAAA
GAAATCCTCTGATGATAGTAGAACATTCCAGTTTTCTTTAGCATCTTTAT
CAGAACCAGGTTATGACTGTGTACAGCAGTCTGCTCCTAGCAATGGAAAC
CACATGGTACTTGAAGGTTCTATGACCAATAAAATGACAGTGAAAGGCAC
TAGTGATGTTTTCCAACAAACCAGAGAACAAATGAAAAGTGCTCAAGAGG
AATATTGTAAAGTTAGAACCCAGGAAATCAAACACAGTGGACCAAATATT
AGTAAAAGGGTCAAACACATAATTAAAAATCCAAAACGAGAACTTGAAAC
ATCCCATCCCAAACCATCTCCAACAATTAGTGCAATAAACCAAAATAAAC
CTAAACCAACTGTGGTTTCTCCGATGCCTGTGGCTGCACCAGTGCATGCA
CCAGTGCCTCAACGACAACCTCCAACAAACCTTGCTGCACCAGTACCTGT
GCCTACACGCCAACCTCCAACAAACCTTGTCACCTCAACAACTACATCAG
CGCTTCATCGTAATAATGCTGTTCCGTCTTCCAATGTTAACAAAGGATTC
ATCCCGTCTTCTACAAAACCTGTTAGTACAGTTAATCCTGCTGTGATGCA
AAAACCTTTCAGGGAAAGACTGTTACATTTACTAGCTGTGAGGCCGTTTA
AGAAACCTGAGTTGTTGGTGCGATTAAAAAGAGATGGCATGAAAGAGAAA
GATAAGGATAGTTTTGGACAACATGTAACAAGTGTGGCTTCCCTGAATCC
TCGTGATAATAAGTATTACCTCCTTAAACATCTGTATGCAGATGTCTCGC
TCGACTGGCCTTTCTATTCAGACAGTGATAAAGACTTAGTCAAAAGTAAA
CTACAGAGTCTGTCCCCTTCAGCTTCACCTGCCAGCCATCCTTCACCCGA
CAGTCCTACAAGCTCAATACCACAGAAAAGACCAATTGAACCCTCGACAG
TAGAACTCCCACCAAGTAAAAAACAGAAGAGGATATCACATTATGATAAA
ACCATTAAAAGCAAACAGGAAGTGACATCATCAGTCAATGGGCATGACAG
GAAACATACCAAAGAGAATATTGATGATTCTTCCAATGTTGACTCCACAA
CCAGTGATCTGGACTTTGTGAACAAATATAATAATATTATGAGTATGGAT
CAGAGAAATAAATACAAACAGGAGTTTAACTTAGAATATGAAGAGTATCG
TAATCTTCACAAGAACGTGGAGAAAGTCACGCAGAAGTTTGCTGATCTGG
AAGTCAAAATGAGACAGACACAGCAAGGAACGGAAGAATTTGAGAAGTTA
AAGGAATTAATCAGGACTGAATATAAAGTACAGAAAGAAGATATCAAGTA
CATTGAACAGAAAAAAAGATTTGAATATTTACATAAAAAATTGGGCTTTA
TCAAGGAGTTAATATTAGATTATGACCGATCTCAAGCTGTTGTGGATTCA
TAGCGATAGTTCCACCTGTGCGGTGGATTTTTGTTGACAACCTAGTTGTT
ACTTTTTGGTAACAATGTTTCTGGCCAATGGATCTGGAGATTTCGCTTTT
TATTAAGTCATGTGATGTAAGAGTTGCTTTGTGTAAGCTATGTGATGAAT
GTATGTGTTCACATGTGTCAAATGTGTATTCAGTGTTCAGGAAAAGCTAA
ATAGTATTCTCAATGAAATCTGTATTTGTCAATGTTTTATTTGTGAGAGA
AAATAAGTGATAGAAGTTCACTATAAAGTGCCATATTATAAAAATAGCAA
AGGGGGAGAGTTTTAAAAAGTAGTTTCTGTTTTAAAGAAATT
>CL25.Contig1_All    size  350    gap  0  0%
ATGCATGTTTGTATTTTCACCTATTACTTCAGATGAGGATTTGTCTTAGT
ATACAAGTCCTTGCTTCAGTCAGCTTATTCTCATTTCGCCAAAACTGTCA
AAATCATTATATTAAATTAATCCCATTTGGTCTTAGTACAAATTTTCAGG
TAAAAATGATTAAACTAAGGCGAAATGGGAACTTGTGTAAACAATGTAAT
TAAGTTATTTTTATACAACCGCAAAAAATAAAGAAAAAAATTGTTGTATA
TTGGTATCCATCTTCGCTACTAGCGAAGATGATTGGTATCACGTCGTTGT
TGTCGATGCGTCGTCCGAAGACAGGACGGATAATAACTTTAGTATAAGTA
>CL25.Contig2_All    size  318    gap  0  0%
ATGCATGTTTGTATTTTCACCTATTACTTCAGATGAGGATTTGTCTTAGT
ATACAAGTCCTTGCTTCAGTCAGCTTATTCTCATTTCGCCAAAACTGTCA
AAATCATTATATTAAATTAATCCCATTTGGTCTTAGTACAAATTTTCAGG
TAAAAATGATTAAACTAAGGCGAAATGGGAACTTGTGTAAACAATGTAAT
TAAGTTATTTTTATACAACCGCAAAAAATAAAGAAAAAAATTGTTGTATA
TTGGTATCACGTCGTTGTTGTCGATGCGTCGTCCGAAGACAGGACGGATA
ATAACTTTAGTATAAGTA
>CL26.Contig1_All    size  336    gap  0  0%
AAAATAAGAAGAATCGCATGAAACTCACGGGGGGGTCTCAACATGGGATT
TTGGGTACAGGTGTGCAGCTGGGATTTTAAAAACACCCCCCATTCATATA
TTGAATAATTGTGAAATCCCTACCTATACATATATTTCACAGCGAAATCA
TAACCCATTCATATATTTATCACCCATTGATATATCACAATCGGTCAATT
ACTACCTATTGATATATTTCCTCGGTAAAATTGCACCCCATTGATATATT
TGACGGATCAAAAAAGGGACCCATTCCAGCGGCACATATGTATATACCTT
TATATAGGAAGAGACCCCCCCGTGAAATAAGGCAAG
>CL26.Contig2_All    size  611    gap  0  0%
TGAGATAAAACAAAATGAATAGAATCAAAATTTCCTTAAATCTCTTGTAT
CCAAGAATAAACTATTTTGTCGTCTATAACCCACGGGGGGGTCTCAACAT
GGGATTTTGGGTACAGGTGTGCAGCTGGGATTTTAAAAACACCCCCCATT
CATATATTGAATAATTGTGAAATCCCTACCTATACATATATTTCACAGCG
AAATCATAACCCATTCATATATTTATCGTTGCACAACAAACTGAAATTTA
TGACCCATTGATATATCACAATCGGTCAATTACTACCTATTGATATATTT
CCTCGGTAAAATTGCACCCCATTGATATATTTGACGGATCAAAAAAGGGA
CCCATTCCAGCGGCACATATGTATATACCTTTATATAGGAAGAGACCCCC
CCGTGTAGAAAACAGAGGAATATTAAAGATGGCAGAGTGCTAATATATGG
TTAATACACATACTTTTTACATGTTCAGACTCCCAGTTCAAATGTTCCCA
AGTTTGGGGTCCCCATATTTTCTTATTTTCAAATTCCAGGATCCACATCT
GCTTATACAGGACACATTGTTTTGTTGGATGACTCCCATCAGGGGCGGAT
CCAGCCATTTT
>CL26.Contig3_All    size  628    gap  0  0%
TGAGATAAAACAAAATGAATAGAATCAAAATTTCCTTAAATCTCTTGTAT
CCAAGAATAAACTATTTTGTCGTCTATAACCCACGGGGGGGTCTCAACAT
GGGATTTTGGGTACAGGTGTGCAGCTGGGATTTTAAAAACACCCCCCATT
CATATATTGAATAATTGTGAAATCCCTACCTATACATATATTTCACAGCG
AAATCATAACCCATTCATATATTTTGGGAAATTCAGTGAAGATCGTTGCA
CAACAAACTGAAATTTATGACCCATTGATATATCACAATCGGTCAATTAC
TACCTATTGATATATTTCCTCGGTAAAATTGCACCCCATTGATATATTTG
ACGGATCAAAAAAGGGACCCATTCCAGCGGCACATATGTATATACCTTTA
TATAGGAAGAGACCCCCCCGTGTAGAAAACAGAGGAATATTAAAGATGGC
AGAGTGCTAATATATGGTTAATACACATACTTTTTACATGTTCAGACTCC
CAGTTCAAATGTTCCCAAGTTTGGGGTCCCCATATTTTCTTATTTTCAAA
TTCCAGGATCCACATCTGCTTATACAGGACACATTGTTTTGTTGGATGAC
TCCCATCAGGGGCGGATCCAGCCATTTT
>CL26.Contig4_All    size  587    gap  0  0%
TGAGATAAAACAAAATGAATAGAATCAAAATTTCCTTAAATCTCTTGTAT
CCAAGAATAAACTATTTTGTCGTCTATAACCCACGGGGGGGTCTCAACAT
GGGATTTTGGGTACAGGTGTGCAGCTGGGATTTTAAAAACACCCCCCATT
CATATATTGAATAATTGTGAAATCCCTACCTATACATATATTTCACAGCG
AAATCATAACCCATTCATATATTTATCAGCTCAAATAGTACCTCCAATCG
GTCAATTACTACCTATTGATATATTTCCTCGGTAAAATTGCACCCCATTG
ATATATTTGACGGATCAAAAAAGGGACCCATTCCAGCGGCACATATGTAT
ATACCTTTATATAGGAAGAGACCCCCCCGTGTAGAAAACAGAGGAATATT
AAAGATGGCAGAGTGCTAATATATGGTTAATACACATACTTTTTACATGT
TCAGACTCCCAGTTCAAATGTTCCCAAGTTTGGGGTCCCCATATTTTCTT
ATTTTCAAATTCCAGGATCCACATCTGCTTATACAGGACACATTGTTTTG
TTGGATGACTCCCATCAGGGGCGGATCCAGCCATTTT
>CL26.Contig5_All    size  785    gap  0  0%
TTAAAATGGCTGGATCCGCCCCTGATGGGAGTCATCCAACAAAACAATGT
GTCCTGTATAAGCAGATGTGGATCCTGGAATTTGAAAATAAGAAAAAAGC
TAGTGGGACCCCAAACTTGGGAACATTTGAACTGGGAGTCTGAACATGTA
AAAAGTATGTGTATTAACCATATATTAGCACTCTGCCATCTTTAATATTC
CTCTGTTTTCTACACGGGGGGGTCTCTTCCTATATAAAGGTATATACATA
TGTGCCGCTGGAATGGGTCCCTTTTTTGATCCGTCAAATATATCAATGGG
GTGCAATTTTACCGAGGAAATATATCAATAGGTAGTAATTGACCGATTGT
GATATATCAATGGGTCATAAATTTCAGTTTGTTGTGCAACGATAAATATA
TGAATGGGTTATGATTTCGCTGTGAAATATATGTATAGGTAGGGATTTCA
CAATTATTCAATATATGAATGGGGGGTGTTTTTAAAATCCCAGCTGCACA
CCTGTACCCAAAATCCCATGTTGAGACCCCCCCGTGGTTTTCTACAGGCA
ACCTTAATAATTCAGGACCTCCCTGTGTTAGATCTCTTTCACTCGAGACA
GTTGGAACTCCTTTATATAAGTAATGATTTTGATTTTTTAAACTTAAATT
AAAAAAAAAGAAAGCTTTTGATTTGAATAAGACATAATTGACAACTTGCA
AAAAAACTTGTTTAACAAATGCAAGTTTTGGTTATTTCACTAATCTTTTC
AGAATCAAAATAACGGGTATTCCAATAAAACAAGA
>CL26.Contig6_All    size  1018    gap  0  0%
AAGATCATTCTTTATTCTTTGAAAAAAGACAATATGTGGATGTTTGGTGT
GATATGTGTTTCTTTCCAGTTGATGGTGGTTCACGCAAGTGGATCTTGTG
ATGAAGTGTATAAATGTCCAAATGCAAGGTTTGATTCAAGTGAGCTGATG
GATTATGAATATGATGAAGAAAATCACAAATGGAAGATGACAATGCATTT
GAATTACCTTGATGTTTTCTGTCCGTACTTCTCGGAAATACTGCCTTGCA
TTAAGAGTAAAGGAGCAACATGTGATGTTGTACAACAACAATTGTTTGGG
ATGATGAAAAACACATACAATCCAATTTGCATCATTTACAAAGCAGAATT
GAATGGAATGATTTCTTCCTGCTATAATGATCCAGTGTATCAAAAACAGT
TGGTTGACATATGTTACGACGATGCATCGGACGAACTGAGTAAAAGAAGG
AGAAACCAATCACAAAGCACCGCAAACATATTAGACTGTGGAATTGTAGA
TAGATGGGCAAGTTGTACACATGATGTTATCAAGAAATGCAGTCCAGAGA
ACGCACATGCAGTTCTACCAATAGTTGAAGCCGCTAAACCATACATTTGT
ATGATTTAAACAATGCCGATTATAGAAAGTGTAGTTATAAGCACGGGGGG
GTCTCAACATAGGATTTTGGGTACAGGTGTGCAGCTGGGATTTTAAAAAC
ACCCCCCATTCATATATTGAATAATTGTGAAATCCCTACCTATACATATA
TTTCACAGCGAAATCATAACCCATTCATATATTTATCACCCATTGATATA
TCACAATCGGTCAATTACTACCTATTGATATATTTCCTCGGTAAAATTGC
ACCCCATTGATATATTTGACGGATCAAAAAAGGGACCCATTCCAGCGGCA
CATATGTATATACCTTTATATAGGAAGAGACCCCCCCCGTGGTTATAAGT
GTAATAAAAATTCACAGACTTTTATATTCATTTTCTTCGCAACTTTTTAC
TGACCGCTTTTCCTGCCG
>CL26.Contig7_All    size  424    gap  0  0%
CAGAGCATGGGGTAGATAATATAAAGGGTTCGTTTCTTGTGTATTTTCAC
GGGGGGGTCTCAACATGGGATTTTGGGTACAGGTGTGCAGCTGGGATTTT
AAAAACACCCCCCATTCATATATTGAATAATTGTGAAATCCCTACCTATA
CATATATTTCACAGCGAAATCATAACCCATTCATATATTTATCACCCATT
GATATATCACAATCGGTCAATTACTACCTATTGATATATTTCCTCGGTAA
AATTGCACCCCATTGATATATTTGACGGATCAAAAAAGGGACCCATTCCA
GCGGCACATATGTATATACCTTTATATAGGAAGAGACCCCCCCCGTGGTT
ATAAGTGTAATAAAAATTCACAGACTTTTATATTCATTTTCTTCGCAACT
TTTTACTGACCGCTTTTCCTGCCG
>CL27.Contig1_All    size  393    gap  0  0%
TCTTAATTTATTAATTTTCACCTTACCTCACCTAAGTACATCCTTAATTA
TAGTTATAAGTGAAATATGATTTATTAAGTGTGATTAAATATTCGAAAGA
CCTTTTCCACTGGAATTTATTCCCTTGATAATTATACTTTTCACACTCAT
AGGTTTGCATGTTTCAGTAATACAGCAAACGTCCATTACATAGCTGCTTA
GGCCTCAGCTGATCAGGTTAAACTAATAAAGTACTAGTCATTGCTTGAAG
CATCAGTCGATAAGGTCCAATTAATAAAGTAATAATCGTTGCCAGACTGC
TTGTTTGATTTCTATGGCATGTGGTTATTCACATATATTTATTTCACAAT
AATTGTTAATGATTATTTCTTCATTTGTTAAAGATAAATAAAC
>CL27.Contig2_All    size  1300    gap  0  0%
TATGTTGAAATCAGAAGAACTTTTGCAAGAATCATAGATAAAATGAAAAT
TTTGTAATATGTGTGTTTAGAAAAATCTCCATGCCATCCCCCCATGAGTT
TGAATCTGGAACACCCCTTAATTCGCCTTGTCAGAATCTAAAGAATCATG
GTTAATTGCATTCTTCGTACTCCAAAATGAACATAAGGTCACGTTATTGG
TTGAATTTCCACTGCTGATGACATTTTTAACCAATCACATTTTTTTGGTG
TACACTTTTGAAAATATTACCCAGGATGCATTAGATTCTGAAACGGCGAA
TTGATGCTATCTTACTGTACTGTTATTGCTGTGAGATATGTCCTTTTTTT
ACCTTAATACTCTCAAAGTTGTCTGGTATTGAAGAAAAAAAATACTTAGT
ACTAGAGACCAAAATTATTTATATAAACTAGGCAAAAGAAATTTTACACA
GCTGGTGTTCAATATGATTTGAATAAAGGGTGTTCCTATATCTGGCAATG
TTCAAACCCCTCTCTCATAGATTTCTGTTACTTCAGATTTTTTTCAAGTT
TTTTAATTGAAAAAAAGTAAAATCATGTTCCTTTTGAAATGGTTTCTGTA
GCCAATTACCCATTCAAAGTTTTACTTCAAAACTTAATATTCTTTAAGGC
TAGTGAAAAAGAGAGACGAAGTTCATTTTAAAAAATCAACACATTGTAAA
ACATTTATATTTTACGCTTTGCTGGAGAAAAACAAAAATTGTCAATATTT
TTGTCAGATACATTGTACATTTTTTTAGTATTGAATCCAAGTCAGGTGTT
TTAATTCTGACTTTTAGCAAGCAAAGCTTTAAAATGGTATATTATCGTAA
CACATTAATTACTGCGTGACAGCTTTATGTGATGGTATTTTATTAATTTT
TCTTGATCAGTCAAGGTCTTCAAAAAATGGCTTTTTAATTTTCAGCATTT
AATTATAGTTATAAGTGAAATATGATTTATTAAGTGTGATTAAATATTCG
AAAGACCTTTTCCACTGGAATTTATTCCCTTGATAATTATACTTTTCACA
CTCATAGGTTTGCATGTTTCAGTAATACAGCAAACGTCCATTACATAGCT
GCTTAGGCCTCAGCTGATCAGGTTAAACTAATAAAGTACTAGTCATTGCT
TGAAGCATCAGTCGATAAGGTCCAATTAATAAAGTAATAATCGTTGCCAG
ACTGCTTGTTTGATTTCTATGGCATGTGGTTATTCACATATATTTATTTC
ACAATAATTGTTAATGATTATTTCTTCATTTGTTAAAGATAAATAAACCG
>CL28.Contig1_All    size  321    gap  0  0%
TGGAAAGCAGCTGAATAAAAGTAAAAATGAGATTCACGTGCCTGCATATA
TAAAGCAATCTGTACGTGACGGATACAAACATAACCAGACATCAAATGGG
TTAAAGTGGACCACAAAAACTGCAGCCGGTACAGTACTAAAATGCAATTC
TGAAGAAAATAAAGCAATGACAGAGGCGATTTTGATTTATATGAAGGGTG
GGATTGAAACGTATTTCAATTCTGTTAAACAGAAGGAGATAATGGAGTTA
ACAGGGAAAAAGGAAGAACATAATAGAAAAATGGTTCTCTATGGCCGAAA
ACACAGGAAACTTATCAACCG
>CL28.Contig2_All    size  756    gap  0  0%
AAGACACTTGAGAAGTTATTTGACAATCAAAGGACATTTTTACAAGAACA
GTTTGTCAAACAAAATGCCCTTGTTGGAGAATGCCTTTCAATGTTAAAAA
CTTTGGAAAAAAGACCAGAAAATGGAAAGCAGCTGAATAAAAGTAAAAAT
GAGATTCACGTGCCTGCATATATAAAGCAATCTGTACGTGACGGATACAA
ACATAACCAGACATCAAATGGGTTAAAGTGGACCACAAAAACTGCAGCCG
GTACAGTACTAAAATGCAATTCTGAAGAAAATAAAGCAATGACAGAGGCG
ATTTTGATCTATGTGAAGGGTCAGCATCAAACTGTTGAAGAGGGCGTGAT
CAGGTGTGGGATTGAAACGTATTTCAATTCTGTTAAACAGAAGGAGATAA
TGGAGTTAACAGGGAAAAAGGAAGAACATAATAGAAAAATGGTTCTCTAT
GGCCGAAAACACAGGAAACTTATCAACCGAAGAAGAACCCTAAAAGAAAG
AAAAATTGATCCAAAGGAGGAGGAAAGGTTCATGAAAGCATTGGAGATTG
AAACCATGTCCTCAGAAGATTCCGATTCTGAGGACGATTCTATCTTCGTT
ACACGTCCTCTGTCGTGGGTGTCGACGGAGTTTAAACAGCTGATACAGCG
TTTGGATAGAAAATACGATCGTACGTTAAACGCTCAGGGGAAGAGATTAA
AATCCAAAAGAACAGTCGGGGAGCCATCAGATAGACCGTGTCCCAAAAAG
CCCAAG
>CL28.Contig3_All    size  223    gap  0  0%
GTTCCCAACAGTTGAAGAGGTGTGATCAGGAGTGGAATTGAGACACATTT
TAATTCTGTTAAACAGAAGGGGATTATGGAATCTGCAGGGGAAAAGGAAG
ACCAAAACAGACAAATGGTTCTTAATGCAGAAAACACAGGAAACTTATCA
ACAGAAAAAAAACTTAAAAGAAAAAAAGATTGACCCAAAAGAGGAGGAAC
GGATCATGAAGACGTTACAAATA
>CL29.Contig1_All    size  334    gap  0  0%
GGGGCATAAAAATCAACTAAATCCCCTAATGCAGTTACTCTAGGAAGCCT
GAGGAGTGAGGGGAATATGAGGTAGAAAATGCAAGCAAATAATAGAGGCT
AATAAAACATACTCTTTTTTCAAAAGGAGGTCGGTCAGGTCATAAAAAAG
ATAACATTTGTTTGCCATAAACCTACCTAACCTACCAGAAAATATTTACC
TACTCAAAATCTTTTCTTGTCTGGATGTGAAAAAGTTGGAGTTGTTTTTA
ATCAGTTGGCGTGAACACTAAAAACAGCCCAAGACAATGCCTACCTACCT
ACCCACAGTTTAAATCTTTAGGTAGGGTTTGGGC
>CL29.Contig2_All    size  883    gap  0  0%
TTTTTTTATTTTTTTTTCCATTTTTGAATACATGTATTTTGATGTTGATC
TGTTTATGCTGAAAGCAAATTTGTAGTTTTAATACATTTTGCATGAAAAT
AGTATAACTGTCATCACTGTTTTTTTTTTCCGTTCATGAATATTCATGTA
ACATTTCATTTGCAAGAAAGTCAGTGCCAAAAGTTTGGCAAGCAAAAGAT
AATAGTAACTGCTAGTAATTTCAAGGGGGGGGGAATAAAATGACCTAATA
GAATTTGCTTTTCTTCCTGGTTTCCTCATATGAAGCCACACTTAAAATAT
TTTGGTTGGCCCAAACCCTACCTAAAGATTTAGACTGTGGGTAGGTAGGT
AGGCATTTTCTTGGGATTTTTCGGCAAGAAGAAATTGAACTGTCAGCTGT
TTTTAGTGTTCATGCCAACTGATTAAAAACAACCCCAACTTTTTAACATC
CAGACAAGAAAAGATTTTGAGTAGGTAAATATTTTCTGGTAGGTTAGGTA
GGTTTATGGCAAACAAATGTTATCTTTTTTATGACCTGACCGACCTCCTT
TTGAAAAAAGAGTATGTTTTATTAGCCTCTATTATTTGCTTGCATTTTCT
ACCTCATATTCCCCTCACTCCTCAGGCTTCCTAGAGTAACTGCATTAGGG
GATTTAGTTGATTTTTTAAGTCTAAAAAATAAGTATTGTAATCTACTAGT
CCTGTGTAAATGAAGGTGAATTCTTTGAAGCCAGAGAAAATAATTTCCTA
GATTCACATCTCTGATTTTCACTGTATTTATTTTTTGCAGTGATTTGTTT
AGAAAGTAAAAGAAATATGTATTTTTCAAGTGGGAAATTGATTATACCAG
GAAAATATAATGACATTTTACCTGTTTGCATAT
>CL30.Contig1_All    size  335    gap  0  0%
ATATCTCTTCGGGTGTATTTTTTTCTTCAGAGATGTGATATAGCTACAGC
TGCTGTTTGAAGTTTAATGTTAAATATCTACATTATTTTGTGACAATATT
ATGAACTGTTTCGCTGAGTATGTACACAGGTCACGTGACAGGTCACATGA
TACATCACATGTTAAATAAAATAATCACAATTTCATTGCATAGCGACTAT
TATCCATATCTGATTAATGAAGCAATGACTATTGAACAAAGTTAAATTAT
TATACAAAATCTGGTGCATGTTTCTCATAGAACACTTCATATAAAAATGT
AAAATGTAAAAGCCGTTTGATTTGTCATAAATTTT
>CL30.Contig2_All    size  340    gap  0  0%
GTGCTCTGGTATACATATTTGTTTTTCTGTATAACCTATTTTTTACAGAG
AAGTGGTAGCTACAGCTGCTGTTTGAAGTTTAATGTTAAATATCTACATT
ATTTTGTGACAATATTATGAACTGTTTCGCTGAGTATGTACACAGGTCAC
GTGACAGGTCACATGATACATCACATGTTAAATAAAATAATCACAATTTC
ATTGCATAGCGACTATTATCCATATCTGATTAATGAAGCAATGACTATTG
AACAAAGTTAAATTATTATACAAAATCTGGTGCATGTTTCTCATAGAACA
CTTCATATAAAAATGTAAAATGTAAAAGCCGTTTGATTTG
>CL31.Contig1_All    size  1042    gap  0  0%
TCATGCTTTATATATATGAGGACATTTTTTACTTTGCATATTTTTGATAA
ATTTTTATATGTTTCCTGAGGCTTGAGAAGAATCTTAAAATTTCACCATC
TTCATTGAAAATCATTTGACAGCAGAATGGCTTTGTAATTATATAAATAT
AATTATCAGGTAGAGTCTTTCATAAAAAAATAGATCTTAGCTTCAATCCT
TTACCAGATTGTAATGTATGTTCTTGGAAAGGGGTTAAAACCTCACAACT
TTTGATTTCAAGGTCTTAGAAATGGCATATTGTAAAAAGCTTGTAGGCAC
AATAATTAATAGAATATGGGATTTACTGCTTATCTTTATCAAGATTTAAT
AATTTACATTCAGACTCCCAAATTTGTACAGTCCATTATATACATGTATC
ATGATATGAATCATTCTTTTTGAAAAAAATGTAGTTTGCATAGCTTGGCA
AAAATACCTAGCAATACTGCATGCACAAACTGTAGTGGGCCATTCCAGTT
AATTTCTGACAGGTGGGGATGGATGGGGAGATTTTGTTTTATACCTATCA
GAAAAAAACATCATGAAAAACTACCTATCAGATCTATAAATTAAGACCTA
TCAGATGTAGAGTTTCTGTTCATATTGGGTGGATGGGCTTTCATGGGAAA
AAATGACCTATCAGAATTTTTTACTGCAAGGATTGTACCCATCAGAATTT
TAAATACAATACCAGATAATGCATGATATGAAACTGTCTACATTCCAAGG
CACCCCTAAGATCTGAAATAGGTATTTTTTTTAAACCCCTAAGATGTAAT
TATTTTTAATTATTTACTGCTGCAAGACCCTCATAAATTTTTGCGTATAA
GTGTACGTGTCAGATGAAAAAACCCAAAATTTCACCCCTAAGATGTATAA
ATTTTACACCCCTCAGAAAGGACCATCCATCCCCCTTTAGCAGATATTAA
CTGGAATGGCCCATTTTCATAGATACATTTGTGTATATTCTAAGCTTCTA
GGTTACACAGATTATTTTTAATCTGTTTCAGGTAAATGCTTA
>CL31.Contig2_All    size  441    gap  0  0%
AGTGGCTGCTATACAACTAGATGATGAACTGGGCCATTCCAGTTAATATC
TGCTAAAGGGGGATGGATGGTCCTTTCTGAGGGGTGTAAAATATTTACAT
CTTAGGGGTGAAATTTTGTTTTTTTTCATCTGAAAGGCACACTTATACGA
AAAAAACTTCTGAGGGTCTTGGCAGCAGTAAATAATTAAAAATGATTACA
TCTTAGGGGTAACAAAAATGCCTATGTCAGATCTGATAGGTGCTTTGAAA
TGTAGACAGTTACGTATCTTGCATCATCTGGTATTGTTTTTAAAATTCTG
ATGGGTACAATCCTTGCAGTAAAAAAATCTGATAGGTCATTTTTTCCAAT
AAAAGCCCATCCACCCAATATGAACAGAAACTCTAAATCTGATAGATCTT
AATATATAGATCTGATAGGTAGTTTTACATGATGTTTTTTC
>CL31.Contig3_All    size  841    gap  0  0%
TGACAGAAAATTAAGATTCATTTGCGAAGTTGACAAAATGTATTAACACC
TCGCAATATATGTTCCTTGGTCGTATGCAAAAGTCGAGACAATATACTAG
TATACTGTTTACAAAACATTGAATTTTAGAAAAACTAAGGCTTTTCTACC
CGAATCTACCTTATCAGTATTTGGCAAAACTTTGAGGAATATTTGGTCCT
CAATGCTTTTCCACTTCGAACTTTATTTTGATTTTTAAACTTTTTTTTTA
TTCCAGCGTCACTGTTGAATATTTTGTAGACGAAACGCGCGTATGGCGCA
AAAACAAAATTTTAATCCTGAAAGTTATAATGGGCCATTCCAGTTAATAT
CTGCTAAAGGGTGATGAATGGTCCTTTCTGATGGGTGTAAAATTTATACA
TCATGTACATCTTAGGGGTGAAATTTTGGGTTTTTTTCATCTGACAGGTA
CACTTATACGCAAAAAACTTCTGAGGGTCTTGGCAGCAGTAAATAATTAA
AAATGATTACATCTTAGGGGTAACAAAAATGCCTATGTCAGATCTGATGG
GTGCTTTGAAATGTAGACAGTTTCGTATGATGCATTATCTGGTATTGTTT
TTAAAATTCTGATGGGTACAATCCTTGCAGTAAAAAAATCTGATAGGTCA
TTTTTTTCCATGAAAGCCCATCCACCCAACATAAACAGGAACTCTTCATC
TGATAGGTCATAATTTTTTATATCTGATAGGTAGTTTTTCATGATGTTTT
TTTCTGATACGTATAAAAAAAATCTCCCCATCCATCCCCACCTGTCAGAA
ATTAACTGGAATGGCCCAATGAGTTGATTCATACTAATGAA
>CL31.Contig4_All    size  512    gap  0  0%
TCTTTTCTTGGTATGCTTATGAGCAGTGAGTGACATTTTACATTTGCACC
AAGTCACTTTTTTGATAAAAAATAAAGTTGAAGTATAGAGTCAACAAAAT
ATATTTAAGCTTATATTACAAAAATAGAAATATTGTATAAGCTGTGAATA
ATATGTCTGTTGACACTTTAGTGACACATGTTGCTTTTATATGACATTTT
TCTATAATTTGTCTTAAACACAGACTCATACATTCCTTTTTAAGATCTTA
CTACAAGTCCTATGTGGAACATACGTAATGGGTCATTCCAGTTGATACCT
GCTAAAGGGGGATGGATGGTCCTTTTTGAGGGGTGTAAAATTAATACATC
TTAGGGGTGAAATTTTGGATTTTTTCATCTGACACATACACTTATACACT
AAAACCTTCTGAGGGTCTTGGCGCAGTAAATAATTAAAAATAATTACATC
TTAAGGGTTACAAAAATGCCTATGTCAGATCTTAGGGATGCTTTGGAATG
TAGACAGTTTCG
>CL31.Contig5_All    size  203    gap  0  0%
AATAATACAAGACTAACAAAGGCATGCATGATACGTAATTGTTTACATTA
AAAAGCACCCCTAAGATCTGACATAGACATTTGTGTAACCCCTAAGATGT
AATTATTTTAAATTATTTATTGCTGCAAGACCCTCAGAAGTTTTTTGCGT
ATAAGTGTACCTGTCAGATGAAAAAGCCAAAAATTTCACCCCTAAGATGT
ATA
>CL31.Contig6_All    size  1631    gap  0  0%
GTTTAAACCTAAACATGTAAAAAAGTGCGTAAAAGATGTGCTAAGAATTG
TGTTTAGGATCTAAACACCATTTGATAACTAATTATAGTGTTGATAATCG
TCTGGTGATATTGATTAGGAGATAAACCATACAAGTTAAAAAGATTTTAA
AAAATATCCATTTTGTGGTTATACTTTCAAAAAGTGCCCCAAAACATCGT
GATTGGTTATAAACTTCCTAAACAACTGAAATTCAACCAATGGTGTGACG
TTAACGTAATTGGGCCATTCCAGTTAATATCTGCTAAAGGGGGATGAATG
GTCCTTTCTGAGGGGTGTAAAATTTATACATCTTAGGGGTGAAATTTTGG
GTTTTTTTCATCTGACAGGTACACATATACGCAAAAAACTTCTGAGGGTT
TTGGCAGCAGTAAATAATTAAAAATGATTACATCTTAGGGGTAACAAAAA
TGCCTATGTCAGATCTGATGGGTGCTTTGAAATGTTGACAGTTTCGTATC
ATGCATTATCTGGTATTGTTTTTAAAATTCTGATGGGTACAATCCTTGCA
GTAAAAAAATCTGATAGGTCATTTTTTTCCATGAAAGCCCATCCACCCAA
CATAAACAGGAACTCTTCATCTGAAAGGTCTTAATTTTTTATATCTGATA
GGTAGTTTTTCGTGATGTTTTTTTCTGATAGGTATGAAAAAAAATCTCCC
CATCCATCCCCACCTGTCAGAAATTAACTGGAATGGCCCATTACATAACC
TTAAATTGTATACTTGTCATTGTTTATACGGTTTAAATTACAAAACATAG
CATATCATGACATTGTTTAAATCCTTCGAATACATTTATATTGCTAAAGA
AAAGCAAAATGTAGTCTCTTTCATAGAAATAACGTTCATACACATAGCTC
TTCGATCCAGCCGTTTACATTAGTTTCTCACCCACCGCCATGCCAGCATG
AATACAATTCCCGTAAAAATTCCTCCGATTCCACCTACAATACAAAGCCC
AAATGAGTAGTGAAAGTTGGAAGAATCCAACGTAATACCACCAGAAGAAA
TTGTTGCGAAGACTACTGTTCCGATCAAGGCAAGTCCTCCTGCAATAAAG
TTAAGTAAGCCAGTAACAACAAACATAATTCCTTTTTCCTTGAGTACAAA
CATCTTAAGGAAAGCACATACCAAAGCTGCAACAAAGGCTACCAGTGCTA
AGCTTTCCATAACGCCTGCAGCTGCGAGTTGGGCGTCCCGTTCTGGTGCA
TCTGCAAAATTTTTACACACTTCTACTCCATTTAATTGAATACAAGATTT
CCATAATCCCATATGAACAACATCTCCAATTTTATACCAATATGTTGTTG
AAAATCCTATTATATGCAGAATGAATGATACAGTGGTAATAATACTTCCC
CCAATAACCATCGGTGGTATAGTAGCTAAGGTATCCGCCATCATAAAATA
CTAGTCGTCTGTAGTGTTTAATGTCACTTATGTTTAAAGTTAACACGTAG
TATGTGGTTTTATAAAATTATGATTGCAGTTATATAAATGAATTTTCTAA
TTTTCAATCCACTGTTTTATAGTAAGTATTTGAAGGATGACGTGTAATGG
ACAACGCACACGGATACAAGTGAAACCTTCC
>CL31.Contig7_All    size  213    gap  0  0%
GTCCTTTCTGAGGGGTGTAAAATTCATACATCTTAGGGGTGAAAATTTGG
TTTTTTCATCTGACATGTACACTTATACCCAAAAAACTTCTGAGGGTCAT
GCAGAAGTAAATAATTTAAAATAAGTACATCTGAGGGGTTTCAAAAATGC
CTATGTTAGATCTTAGGGGTGCTTCTGAAAGTAGACATGTACGTATCATG
CATTATCTGGTAT
>CL32.Contig1_All    size  1065    gap  0  0%
TCTCAATGTCAACTGTAATAGACACAAAAAACGGACAGATATTTAATTCC
GCTGCAAGTTTACTTAGAAAAGACATCGAAACTCTAAAGAAGACTACCCA
ACTTTGGATGAATTGTTTCTTCCTTCTTAATTCAGTCAATGCCTTCGTAT
TTATTGCAATTCATTCTATGATTACTCAATGAAACTGCATACAGCCAAGA
CTATTCTCAGCAAATGGCACCAGAGAAATTGTGGAAATGTTAAGCAATTG
TTGAGGCAATCTTTTTATTTTTACTCCTTTTCATTTAGGATTGGCTTTAC
AAATGTACTGTGAGTTTGGTTCAAAACACCTTGTTGAAACATTGAATGCC
AATGGATTTTATGCTTCTTAAAATAAAGTGCGACGCTATCTAATGTGTTG
CCAACCATGAAATTGAGCGAATTCAAGATAGTGTGTACTTCTCGTATGAT
GTTTCCCCAGCATCTTTGCAGACAAGCAAATGGATGTCATCACACCTTCC
TAAACCCCCTTATAGATCACTGTTAAATCTTGGATGAATTGATAGGGATG
GTTTGAAGCTGGTAATTTTTAGGAACAAATGTCTTCGGACTTCCTACAAT
ACCTTGTCTGTACTTGTAAAGAAAAACTCAAAATAACGTGTTTGCTTTGA
GCAGAACCTTTCATGTGTCTTGTCATGTCTTGTGACGGTTGATGAAAATG
AAGATGATGAAGATAATGGTTGATTTGGTATCAAGCTTGTTGCACTGGTA
CACCCAAGTTAGGAGAGCGTTGGCGCACCCTTAGAGAAAAAAGTTAAATC
CCGCCACATTTTGTATGTGTCAGTTTCAAGTCACGAGATGGTAATGCAGT
GTTTGTCGTTTGTTTCTATATACTATATTGGTTTCTTTATTATTTATTTT
GTACATTAATCTGGCCGTTAGATTTTTTGTTTGTTTTACATTATTCGTTT
CGGGAATTGAAGACTTTGCAGTATGACTTTTACTCATTGTTGAAACCCTT
ACGGGACCTATAATTGTTTTATGTCTCATTTGGTCTCATTTGCAATCATA
TCACATCTTCTTTTT
>CL32.Contig2_All    size  1250    gap  0  0%
TCTCAATGTCAACTGTAATAGACACAAAAAACGGACAGATATTTAATTCC
GCTGCAAGTTTACTTAGAAAAGACATCGAAACTCTAAAGAAGACTACCCA
ACTTTGGATGAATTGTTTCTTCCTTCTTAATTCAGTCAATGCCTTCGTAT
TTATTGCAATTCATTCTATGATTACTCAATGAAACTGCATACAGCCAAGA
CTATTCTCAGCAAATGGCACCAGAGAAATTGTGGAAATGTTAAGCAATTG
TTGAGGCAATCTTTTTATTTTTACTCCTTTTCATTTAGGATTGGCTTTAC
AAATGTACTGTGAGTTTGGTTCAAAACACCTTGTTGAAACATTGAATGCC
AATGGATTTTATGCTTCTTAAAATAAAGTGCGACGCTATCTAATGTGTTG
CCAACCATGAAATTGAGCGAATTCAAGATAGTGTGTACTTCTCGTATGAT
GTTTCCCCAGCATCTTTGCAGACAAGCAAATGGATGTCATCACACCTTCC
TAAACCCCCTTATAGATCACTGTTAAATCTTGGATGAATTGATAGGGATG
GTTTGAAGCTGGTAATTTTTAGGAACAAATGTCTTCGGACTTCCTACAAT
ACCTTGTCTGTACTTGTAAAGAAAAACTCAAAATAACGTGTTTGCTTTGA
GCAGAACCGTTCATGTGCAGACCTGTGGCCATGAGTGAAATGTGTAGAAA
TATTAAAACATGTCAAAATGTTAGAAATTATTATAATTAAGAAATGTATC
TCCCTCATGCAAAGCTCTGATTCATTTCACGGATTTGCATCACTGAAGAG
ACATGTATTGTCGAAATGCGCATCGGGTGCAGAAAAAATGGTACCGTTAT
TGTTATTGTGACAGTTGATGAAAATGAACATGATGGAGATAAGGGTTGAT
TTGGTATAAAGCTTATTGCACTGGTACACACGAATCCAGTCCCGAGGTTA
GGGGATTGTTGGCGTGCCCTTAAAAAAGTTAACCCCCGCCACTATCTGTA
TGTGTCAGTTTTAAGTTACGAGACGGTAATGCAGTGTTTGTCGTTTGTTT
CTATATACTATATTGGTTTCTTTATTATTTATTTTGTACATTAATCTGGC
CGTTAGATTTTTTGTTTGTTTTACATTATTCGTTTCGGGAATTGAAGACT
TTGCAGTATGACTTTTACTCATTGTTGAAACCCTTACGGGACCTATAATT
GTTTTATGTCTCATTTGGTCTCATTTGCAATCATATCACATCTTCTTTTT
>CL32.Contig3_All    size  1304    gap  0  0%
TGTGATATGATTGCAAATGAGACATAAATTAACTTACAATTATAGGTCCC
GTACGGGCTTCAACAATGAGTAAAATTCATACTGCATAGTCTTCAATTCC
CGAAATAAATAATGTAAAACAAACGAAAAATCTAACGGCCCGATTAATGT
ACAAAATAAATAAGAAACACACAAATATAGTATATAGAAACAAACGACAA
ACACTGCATTACCGTCTCGTGACTTGAAACAGACACATACAGATATTGGC
GGGGTTTAACTTTTTTAAGGGCGCGCCAACACTCCCCTAACCTGGGGACT
GGGACCGTGTGTACCAGTGCATCAAGTTTTATACCAAATCAACCGTTATC
TCCATCATCTTCATTTTCATCAAACGTCACAAGACATGTTTTAATATTTC
TACACATTTCACTCATGGCCACAGGTCTGCACATGAAAGGTTCTGCTCAA
AGCAAACACGTTATTTTGAGTTTTTCTTTACAAGTACAGACAAGGTATTG
TAGGAAGTCCGAAGACATTTGTTCCTAAAAAAAATACCAGCTTCAAACCA
TCCCTATCAATTCATCCAAGATTTTAAAAGAGATCTAAAAGGGGGTTTAG
GCAGGTGTGATGACATCCATATGCTTGTCTGCAAAGATGCTGGGGAAACA
TTATACGAGACGTACACACTATCTTGAATTCGCTCAATTTCATGGTTGGC
AACACATTAGATAGCGTCGCACTTTACTTTAAGTAGCATAAAATCCATTG
ACATTCAATGTTTCAACAAGGTGTTTTGAACCAAACTCATGGTACATTTG
TTAGGCCAATCCTAAATGAAAAGGAGTAAAACAAAAACGATTGTCTTAAC
AATTGCTTAGCATTTCCACAATTTCTCTGATGCCATTTCCTGAGAATAGT
CTTGGCTGTATGCATTTTCATTGAGTAAACATAGAATGAATTGCAATAAA
TACGAAGTCATTGGCTGAATTAAGAAGGAAGAGACAATTCATCCGAAGTT
GGGTAGTCTTCTTTAGAGTTTCGATGTCTCTTCTAAGTAAACTTGCAGCG
GAATGAAATATCTGTCCGTTATTTGTGTCTATTATACAGTTGACATTGAG
ATTTTGAGGTCAGTTTTCAATTGACTAGCAGCTGATATGGCATCTCAAAT
AGTTATTTTTCAACTAAATATTATGTTATATTTGCCTTGAACTTATTGAA
GTTGTTTGACAACCGAACTTCTATAGAAATCAATGAGTATAGACTTGCAT
TTTACAAGTAGAATATTTAAATTAGAATCAGCCGGAAGAAAAGATCTATA
TTTA
>CL33.Contig1_All    size  288    gap  0  0%
GCTATTTGTCCACTATGTAACAATTTCAATCTATGATGGTTAAATTTTGA
TCACGTTTCACTTGCATTTCCTTTGATTCATTCATTCCCCCGTGCTCGTT
GAATCATGTGTTACACGCAGAATCAATGATTCTGACATTTCGTGGAAATT
TGTTCCAGGCTGGCTTACAACACATGAACATCGCTTGCCTTCATGAGATA
ACACATGCAACACTGATGTTTTGGAAATATCTTCAAACGTTGTGTTATTT
TGCTTCCCGATGCAGGTACACGTTTTATTGTGGTAATC
>CL33.Contig2_All    size  2218    gap  0  0%
GTTCATAGATTCGTCAGCTAGAGTGGTTTGTCGAATGTTGGGGTTTGATG
GTGATGCGTTGGTGATATTAACTTATCGTAATGGAAAAAGGCCTATAGTT
CTTGACCAGGTTCAATGTATTGGATCGGAGAAGGACTTAATGGATTGTCC
ACGCTCAAGCTGGCGATCACATGACTGCTCACATGATGAGGACGTCGGCG
TTCGATGTGAGCAGATGTGGAGTATACGCAGGTTAAAAGAAGATTCTGTT
ATTATGTTTAACATAAGTAACCTATATCTACAAGTGTGCAACATAAATAT
TGCTAAAGAAAATATTTGCCAAATGCTTGGTTTTGAAAGCAAAATAATTG
TCGCTGATATCATTTCCTCACCCCAGGAAACTGACGGTTTTATGGATATA
AACTGTAGTGGAAACGAACAGCTGTTATCCGAGTGCACAAGAACGTATAA
TGTATATCGGGATTGCATGGCCAAGTGGACTACTGCTTTTAGATGCTTTG
ATCAGATGCTGTCACACGGTAACACACCTTACAATGGACGATTAGAGATT
TATCATGGCGCACAAAAGGGAACTGTTTGTGATGACGGTTTTGGCGATAT
CGAGGCATCAGTAGTTTGCAGATATTTAGAACTATCTTGGAATGGACGTT
TTTCCTACGAGTTTAAAGATTTGAGTGACGGTTCAAACTACATACTAGAC
GACATTGTCTGTACCGGAAGAGAGTCAAGTATAGTAAATTGCAGACACAC
TTCCTGGAATACTCACAACTGTGACACCAAACACAGAGAAGATGTTGGTA
TTCAATGCTCACCAGATGAAATGGCTCTCACACTTGAAGGTGGAAATAAA
CCTAATGAAGGTATCGCTCAGATTATACTTGGAAAGCAGAGAACCAATAT
ATGCAGCCTGGAATTTGACAAAAAAGATGCAATCGTCTTCTGTCGAGAAT
TAAACGGCAATTACCGACATGTTATAGTGGTATCAAGGCATACATACAAT
ACATCATCATACGACACATACCAAGAAACTTTCCACTGTACTGGTAATGA
AACAAAGCTTGTACACTGTCCTCGCTACTCTGTAAGATGTCCAAATGACT
CGATGGCAGCTATCGTTTGTGATCCAACACCTTCTTCAATGAAGTTAGAA
GTACCATCCCCTATGATAGTTAATGAACCGGTGAATATATCATGCTCTGC
CTCTGGCGGAAGTCCAGTGCCTGACATATGGTGGAACTGTTGTAATCATG
ACAACGCTACTGTGATATTATCTGAGAATCAGGTTATGTCAGTTTTAGAA
TTTATGCCTTCCAGAAAGTGTAATGCAGAAACATGTACATGTATTGTTCA
TCATAATGAGACGACGTTTCCCGAAATACAAAAAGCAGAAATCCTTGTAG
TTTATTACCCAGTAAGAGATGATTTAAATGTAACAGTACCAACTCTTATT
GAACATCAACCAGACATGTTGACATGTGAGGTTTCTGACGGCAATCCCTT
GCCAGACGTTTGGTGGACATGCAGCGGAATACCATATGATAATGTTACAT
CGATTGTCACACATAATTCATCTACTTCGACCTTGCATATAACGCCAACT
GCCGATTACCACAATAAAACGTGTACCTGCATCGGGAAGCAAAATAACAC
AACGTTTGAAGATATTTCCAAAACATCAGTGTTGCATGTGTTATATTCAG
TTAATCAGATTACAGTGTCTTCCACTGACCTTTTGGCTGGAATCCGATCC
TATCTCATTTGCCGGGTTACTGGTGGTAATCCAAGACCAGATGCAAAATG
GTTTTGTAATGACGAATTGCAAACATATTTTTCAATAAAATCTCCAGACG
CCGTCTTAGCACTAATGTCATTTATTCCAACTGCAGCTCATGAAGGCAAG
CGATGTTCATGTGTTGTAAGCCAGCCTGGAACAAATTTCCACGAAATGTC
AGAATCATTGATTCTGCGTGTAACACATGATTCAACGAGCACGGGGGAAT
GAATGAATCAAAGGAAATGCAAGTGAAACGTGATCAAAATTTAACCATCA
TAGATTGAAATTGTTACATAGTGGACAAATAGCAAAGGAACATTTAATGT
GAAATTTTTTATGCATTTGAATTGTATTGGTTTTTTTTTGTCAAGCATAC
TGAATGACAAAGGAGAAGGTTTGTTAAGGCTATCTTCTCGGGTTCTTGGT
CACAAAAATGAAAGAAAT
>CL33.Contig3_All    size  2083    gap  0  0%
GTTCATAGATTCGTCAGCTAGAGTGGTTTGTCGAATGTTGGGGTTTGATG
GTGATGCGTTGGTGATATTAACTTATCGTAATGGAAAAAGGCCTATAGTT
CTTGACCAGGTTCAATGTATTGGATCGGAGAAGGACTTAATGGATTGTCC
ACGCTCAAGCTGGCGATCACATGACTGCTCACATGATGAGGACGTCGGCG
TTCGATGTGAGCAGATGTGGAGGATGAGCAGGTTTAAAGAAGACGTTGTA
CTTGAGTTTTTCATAGATAAATCCTATGTGCAGGTGTGTAACACAAATTT
TGCTGACGAAAAGGTTTGCCACATGCTTGGTTTTGAAAGCAAAGATTTTT
CCATCAATGTCATTCCTTCCACCAAGAAAGGTCGACGATTTATGGATATG
AAGTGTAATGGAAACGAAGATCTATTATCACAGTGTCGAAGAATAATTCA
TTTAATGGGTGATTGCAAGGCTAGGTCGAAAGCTTTTAGATGCTTTGGAC
AGAGACTGACACACGGTGATACACCTTACAATGGACGATTAGAGCTTTAC
CATGATGGACAGTGGGGACCTGTTTGTGATGATGGTTTCGACGATGATCA
GGCATCCGTAGTGTGCAGATATTTAGAACTATCTTGGAATGGACGTTTTT
CCTACGAGTTTAAAGATCGGAGTGACAGTTCAAATTATCTATTGGACGAC
ATTGACTGTACCGGAAGAGAGACAAGTATATTAAAATGCCGACACACGTC
CTGGAATTCTCATAATTGTGACACCAAACACAGGGAAGATGTTGGGATTC
AATGCTCACCAGACGAAATGTCTCTTGCACTTGAAGGTGGCACACAGTCG
AATGAAGGAATAGCTCAGATTATGTTAGGGAAACAAAGAACCAATATATG
CAGCTTAGGATTCGATAAAAAAGATGCAACTGTCTTCTGTCGAGAATTAA
ACCGGAATTACCTACATGTTGTAGTAGTATCAAAGCATTCATACAATACA
TCATCAGACGATATATACCAAGAAATGTTCAACTGTACTGGAAATGAAAC
AAAGCTTGTACACTGTCCTCGTTATTCTGTTAGATGTCCAAGTGAATCGA
AAGCAGCAATCGTCTGTGATCCAACACCTTCTTCAGTGGAGTTAGAAGTA
CCCTCCCCAATGATAGTTAATATATCTGTGAATATAACATGCTCTGCCAT
GGGCGGTAGTCCAGTGCCTGACATTTGGTGGAACTGTTGTAATAATGACA
ACGCTACACATGTGGTATTGTCTGAGAATCAGATATTGTCAGTTTTAGAA
TTTATGCCTTCCAGAGAGTGTAATGGAGAGACATGTACGTGTTTTGTTCA
TCATTCTGAGACGACCTTTCCTGAAATTCAAAAAGCAGAAAAACTTGTAG
TGTATTATCCTGTAAGAGATGATTTGAATGTAACAGTTCCAATTCTTATT
GAACACCATCCAGACATTTTGACATGCGAGGTATCTGACGGAAATCCTTT
GCCAGATATTTGGTGGACATGCAGCGGAATACCTTATGATAATGTTACCT
CGGTTGTCACACACAATTCATCTACTTCGATCTTGTATTTGACACCGACT
GCTGATTACCACAATAAAACGTGTACCTGTATCGGGAGGCAAATTAACAC
TACATTTGAAGAACTATCCAAAACATCAGTGTTGCATGTGTTATATTCAG
TTAATCAGATTACAGTGTCTTCCACTGACCTTTTGGCTGGAATCCGATCC
TATCTCATTTGCCGGGTTACTGGTGGTAATCCAAGACCAGATGCAAAATG
GTTTTGTAATGACGAATTGCAAACATATTTTTCAATAAAATCTCCAGACG
CCGTCTTAGCACTAATGTCATTTATTCCAACTGCAGCTCATGAAGGCAAG
CGATGTTCATGTGTTGTAAGCCAGCCTGGAACAAATTTCAAGGAATTGTC
ACAATCATTGTTTCTACGTGTAACACATGACTCCACGACCACAGGGGAAT
AAATCACAGAAAATGGAAGTAATCGTGGTCAAAGTTTAACTACCACAGAT
TGAATTTGTAATATAGAGGACAAGGATAATTTT
>CL34.Contig1_All    size  256    gap  0  0%
GGGGGGGGTATTTTTTTATTCTGAATACCTTGTATATATCTTGGGTAATT
TCAAATAAAGATGATATTAGTGTTGGATAATCGGTTGAAATTACCAACCG
ATTATCTATTACAATCGTTTGACAGCAACCAACCGACTATCGGTTATAAT
CGCATCAGAATACTTTGCCCTTTTTTTAAATGAAATCATGCATTTTAGTC
TCATTGGTCATGTCTAATGTGTATATTCCATTTCATTGCAGAGTTTTATA
TGTTAA
>CL34.Contig2_All    size  342    gap  0  0%
ATATTAACATATAAAACTCTGCAATAAAATGGAATATACACATTAGACAT
GACCAATGAGACTAAAATGCATGATTTCATTTAAAAAAAAGGGCAAGGTA
TTATGATGCGATTATAACCGATAGTCGGTTGGTTGCTGTCAACCGATTGT
AATAGATAATCGGTTGGTAATTTCAACCGATTATCCAACACTAGTGGTAA
ACAATGTAGTGAGAAATAAGATTATAACTGGGGCCACAGTTTGTCACCTG
GGAAATATTTTGTTTGAACCAAAACAGTGTAGTTTATGTAGAATTTGTAA
TTGTTATTTGACAAACATGTATGAACTTCATGTCTTTTTTTT
>CL34.Contig3_All    size  222    gap  0  0%
TTCACCCTCAGCTGCCACTATACATGTATGTAATAGTGTTGGATAATCGG
TTGAAATTACCAACCGATTATCTATTACAATCGTTTGACAGCAACCAACC
GACTATCGGTTATAATCGCATCAGAATACTTTGCCCTTTTTTTAAATGAA
ATCATGCATTTTAGTCTCATTGGTCATGTCTAATGTGTATATTCCATTTC
ATTGCAGAGTTTTATATGTTAA
>CL34.Contig4_All    size  242    gap  0  0%
GGCGTTGTTGGTAGTGTTAAGGGTTTAGATGTTGATTTCTTTGGGCTTGT
TGGTAGTGTTGGATAATCGGTTGAAATTACCAACCGATTATCTATTACAA
TCGTTTGACAGCAACCAACCGACTATCGGTTATAATCGCATCAGAATACT
TTGCCCTTTTTTTAAATGAAATCATGCATTTTAGTCTCATTGGTCATGTC
TAATGTGTATATTCCATTTCATTGCAGAGTTTTATATGTTAA
>CL34.Contig5_All    size  230    gap  0  0%
AAAAGAATCCATTCAAAATAGCATCAAATAAAGATTTACAGTAGTGTTGG
ATAATCGGTTGAAATTACCAACCGATTATCTATTACAATCGTTTGACAGC
AACCAACCGACTATCGGTTATAATCGCATCAGAATACTTTGCCCTTTTTT
TAAATGAAATCATGCATTTTAGTCTCATTGGTCATGTCTAATGTGTATAT
TCCATTTCATTGCAGAGTTTTATATGTTAA
>CL35.Contig1_All    size  674    gap  0  0%
GGAGCTGTAATGGCTTTGACTAGTTTATCAGGATCTTCAAATTCCCGTGT
TGCAAGATATCGAATAAAATGCTCAAGCCCAACCAATTCTTTTAATTGAG
CAGGTTTCAGTCCAGCTTCCTCGATATTTGTGAACAACTTATGCATCATG
AATTCACTTGCGCTTTTAGTGAGAATTTCAGTCGGGATTAAATGAAACCT
ACCCCCAACATAACTGATATTATACTTTTCATTCTTTTTCTCTGTTACTA
CCATCAGGTAAACTACGTCTTGTCCAGCATTGTATTTTACTTCCATAACT
GTATAGTCCGGTTCATTGAGCAAGATAAAACCAATCATCCTGGCTCTCGT
TACATGGTCAATGCCTGGGTAATCATCTGCCAAACGGTCAAAGATCTTTG
GTGTGTTGCTAATGTATATTCCTTTGTTGTGGCTTGATGAAAATGATTCT
ACGATTCGAAGTTTATTTATGTCTTGTTCAATGGCATTTTCATCGGGTGG
TACAATCTCCACTTTACGAAAAATCTTCGCCGCTTTTGCTACTCTCACTG
CGGTAGCACCAACAGTAGCTAACACCCTTAGTCCTGTCCTCAACATTATT
TGTTATTTTCTGAATTTTTAAAAAGAGATCCAGTTATTACTTTGCATTTG
CGTTAGTTCTTTATATAATGAAAC
>CL35.Contig2_All    size  219    gap  0  0%
GCTTGGACTAGTTTATCAGGATCTTCAAATTCCCGTGTTGCAAGATATCG
AATAAAATGTTCAAGCTCAAAAATTACTTTTACTTTAGCAGAATCCAGTT
TAGCTGCATCGATATTTGTGAACAACCTATTCATGATTTCTTCACTTGCG
TTCAAATTGCGAAGATCAGCTACGCCTAAATGAAACGTACACCCAACATA
ACTGATATTATACTTTTCA
>CL36.Contig1_All    size  2360    gap  0  0%
GAATGGCCGAGTAGTTACGATTGACAGAAAGTGGACACTTGATCAAATGT
TACAGGAAGTACATCAGCTAGAAGATACGACATTGCAGATACATGACATG
AGAGATATATACACAGCATCAAGAACCGGAGAAATTGCAAAAGTGACGAA
TTATGGAGGAAAACAAAGACATTACGGCATGCAAAATAGAGAGGAAACAT
ACACAATGAGAAATGAAAGGAGGAATAAGTGTAACTATTGTGGAAAAATA
CATTCGTTTGAACAACGTGAAGATTGTGCGGCTTACGGAAAACAGTGTAA
TAAATGTCATAAATGGAATCATTTTGCTGAAGTTTGCAAATCAAGTATGC
AATCTGTATACCAGGACAATGACCAATATAGGAATCAACGATACACTGAA
CGAAATCAAGGTAGGAACGTTAGAAGAACAATGGAAGAGACAAGCGAAGA
AGAATATTCAGATGATGAGTTTTTCGGAAGGACAGTGAATCATTTAGGAG
CAGTTAAGAAAATAAATGTAAATAAAATTGGAAACGAAGCAAGAACAGTA
CTAGTTATGATGAATGATGTAGAAGTGAAAATAGAACCAGACAGTGGAGC
CGACGTTAACGTAATGGATGAGTATCAGTACAGAGCGTACAAAAACAGAA
CTAGAGAGGGAGCTGAATTATTAGAAAGCAAAACGAAATTGAGTACTTTG
CAAAGCAGTCTAAAAGTAAAAGGAGAATTTATTACAACAGTGAGAAATGC
AACTAGAGGAATAAAAACAAAAGTAATTGTGATTCAAGGAAAAACTAATT
CACCACCATTGATTGGAAAGAAAACACTTATTGAATTAGGCATGCTACAA
ATACAAGAAGATGGAACATTAAAAGAGCCAAATGGATTAGGAATTGGATA
TGCAAAATTTGAACATAAAATACCAGAGATAAGAAATAAAGCAGCAAGGA
CTAAATCAAACCACGTAAGGAACAGCAATAAAACAGAAAACATGATCAAG
AAGATTACACAAAGAGACAAGAATTCAAGAGCACAAGGAGACAAAGAATA
CAAACTTCAAAATGTTTCGAATAAACATTCACAGAAAAAGGAGTACCGAG
AACATTTATTTAAAATCAGTGACCGTGTTTTATTCAAGAAAGAGAAACGG
AATAAATGGTCAACTGCATATGATATACGGTTGAAGTTCATATGCAGTTG
ACCATTTATTCCGTTTCTCTTTCTTGAATAAAACACGGTCACTGATTTTA
AATAAATGTTCTCGGTACTCCTTTTTCTGTGAATGTTTATTCGAAACATT
TTGAAGTTTGTATTCTTTGTCTCCTTGTGCTCTTGAATTCTTGTCTCTTT
GTGTAATCTTCTTGATCATGTTTTCTGTTTTATTGCTGTTCCTTACGTGG
TTTGATTTAGTCCTTGCTGCTTTATTTCTTATCTCTGGTATTTTATGTTC
AAATTTTGCATATCCAATTCCTAATCCATTTGGCTCTTTTAATGTTCCAT
CTTCTTGTATTTGTAGCATGCCTAATTCAATAAGTGTTTTCTTTCCAATC
AATGGTGGTGAATTAGTTTTTCCTTGAATCACAATTACTTTTGTTTTTAT
TCCTCTAGTTGCATTTCTCACTGTTGTAATAAATTCTCCTTTTACTTTTA
GACTGCTTTGCAAAGTACTCAATTTCGTTTTGCTTTCTAATAATTCAGCT
CCCTCTCTAGTTCTGTTTTTGTACGCTCTGTACTGATACTCATCCATTAC
GTTAACGTCGGCTCCACTGTCTGGTTCTATTTTCACTTCTACATCATTCA
TCATAACTAGTACTGTTCTTGCTTCGTTTCCAATTTTATTTACATTTATT
TTCTTAACTGCTCCTAAATGATTCACTGTCCTTCCGAAAAACTCATCATC
TGAATATTCTTCTTCGCTTGTCTCTTCCATTGTTCTTCTAACGTTCCTAC
CTTGATTTCGTTCAGTGTATCGTTGATTCCTATATTGGTCATTGTCCTGG
TATACAGATTGCATACTTGATTTGCAAACTTCAGCAAAATGATTCCATTT
ATGACATTTATTACACTGTTTTCCGTAAGCCGCACAATCTTCACGTTGTT
CAAACGAATGTATTTTTCCACAATAGTTACACTTATTCCTCCTTTCATTT
CTCATTGTGTATGTTTCCTCTCTATTTTGCATGCCGTAATGTCTTTGTTT
TCCTCCATAATTCGTCACTTTTGCAATTTCTCCGGTTCTTGATGCTGTGT
ATATATCTCTCATGTCATGTATCTGCAATGTCGTATCTTCTAGCTGATGT
ACTTCCTGTAACATTTGATCAAGTGTCCACTTTCTGTCAATCGTAACTAC
TCGGCCATTC
>CL36.Contig2_All    size  785    gap  0  0%
ATAATTACTAATAATAAGTCAACATAAACTTTCAACAACAGAGCTTGAGT
GAAAAGATTTGTTGGCATGTTAAAAATTAAGAGATAAAATAAGTTAATGA
TGACAACATTAGCAGTGGTAATAATGCCTGGTTAAACTTTTAGTATGAAG
ATTGTATTCTAATTACAGTAATAAAACAAAAAGTAAAAACACTTCTGTTA
TGCATTGTAATGACTTTAACCGCGCGTAACGTAACGCTATACTTTGGTGT
TTCATATGTAACGTCACATCCTTGGTAACTTTGTTATGTGTTCTTGTATA
GATGTTAATACACGTTCCACATGTTATATTTGTTGTCTTGTAAATGCCTA
AGTTATTTCATTGGCGACGAGGATAAAAGAGATGAAAAGTGAATGAGAGA
AGATATTTAAAGGCATAATATAAGAGAAGAATAAGAAAAATGGCTGAAAG
AATTACAATTGTGACAGAAAACAGAAATTTACGTACTTTACCGTTCTCAC
CATCGGAGGATCACCTTACTACGGGAAGTCAGTGGGAGGAATGGCTAGAA
GGGATTGAAAGAGAATTCCGATATTTTAGAATTACAGAACCTGAAGACAA
AAAGGACGCAATGATTATCTATGGAGGTAAGGAAATTTCTAGATTAGAGA
AAAGTACACCCGACCCCGTTGATAGACGCATGGATGTTTATGAAAAGCTA
AAAAAGAAACTGAATGATTATTTTGCTCCAAAGAAGAATAAACATTATGC
AAGATACGTATTTTTGAAAATGAGACCGATTAATG
>CL36.Contig3_All    size  464    gap  0  0%
GGTCACTGATTTTAAATGAATGTTCTCTGTACTTCTTTTTCTGTGAATGT
TTATTTGTAACATTTTGTTTGTATTCTTTGTCTCCTTGTGCTCTTGTGTT
CTTGTCTCTTTGTGTGATCTTCTTGATCGTGTTTCCGGTTTTATTGCTGT
TCCTTATGTGGTTTGATTTAGCCCTTGCTGCTTTGTTTCTTATATCTGGT
ATTTTATGTTCAAATTTTCTATTTCCACCCTGAATTCCTAATCCATTTGG
CTCTTTTAATGTTCCATCTTCTTGTATTTGTAACATGCCTAATTCAATAA
GTGTTTTCTTTCCAATAAGTGGTGGTGAATTAGTTTTTCCTTTAATCACA
ATTACTTTTGTTTTTATTCCTCTAGTTGCATTTCTCACTGTTGTAATAAA
TTCTCCTTTTACTTTTAGACTGCTTTGCAAAGTACTCAATTTTGTTTTGC
TTTCTAATAATTCA
>CL36.Contig4_All    size  2991    gap  0  0%
CTGTAATTATCAAAAATAGATATCACAAGTGAAATATGGACTGTTAAATT
TAAACTTTTATTTTTGAACATTAATTTATTCAATACCACTTTATTTGAAA
TGAAGATCAGAACTTTTGAAGAAATGGAGAAATGTAATGACTTTAACCGC
GCGTAACGTAACGCTATACTTTGGTGTTCCATATGTAACGTCACATCCTT
AGTAACTTTGTTATGTGTTCTTGTATAGATTTTAATACACGTTCCACATG
TTATATTTGTTGTCTTGTAAATGCCTAAGTTATTTCATTGGCGACGAGGA
TAAAAGAGATGAAAAGTGACTGAAAGAAGAGATTAAAAGGCATAATAAGT
AAAAGAAAAGAAAAATGGCTGAAAGAATTACCGTTGTGACAGAAAACAGA
AATTTGCGCACTTTACCTTTCACACCATCGGAGGATCATCTTACTACGGG
AAGTCAGTGGGAGGAATGGCTAGAAGGGATAGAAAGAGAATTCCGATATT
TTCGAATTACAGAACCTGAGGACAAAAAGGACGCAATGATTATTTACGGA
GGTAAGGAAATTTCAAGATTAGAGAAAAGTACACCTGACCCCGTAGACAG
ACGCATGGATGTTTATGAAAAGTTAAAAAAGAAACTGAATGATTATTTTG
CTCCAAAGAAAAATAAACATTATGCAAGATATGTATTTCTGAAAATGAGA
CCGATTAATGGAGAATCAACAGTGGCATACGCGACACGACTACGAGAGAG
AGCTGCTGATTGTGAGTTTGAAAATCAAGATGACAGAATTTTAGAACACA
TTATTCAAACCACAGATAATGAATCGTTAATCAAAAAGACAATTAACAGA
AAGTGGACACTTGATCAAATGTTACAGGAAGTACATCAGCTAGAAGATAC
GACATTGCAGATACATGACATGAGAGATATATACACAGCATCAAGAACCG
GAGAAATTGCAAAAGTGACGAATTATGGAGGAAAACAAAGACATTACGGC
ATGCAAAATAGAGAGGAAACATACACAATGAGAAATGAAAGGAGGAATAA
GTGTAACTATTGTGGAAAAATACATTCGTTTGAACAACGTGAAGATTGTG
CGGCTTACGGAAAACAGTGTAATAAATGTCATAAATGGAATCATTTTGCT
GTAGTTTGCAAATCGAGTATGCAATCCGTATACCAGGACAATGACCAATT
CAGGAATCAACGATACACTGAACGAAATCAAGGTAGGAATGTTAGAAGAA
CAATGGAAGACACAGACGAAGAAGAATATTCAGATGATGAGTTTTTCGGA
AGGACAGTGAATCATTTGGGTGCAGTTAAGAAAATAAATGTACATAAAAT
TAGAAACGAAACAAGAACAGTACTAGTTATGATGAATGATGTAGAAGTGA
AAATAGAACCAGACAGTGGAGCCGACGTCAACGTAATGGACGAGTACCAG
TACAGAGCATACAAAAACAGAACTAGAGAGGGAGCTGAATTATTAGAAAG
CAAAACGAAATTGAGTACTTTGCAAAGCAGTTTAAAAGTAAAAGGAGAAT
TTATTACAACAGTGAGAAATGCAACTAGAGGAATAAAAACAAAAGTAATT
GTGATTCAAGGAAAAACTAATTCACCACCACTGATTGGAAAGAAAACACT
TATTGAATTAGGCATGCTACAAATACAAGAAGATGGAACATTAAAAGAGC
CAAATGGATTAGGAATTCAGGGTGGAAATAGAAAATTTGAACATAAAATA
CCAGAGATAAGAAACAAAGCAGCAAGGACTAACTCAAACCACGTAAGGAA
CAGCAATAAAACAGAAAACATGATCAAGAAGATTACACAAAGAGACAAGA
ATTCAAGAGCACAAGGAGACAAAGAATACAAACTTCAAAATGTTTCGAAT
AAACATTCACAGAAAAAGGAGTACCGAGAACATTTATTTAAAATCAGTGA
CCGTGTTTTATTCAAGAAAGAGAAACGGAATAAATGGTCAACTGCATATG
AACTTGAACCGTATATCATATACAAAATATCCGGATCAAGCATAGGAGCT
CAGCGAAAGTCAGACGGAAGAAAAGTGTTTCGTGACTTTTCACACTTCAA
ACTCGCTAATAACATTGACATTCCGAATTCAAATGGTAAATGGCGAGATA
GAATTTTAATGCACACTAAACCGAATGGAGACAAACACATGGTTGCACCA
GGAAGAAGAGAGATGCCGAACCGAACCAAAAGAGCACCTGCTAGATTTAG
AGACTTTGTGGTCTGATTTTAAATATGGACTGTAATTATCAAAAATAGAT
ATCATAAGTGAAATATGGACTGTTAAATTTAAACTTTTATTTTTGAACAT
TAATTTATTTAATACCACTTTATTTGAAATGAAGATCAGAACTTTTGAAG
AAATGGAGAAATGTAATGACTTTAACCGCGCGTAACGTAACGCTATACTT
TGGTGTTTCATATGTAACGTCACATCCTTGGTAACTTTGTTATGTGTTCT
TGTATAGATGTTAATACACGTTCCACATGTTATATTTGTTGTCTTGTAAA
TGCCTAAGTTATTTCATTGGCGACGAGGATAAAAGAGATGAAAAGTGAAT
GAGAGAAGATATTTAAAGGCATAATATAAGAGAAGAATAAGAAAAATGGC
TGAAAGAATTACAATTGTGACAGAAAACAGAAATTTACGTACTTTACCGT
TCTCACCATCGGAGGATCACCTTACTACGGGAAGTCAGTGGGAGGAATGG
CTAGAAGGGATTGAAAGAGAATTCCGATATTTTAGAATTACAGAACCTGA
AGACAAAAAGGACGCAATGATTATCTATGGAGGTAAGGAAATTTCTAGAT
TAGAGAAAAGTACACCCGACCCCGTTGATAGACGCATGGATGTTTATGAA
AAGCTAAAAAAGAAACTGAATGATTATTTTGCTCCAAAGAAGAATAAACA
TTATGCAAGATACGTATTTTTGAAAATGAGACCGATTAATG
>CL37.Contig1_All    size  502    gap  0  0%
GTTCCCCATACTTAGATTTATGTTGCCAGGTACAAGTGTTTACAGGAGGA
TTACTATCTAAAGTACATTGGATCTGTCTGGTAGGCTGACTCTGGTAAAA
AGTTTTATTCTCAACTGTTACACCAGGTGCATATTTTACATTTAAAGTTA
GAGATGTTTCCATGTAACCAGCAACATTACTAGCTCTACATATTAGCTTC
TGTCCATTGTATATTCTGTCTACACTGTATCTTAAACTAGATGTCACAGT
ATATGTATCTGTTGATGATTCTTCGTTGGGTTGGGATGTAGAGTTTGATG
TGATATTTTGTTGTCCAAGAAACCAGTGCATGAAAGCAGCAGGACGACTT
CCAGTAGATGTACATGATAAATCAAACAATTTGCTTTCCTCTGTACTTAA
GGTCTCAAAAGCAAAAGCAGATGTAACTGGTTTCAACATCAGATGAATAT
ATGCCAAAGTACTCAATGGATTGAAGTTTATCTGATTATATCCTGCTTGA
CA
>CL37.Contig2_All    size  258    gap  0  0%
GTTTACTGGAGGATTACTATCTACAGTACTGGGTATCTGTCTGGATGACT
GAGTCGGTGAAAAGGTTTTATTCTCAACTGTTACACCAGGTGCATATTTT
ACATCTAAAGTTAGAGATGATTCCCTGTAACCAGCAATATTAACAGCTTT
ACATATTAGCTTCTGTCTATTGTATCTTCTGTCTACACTGTATCTTAAAC
TAGATGTCACAGTATATGTATCTGTTGGTGAATCATGGATAGATTGAAAA
GTAGAGTT
>CL38.Contig1_All    size  266    gap  0  0%
CCTTAATTAAAGCAAAAAAAAAAAATCTATGAATTTGAATTCTTATAAAA
TAAAATCGTAATGAAACATTTTTTATCATGATGTTGTAGACCCCATTTGA
CTGCACAAATGACAACAGTTTCGTCATTAAAAAGTGTGTCCAACTTCTAC
CAATGGCATGACTATTATGACTTATATATATTTGAAATGTTAAATCTCAA
CCTTCAACAGTTTTCTTGTTTTCATGTGTTCTCTGTGATCTATTTATTCT
GAGTTAATACTCGCTT
>CL38.Contig2_All    size  2548    gap  0  0%
GCGAAGCTTACCGGATGTTGTTTTCTGTCATCACCAAAATTTTGACATTC
ATACTTTTATTCCCCTGTATTAAAGAACATAAGACTGTCATAAACGATAA
ACGTACATCCTTAAAGAAAACATAGATAAATGGTTTTGTAAATTTAAGTC
TGCCGATAGGAAAATGTCGGTCAACTGAAAGAGAGTGTGTTATCCAAGGG
AAAATCATGAGTTCAACAAATGAGCAAGGCCTTCAAAATAAAACAGATAC
TCCAAGTGGAGAGGAACTCTCTTCAGAGCTGTTAGCAGAATTTCATGAAG
CCAACAGAGATAATGAATTATTTGCCAGTACTGAAGATCCAGAGTTTGAG
TTTGATGAAAGTGGCTTACAGCTAGCATCTAAAGAAGCTGAGTTAGATCT
AGAAGCAGAATTAGAAGGAATAACAGAAGATTATAATGTACCAATGACAT
CATGGGAGGAAGATTTGGCAAGAGAACAAGCCGGAGAGATAGCGTTTAGA
AGTGGAGCCATTACACCAGAGGGATTGATAGAAGATGATTTTGAAAAGGA
ACTTGGAACACCCTCTGATGCTGAGGACAATGATGAATCAGAATTCAGAG
ATGTGGCACAGTATAGGATACTGGAAGTTGCTGGGGATGATACTTATGGG
CGGAAAGTTATAGTCGCTTCAGCCTGTAGACTTCCTCCAAGTTCACAGAT
AAATCATGAACGACTTATGGAATACCTTAAATACACCTTGGATCAGTATG
TGGAGAATGATTATGTTATAGTTTACTTCCACTACGGACTGACAAGTAAA
AACAAACCTAAATTAGGCTGGATGTTACAAATGTACAGAGAACTTGATAG
AAAGTACAAGAAGAATCTAAAAGCCTTATATCTAGTCCATCCTACAAACT
TTATCAAGTTATTACTAAATATATTTAAACCATTTATAAGTGCTAAGTTT
GGAAGGAAGATAATGTATGTAGATTATTTACACAAGTTAAAAGAACATCT
ACATTTTGATCAGCTAGTCGTGCCATCCTTAGTTTTAGAACATGATGCTA
AGATATTGTCAGCACAGAAACCATCTTATCCTTATTCCTCAGATGAAAGT
GAGGCTGCAGTTCATAATCCAAAACAACAGTTTGGTGTTAAATTACAACA
AATATTACAGAATTACAAGTGTGTGATACCTCCTGTTGTGGAAACTTGTG
TGGAATTCCTCAGGAAAAATGCTTTAGATGTGGAAGGAATATTCAGAAGA
TCTGCCAACGCATCAGTTTTAAAAGATGTGCAAAAAAGATTTAATCAAGG
AGAAACTGTTGACTTTGATGAAATAAATGATGTCCACATTCCTGCAGTAA
CAATGAAAACATTCCTCAGAGATTTACAAGAACCAATATTGACCTTTGAC
CTATACCAACCAGTTGTCAGGTTACACACATTAGAAGAAGACAGACAATT
GATTGAAGTACAAAGATTATTTAGAGAGGAACTACCAAAGGAAAACTACA
TTATACTGAAGTATATTATACACTTCCTGACACAGGTTTCGCAGTACTCT
GACTCTAACAAGATGAATACTGTCAACCTAGCTATAGTGTTTGGACCAAA
CTTACTGTGGCCAAAAGGACAAGCTAACCTTAGTACTATAGGACACCTTA
ATAGCTTTGCAGCTTATCTGATTGACAATTACACACAGCTTTTTGTCAGA
TAACAGTTATGTCCCCTTAGATGTTATCTCCCCTTGTTAATGGTTTTTAC
ACTGTATTTTGTTAGCTGCAATATTTTTATTTGTTATAAATGAGGTTTAT
GTTTTCAGAATGCTTGTTTATGTAGGACAGAATTATATGAAGGGTCAGTC
TATTGTTTGGTTAGAGAATGACATGAAGGGTCAAGGGTCATACTAATGTT
GGATTAGATTTTACGGGAGTAAATGTGAGAATAACAAACAGATCTTAAGT
GGAAATTCTGTTATATTTTTTAACTTTATGTTTCAGTTTAAACATATGAC
CTAACATAAAGTGTATCCTGCAGCTTTGTTTTTATTAAAGAGTCACTCAT
ATTTCATATGTGAAACTGGACGGTTGTTCACTGGACATCAATAGAGATCA
AAAATATTCATTGCCTGTGTTTTCAGACTATAATTGAAAGATAAATGTAA
CACCAGTTGTATAGATCTATTTTTGTACAAATACACAGATTTTGGGGATC
CTTAGGTAAATCTATGTTGTTGGATTACACATATCCATAAAAGCAGGAAA
AGAAAAAGAAATATTTAAAGTCCATTTTAATCAGAAATTATTATCAACAG
GGGATTGATTTCAACTGTACTGACACTCATATTTTGGACATTGGCAGATA
CCCTTACTTATTTGTAAAATTTCATGGTTATATTGAAAGTGAATTTTCCT
TTTTTTATTATTTGTTAAGTTTCATGTAAATGACATACTTAATGTAAGTC
TAGGTGTTTTATTAATAGATGTGAACGTGTCACCCAAGATCAAACAAATG
AGACATACATTTAATAATTTTACTCGTTTTGCCAAAATAGTCCCAGCG
>CL38.Contig3_All    size  4394    gap  0  0%
GGAAGCGAAGCTTACCGGATGTTGTTTTCTGTCATCACCAAAATTTTGAC
ATTCATACTTTTATTCCCCTGTATTAAAGAACATAAGACTGTCATAAACG
ATAAACGTACATCCTTAAAGAAAACATAGATAAATGGTTTTGTAAATTTA
AGTCTGCCGATAGGAAAATGTCGGTCAACTGAAAGAGAGTGTGTTATCCA
AGGGAAAATCATGAGTTCAACAAATGAGCAAGGCCTTCAAAATAAAACAG
ATACTCCAAGTGGAGAGGAACTCTCTTCAGAGCTGTTAGCAGAATTTCAT
GAAGCCAACAGAGATAATGAATTATTTGCCAGTACTGAAGATCCAGAGTT
TGAGTTTGATGAAAGTGGCTTACAGCTAGCATCTAAAGAAGGAATAACAG
AAGATTATAATGTACCAATGACATCATGGGAGGAAGATTTGGCAAGAGAA
CAAGCCGGAGAGATAGCGTTTAGAAGTGGAGCCATTACACCAGAGGGATT
GATAGAAGATGATTTTGAAAAGGAACTTGGAACACCCTCTGATGCTGAGG
ACAATGATGAATCAGAATTCAGAGATGTGGCACAGTATAGGATACTGGAA
GTTGCTGGGGATGATACTTATGGGCGGAAAGTTATAGTCGCTTCAGCCTG
TAGACTTCCTCCAAGTTCACAGATAAATCATGAACGACTTATGGAATACC
TTAAATACACCTTGGATCAGTATGTGGAGAATGATTATGTTATAGTTTAC
TTCCACTACGGACTGACAAGTAAAAACAAACCTAAATTAGGCTGGATGTT
ACAAATGTACAGAGAACTTGATAGAAAGTACAAGAAGAATCTAAAAGCCT
TATATCTAGTCCATCCTACAAACTTTATCAAGTTATTACTAAATATATTT
AAACCATTTATAAGTGCTAAGTTTGGAAGGAAGATAATGTATGTAGATTA
TTTACACAAGTTAAAAGAACATCTACATTTTGATCAGCTAGTCGTGCCAT
CCTTAGTTTTAGAACATGATGCTAAGATATTGTCAGCACAGAAACCATCT
TATCCTTATTCCTCAGATGAAAGTGAGGCTGCAGTTCATAATCCAAAACA
ACAGTTTGGTGTTAAATTACAACAAATATTACAGAATTACAAGTGTGTGA
TACCTCCTGTTGTGGAAACTTGTGTGGAATTCCTCAGGAAAAATGCTTTA
GATGTGGAAGGAATATTTAGAAGATCTGCCAACGCATCAGTTTTAAAAGA
TGTGCAAAAAAGATTTAATCAAGGAGAAACTGTTGACTTTGATGAAATAA
ATGATGTCCACATTCCTGCAGTAACAATGAAAACATTCCTCAGAGATTTA
CAAGAACCAATATTGACCTTTGACCTATACCAACCAGTTGTCAGGTTACA
CACATTAGAAGAAGACAGACAATTGATTGAAGTACAAAGATTATTTAGAG
AGGAACTACCAAAGGAAAACTACATTATACTGAAGTATATTATACACTTC
CTGACACAGGTTTCGCAGTACTCTGACTCTAACAAGATGAATACTGTCAA
CCTAGCTATAGTGTTTGGACCAAACTTACTGTGGCCAAAAGGACAAGCTA
ACCTTAGTACTATAGGACACCTTAATAGCTTTGCAGCTTATCTGATTGAC
AATTACACACAGCTTTTTGTCAGATAACAGTTATGTCCCCTTAGATGTTA
TCTCCCCTTGTTAATGGTTTTTACACTGTATTTTGTTAGCTGCAATATTT
TTATTTGTTATAAATGAGGTTTATGTTTTCAGAATGCTTGTTTATGTAGG
ACAGAATTATATGAAGGGTCAGTCTATTGTTTGGTTAGAGAATGACATGA
AGGGTCAAGGGTCATACTAATGTTGGATTAGATTTTACGGGAGTAAATGT
GAGAATAACAAACAGATCTTAAGTGGAAATTCTGTTATACTTGAGCTTTA
TGTTTCAGTTTAAACATATGACCTAACATAAAGTGTATCCTGCAGCTTTG
TTTTTATTAAAGAGTCACTCATATTTCATATGTGAAACTGGACGGTTGTT
CACTGGACATCAATAGAGATCAAAAATATTCATTGCCTGTGTTTTCAGAC
TATAATTGAAAGATAAATGGAACACCGTTTGTATAGATCTAGTTTTGTAC
AAATACATAGATTTTTGGGGATCCTTAGGTAAATCTATGTTGTTGGATTA
CACATACCCATAAAAGCAGGAAAAGAAAAAGAAGTCCATTTTAATCAGAA
ATTATTATCAACAGGGGATTGATTTCAACTGTACTGACACTCATTTTTTG
GACATTGGCAGATACCCTTACTTATTTGTAAAATTTCATGGTTATAATGA
AAGTGAATTTTTCTTTTTTTATTATTTGTTAAGTTTCATGTGAATGACAT
ACTTAATGTAAGTCTAGGTGTTTTATTAATAGATGTGAACGTGTCACCCA
AGATCAAACAAATGAGACATACATGTAATAATTTTACTCGTTTTGCCAAA
ATAGTCCCAGCTTTTTCATTTAAAAAGAAATGTTCAGTGCATTTGTTTAA
AAGTAAATTATGTTCATGCTGTTTATAAGGTAACATTATATAAAGATATT
TTATTTTATTTATCATATCAATATGTAATAACCATATATTTTGTAGAAAA
TGAAATTTATCTCTGCTAGGCTTAGATACAGGTACAAATGCATGTCTTAG
ATTCATTCTACAAGGTTTGAAAGAAAAAAAGTTGAAATTTGAACTTAAAG
CAACAAAAAAAATCTATGAATTTGAATTCTTATAAATTAAAATCGTAATG
AAACATTTTTATCATGATGTTGCTGACCCCATTTGACTGCACCAATGAAA
ACAGTTTCATCATTGAAAAGTGTGTCCAACTTCTACCAATGGCATGACTA
TTATGACTTATATATATTTGAAATGTTAAATCTCAACCTTCAACAGTTTT
CTTGTTTTCATGTGTTCTCTGTGATCTATTTATTCTGAGTTAATACTCGC
TCGTGTGTTATCACAACACTAACCTATTTACCTAGACAGATTAACTTTGT
CAAGAACACGCTCCACAATTTCGATCTCTTTTCATTGATAATGGATCAGA
TAGTACTCTTTTTAAGGATAACTTAAATGGAGATCCAATTTCATTTAAAT
TAAAAGTTCAATGATTTGAAAAGAGAAAATTAAAGATGGAGCTGGTTCAG
ATAAGGACAAATTTATCTCTTCAACAAGTTATATCCACATGTGTTAAGCT
AATTTAGGGCATCTTGTACCAAAAGGTTTATGGGGAATAGTTTTAGCTGC
TTAAATTTTATATGTGTTGAAAATCCCATTTATTTATTATGCTAAATGTG
TGCAATATTTAGAAGTAGTAGATAAATGAATCTTCTGTTTGATATTAAAA
CTTAGATTTCATATTTAGCTATAGCAGACGCTTGATATTTCCATGTGTAA
TGAACTCTGTTTGATTTGGTAACAAGGGCATTTTCTGTTGTTATAGCTTC
CTGCTAGTCATGTTGATAATTGAAAATCCACATATCCTTTGGATCCAATA
CTCTGTACATTCCAACTGGTTACCATGGTTACTGTATTCAGTTTTATATA
TGTATTGGAATTTTTTAATGATATAAAACGATTTTTTGTTTATAACCCAC
ACAATAATATATGCAACATTAGACTCAACATGTCTTTTAATTAAGTCACT
CAGGCACATTAAAAATCCTTTGTAACTTATAAACAGTGCTGAGGTTGTAA
AGTTAGTAAACCCTCCTCCACCAAGGGTGTTATAAGTTATATATATTCCA
TTCCCAGGTTTTATGTTACATTTAATTTTGATCCCCAGGTTTTATGTTAT
TTGTATATTGTATATTGTCACAAATATAATTCATATACTTTATAATTTAT
AGTTTTTTTTTTATTCATATACAATTTATGTAAGTCTTTTTCGACGATTC
ATTCAGATTATGATTATTTACAACTTTTCCAAAATCAGTATGTCGAAATG
TATGTTTGTAAATGATTTCCCACAGTGGAATGAATATGTTATAATTGTTT
ACGAGTAAGAAGATTTTTTTTTTTCTATTTTAACCTTCATAGGAAAACTC
AGAGCAAATTAAAGCAATTAAGACACATCAGATACCTTGGCATTAATCGT
TCTTAGGCAGACATTAATTTTAACACAAATAAAAAAACAAAACACTGTAA
AAAGGGAAATGTCAATTACATAGTATATTTTATGTAAAAAAAATAATCAT
ACATTAATGTTTTGAACATATTTAGTCAGGAGACTTGCACGACTCTTTAA
AGTAACATCACATTATATTGTAACTATTGATAATAGCATGAACACTTCAC
CCATTCATTTACATGTTTATCATTTGAAGAAAGATTTTAATTAA
>CL38.Contig4_All    size  208    gap  0  0%
TTTTTGGACATGGGCAGATAACCTTACTTATTTGTAAAATTTCATGGTTA
TATTAGGAGTCAATTTTCCTTTTTTTATTATTTGTTAAGTTTCATGTAAA
TGACATACTTAAATAAAGTGTAGGTGTTCTATTAATAGATGTGAACGTGT
CACCCAAGATCAAACAAATGAGACATAATTTTACTCGTTTTGCCAAAATA
GTCCCAGC
>CL39.Contig1_All    size  693    gap  0  0%
GATAGAATACAAAGGATGTGGAATATACAAAAAGAAAGCCGAATTAATAC
AAGTAGATTTTACTCAAAATAATGTCAGTTTTGAACCAGATATTTTTAGA
TGTTTCCAACGTTGCCAAATGCGTTTCCTTAAGCACCAATATATTGGATT
TCAACGAAACAAATGTTTATGTTTTTATACTGGTGATATAGAAATAGAGT
CATGTGACAACAATGACGTCACAGTATGCGGGGACGATCAGAACTTCATC
TGTGGAGAAAAGGATAATGTTAATGTGATTTATGAGATAACAAATCTTGA
TATAATTGCGAAAAATGACACTGGTGAATGTGGAACAGTCCAGATAAATG
ATACACAGACAACATTTGGTAGTATGGAATGTTCTAACAAGGCAGCCATA
TTATGCATTGAAAACGGAACTCTAGCAATATATCATAACAAAACAGAAAA
TTGGGAGGCGGTGATATTTTGTCAAACCCACGACGGGTTGATGAGTTCTG
TAGAAAATGTAACAAATGGAAACTTACTTAACGTCACAGATGGCACATAC
TGGGTATCTTCAGTCCGTGGTATATTCTACACATCTCTACAAGATGAACA
GTTTGAATGTGAAATAGTCAACATAAAAGATAACCAGACAACCTTTAGAA
GTAAGGCATGTTCAAAGATGGTAGCAAGTTTATGTTTAAAAAA
>CL39.Contig2_All    size  312    gap  0  0%
CGAACATGAATGGAATGTATATAACGTGTATCATATATCTAAATGGATTG
TTATCACTGTTTATATGTAAATGTGATTCAGATACTGTCAACATTTACTT
GTCAGAGCAAAATGTAACAGGTTCAACAGATGACCTAACAGGGATTTGCA
ATGTTACTGGATTGTCTAGAAATGAAGTTGTTTTGTCTGATACGTGTACC
AGCTCACCTGTTTTGGCATGGATAGGTGCATATGCAAAATACTCCCCTTG
GATAGAATACAAAGGATGTGGAATTTTTAAGTTTACAGCCAATCTAATAC
AAATAGATTTTA
>CL39.Contig3_All    size  600    gap  0  0%
TGTTTTTCTCTTCCTCCTTGTTAGACGAACATGAATGGAATGTATATAAC
GTGTATCATATATCTAAATGGATTGTTATCAGTGTTTATATGCAAATGTG
ATTCAGACACTATCAACATTTATTTGTCAAAACAGAATGTAACAGGTTCT
ACAGATGACCTGACAGGGACTTGCAATGTTACTGGATTATCTAGAAATGA
AATTGTGTTGACTGATACGTGTACCAGCTCACCTGTTTTGGCATGGATAG
GTGCATATGCAAAATACTCCCCTTGGATAGAATACAAAGGATGTGGAATT
TTCAACTTCACAGCAAATCTAATAGAAATAGATTTTACTCAAAAGAATTT
CAGTACAGAACCAGACATTTTTAAATGTTTCGAACATTGCATTATAAATA
ACATTAAGCACAATTATATTGGATTTCAGCGAAACAAATGTTTGTGTTAT
TTTATCAATGATATAGAAATAGAGGAATGTGACAACACTAACGTCACAGT
ATGCGGGGATAATCAGAACTTAGTGTGTGGAGATAGGGATAATGTTACTG
TGATATATGAGATAAAAAATCAGGATATGCTTTCGACAAATACCACCGGT
>CL39.Contig4_All    size  1773    gap  0  0%
CGAACATGAATGGAATGTATATAACGTGTATCATATTTCTAAATGGATTG
TTACCACTGTTTATATGCAAATGTGATTCAGACACTATCAACATTTATTT
GTCAAAACAGAATGTAACAGGTTCTACAGATGATTTGACAGGGACTTGCA
ATGTTACTGGATTATCTAGAAATGAAATTGTGTTGACTGATACATGTAAC
AGCTCACCTGTGTTGGCATGGGTAGGTGCATATGCAAAATATTCACCTTG
GATAGAATACAAAGGATGTGGAATTTTTAAGTTTACAGCCAATCTAATAC
AAATAGATTTTACTCAAATGAATTTCAGTACAGAACCAGACATTTTTAAA
TGTTACGAACATTGCCGAATGAATTACTTTAAGCACAATTATATTGGATT
TCAGCGGAACAAATGTTTATGTTTTTATAATGTCGATATAGAAATAGTCC
CCTGTAACAACACTAACCTCACAGTGTGCGGAGATAATCAGAACTTCCTC
TGTGGAGATAAGGATAATGTTACTGTTATATATGAGATAAAAAATCAGGT
TGTAAATTCAACAAATAACACCGGTGAATGTGGAATAGTGAAGATTGATT
ATAACCAGACAACATTTAGTAGTATGGAATGTTCGAACAAGACAGCAATA
TTATGCTTTGATAATGACACAGGTGCATTGCATGTAATTCCTCATAAGAC
AGACAAGTGGGGAAAAGCTGTTCTGTTTTGTCTAAAACATGACTGGTTGA
TCAGTTCTGTACAGAATGTAATGAATGGAAGCTTACCAAACGTAACAGAG
GGAACATACTGGGTGTCTGCAGTTCGTGGTACCTCATACACATCTCTTCA
AGATGATAGCGTTGAATGTAAAGTAGTCAACATAGCAAATAACAAGACAA
CAGTTAGAAATATGCCATGTTCGAACAACGAAAGCATATTATGTTTTGAC
AATGGAACATTCACTGCCTATCCTACCCAGAAAGAAAATTTCAACAAATC
TGTAAAATTTTGTCAAGAACAAGACAGGTTGGTGAGTTCTGTAGAGGATG
TATTGAATGGAAACTTACTTAACGTAACAGATGGTTCATACTGGGTGTTT
ACGACTAGTCGCATAGCTGTACAAGCTACCATTGACAATGACTTCTGTGT
TGCGTCCCTTGTTGAAAATGGCACGAAAATGACACCTATAGTAAAGTCAT
GTGATGAGAAACTTCCAGTCGCATGTCGAATTGGTAGCTCTGACCCATTG
AGCGTAATATCACGTGAGTGTGTTACGTCAGGAAATGATATAACTTCAAC
AAACAGCTATACAGCAACAAATATGGCAAATGTTGCAGTCCAGTCCCAAT
TGCTAACTGAAAGAAATCTGATAATTATAATTGTCAGTGGAAGTATTGGC
TTCGTTTTTTTAGTTGTAGTAGTTATCATTCTGATTTGCAAGCGGAGAAA
ACGGACAATGAAAACCGAAAATGTCAAATCAAACTCTCAAGAAACGAAAG
TAAAAAAGGAGTTGTATGCCGATGTATTACAAGACGTGGAGTATAAAAAC
AACTCAGACACCATCAATATTTATGACCACACAGACACATCCCAGGCTGC
TTCTAAACTCGATACAAATCTTCAAAGTGAATATGACTCTATGGCGGGAA
TCAAACAGGAAGCGGAAGGTCTTTATGACGAGAGCGCCACCCATCCGTCT
GGAAATACTAAAACGAAGGAGTTAGATGATGGATTGTATGATCATTGTTA
AGTTGGAGAACAATTCACATAAT
>CL39.Contig5_All    size  1720    gap  0  0%
ATAAGAATAATTATGTGAATTGTTCTCCAACTTAACAATGATCATACAAT
CCATCATCTAACTCCTTCGTTTTAGTATTTCCAGACGGATAGGTGGCGCT
CTCGTCATAAAGACCTTCCGCTTCCTGTTTGATTCCCGCCATAGAGTCAT
ATTCACTTTGAAGATTTGTATCGAGTTTAGAAGCAGCCTGGGATGTGTCT
GTGTGGTCATAAATATTGATGGTGTCTGAGTTGTTTTTATACTCCACGCC
AGGCAATACCTCGGCATACATTTCACGTTTTACTTTCGTTTCTTGAGAGT
TTGATTTGACATTTTCAGTTTTCATTGTCCGTTTTCTCCGCTTGCAAATC
AGAATGATAACAACTACCACTAAAACAATGAAGCCGATACTTCCACTGAT
AATTATAATTATCAGATTTCTTTCCATTAGCGATTGAGTCTGGACTGAAA
CGTTTGCCATATTTGTTGTGATGTAGCTGTTGGTTGAAGTTATATCATTT
CCTGACGTTACACACTCACGTGATGTCCCGTTCCATGGATCAGAGCTACC
AATTCGACATGTGACTGGAAGTTTAACATCACACGATTTTACTATAGGTG
TCATTTTCTTGCCATTTTCAATAAGGGACGCAACACAGAAGTCATTGTCA
ATGGTAGCTTGTACAGCTATGCGACTAGTCGTAAACACCCAGTATGTACC
ATATGTAACCTTAAGTAAGGTTCCATTCATTACATCCTCTACAGAACTTA
TCAACCCGTCTTGATTTTTACAAAATTTCACAGATTCGTCGTAATTTTGT
TTCTGGGTAGGATAGGCAGTGAATGTTCCATTGTTAAAACATAATATGTT
TTCCTTGTCCGAACATGCCATACTTCTAATTGTCGTTTTGTTATCTTCTA
TGTTGACTACTTTACATTCATCTTGAAGAGATGTGTATGAAACACCTCGA
ATTGCAGACACCCAGTATGTGCCATCTGTTATGTTCAGTAAGTATCCACC
CATTACATTCGCTACAGAACTGATTAACCAGTTTTGTGTTTGACAAAACT
GCACAGCTGTTCTCCAATTTTCTGCCTTGTTTGGAAATACTTTTAAAGTG
TCATTGTCAAAGCATAATACTGCTGCCTTGTTCGAACATTCCTTACTACT
AAATGTTGTCTGGTTGTCATGTATCTGGACAATACCACATTGACCGGTGT
CATTTTTCGGCAATATAACCTGATTTTTTATCTCATATACAACAGTAACA
TTGTCCTTATTTCCACATATGAAATTCTGATTATCCCCACATACCGTGAT
GGTAGTGTTAATACATTGCACAATGTCTTCGATATCAACAGAAAAAAAAC
ATAAACATTTGTTCCGCAGGAACCCAATATAATTGTGCATATGGTACATT
TGGCAATGTTCGAAACATTTAAAAATGTCTGGTTCTGTACTAAAATTCTT
TTCAGTAAAATCTATTTCTATTAGATTTGCTGTGAAGTTGAACATTCCAC
ATCCTTTGTATTCTATCCAAGGGGAGTATTTTGCATATGCACCTATCCAT
GCCAAAACAGGTGAGCCGGTACACGTATCAGTCAAAACAACTTCATTTCG
TGATAATCCAGTAACATTGCAAGTCCCTGTCAGGTCATCTGTAGAACCTG
TTACATTCTGTTTTGACAAATAAATGTTGATAATGTCTGAATCACATCCA
TTTAGAAATATGATACACGT
>CL39.Contig6_All    size  1713    gap  0  0%
CGAACATGAATGGAATGTATATAACGTGTATCATATTTCTAAATGGATTG
TTACCACTGTTTATATGCAAATGTGATTCAGACACTATCAACATTTATTT
GTCAAAACAGAATGTAACAGGTTCTACAGATGATTTGACAGGGACTTGCA
ATGTTACTGGATTATCTAGAAATGAAATTGTGTTGACTGATACATGTAAC
AGCTCACCTGTGTTGGCATGGGTAGGTGCATATGCAAAATATTCACCTTG
GATAGAATACAAAGGATGTGGAATTTTTAAGTTTACAGCCAATCTAATAC
AAATAGATTTTACTCAAATGAATTTCAGTACAGAACCAGACATTTTTAAA
TGTTTCGAACATTGCCAAATGTACCATATGCACAATTATATTGGGTTCCA
GCGAAACAAATGTTTATGTTTTTTTTCTGTTGATATCGAAGACATTGTGC
AATGTAACAACACTACCATCACGGTATGTGGGGATAATCAGAATTTCATA
TGTGGAAATAAGGACAATGTTACTGTTGTATATGAGATCAAAAATCAGGT
TATATTGACGAAAAATGACACCGGTCAATGTGGTTTAGTCCAGATATATG
ACAACCAGACAACATTTAGTAGTAAGGAATGTTCGAACAAGGCAGCAGTA
TTATGCTTTGACAATGACACTTTAAAAGTATTTCCAAACAAGGCAGAAAA
TTGGAGAACAGCTGTGCAGTTTTGTCAAACACAAAACTGGTTAATCAGTT
CTGTAGCGAATGTAATGGGTGGATACTTACTGAACATAACAGATGGCACA
TACTGGGTGTCTGCAATTCGAGGTGTTTCATACACATCTCTTCAAGATGA
ATGTAAAGTAGTCAACATAGAAGATAACAAAACGACAATTAGAAGTATGG
CATGTTCGGACAAGGAAAACATATTATGTTTTAACAATGGAACATTCACT
GCCTATCCTACCCAGAAAGAAAATTTCAACAAATCTGTAAAATTTTGTCA
AGAACAAGACAGGTTGGTGAGTTCTGTAGAGGATGTATTGAATGGAAACT
TACTTAACGTAACAGATGGTTCATACTGGGTGTTTACGACTAGTCGCATA
GCTGTACAAGCTACCATTGACAATGACTTCTGTGTTGCGTCCCTTATTGA
AAATGGCAAGAAAATGACACCTATAGTAAAATCATGTGATGTTAAACTTC
CCGTTGCATGCCGAAGAGACAGCTCTGATCCATGGAACGGGACATCACTC
CAGACTCAATCGCTAATGGAAAGAAATCTGATAATTATAATTATCAGTGG
AAGTATCGGCTTCATTGTTTTAGTGGTAGTTGTTATCATTCTGATTTGCA
AGCGGAGAAAACGGACAATGAAAACCGAAAATGTCAAATCAAACTCTCAA
GAAACGAAAGTAAAACGTGAAATGTATGCCGAGGTATTGCCTGGCGTGGA
GTATAAAAACAACTCAGACACCATCAATATTTATGACCACACAGACACAT
CCCAGGCTGCTTCTAAACTCGATACAAATCTTCAAAGTGAATATGACTCT
ATGGCGGGAATCAAACAGGAAGCGGAAGGTCTTTATGACGAGAGCGCCAC
CTGTCCGTCTGGAAATACTCAAACGAAGGAGTTAGAAGATGGATTGTATG
ATCATTGTTAAGTTGGAGAACAAATCACATAACTATTCTTACATTTGATT
TTATGTACTACAG
>CL39.Contig7_All    size  566    gap  0  0%
GTTTTTCTCTTCCTCCTTGTTAGACGAACATGAATGGAATGTATATAACG
TGTATCATATATCTAAATGGATTGTTATCACTGTTTATATGTAAATGTGA
TTCAGATACTGTCAACATTTACTTGTCAGAGCAAAATGTAACAGGTTCAA
CAGATGACCTAACAGGGATTTGCAATGTTACTGGATTGTCTAGAAATGAA
GTTGTTTTGTCTGATACGTGTACCAGCTCACCTGTTTTGGCATGGGTAGG
TGCATATGCAACCTATTCACCTTGGATAGAATATAAAGGATGTGGAATTT
TAAAGTCCAACGCCATACTTCTGCAAATAGATTTTAATCAAAAGAATTTC
AGTGTAGAATCAGACATTTTCAAATGTTTTGATCATTGCCAAACGAATAA
AATTAAGCACAATTATATTGGGTTTCAGCGATACAAATGTTTATGCTATT
ATACTGGGGATATAGAAATAGTGCAATGTAACAACACTACTATCACAGAA
TGCGGTGATAATCAGAACTTCATCTGTGGAGATAATGATAATGATAATGT
TACTGTGATATATGAA
>CL39.Contig8_All    size  704    gap  0  0%
ATGAATTCGTATTTCATTAAGTACATATACATTGGGTTTCAGCGATTCAA
ATGTTTATGTTATTATATCAATGATATAGACATAGTGCAATGTAACAACA
CTGCCATCACAAAATGCGGTGATTATCAGAACTTCATCTGCGGAGATCAG
GATAATGTTACTGTGATATATGAAATAAAAAATCTGGATTTAATTTCAAA
AAACGACACTGGTGAATGTGGAGTAGTCCAGATAAATGATAACGAGACAA
CATTTAGTAGTATGGAATGTTCGAACAACGCAGCAATATTATGTTTCGAA
AATGGAACTTCAAAAGTGTATCCTTACAAGACAGAAAATTGGGGAAGTGC
GGTGCAATATTGTCAAACAAAAGATGGGTTGATGAGTTCTGTAGAAAATG
TAGTTAATGGAAGCTTTATCAACGTGACAGATGGGACATACTGGGTGTCT
GCAATTCGTGGTGTATCCTACACATCTCTACAAGGTAATAACATTGAATG
TGCAATAGTCAACATAAAAGATAACCAGACGACGTTTGGAAGAATGGCAT
GTTCAAGGAAAGCAGCAACATTATGTTCACACAATGGAAATTTAACAGCA
TATCATGGAACGAAAGAAAATTGGCAAGCATCTGTAAAATTTTGTAACAC
ACAAGACGGATTGATGAGTTCTGCTGAGAATGTCATAAAGGGAAGCATAC
TTAA
>CL39.Contig9_All    size  801    gap  0  0%
TCATTAAGTACATATACATTGGGTTTCAGCGATTCAAATGTTTATGTTAT
TATATCAATGATATAGACATAGTGCAATGTAACAACACTGCCATCACAAA
ATGCGGTGATTATCAGAACTTCATCTGCGGAGATCAGGATAATGTTACTG
TGATATATGAAATAAAAAATCTGGATTTAATTTCAAAAAACGACACCGGT
GAATGTGGAGTAGTCCAGATAAATGATAACGAGACAACATTTAGTAGTAT
GGAATGTTCGAACAACGCAGCAATATTATGTTTCGAAAATGGAACTTCAA
AAGTGTATCCTTACAAGACAGAAAATTGGGGAAGTGCGGTGCAATATTGT
CAAACAAAAGATGGGTTGATGAGTTCTGTAGAAAATGTAGTTAATGGAAG
CTTTATCAACGTGACAGATGGGACATACTGGGTGTCTGCAATTCGTGGTG
TATCCTACACATCTCTACAAGGTGATAGCGTTGAATGTCCAATAGTCAAC
ATAAAACATAACAAGACGACGTTTGGACGAATGGCATGTTCAAGGAAGGC
AGCAATATTATGTTTACACAATGGAACCTTAACAGCCTATCCTAGCACGA
AGAAGCAAAAACATTGGCAAGCATCTGTACAATTTTGTAACATACAAGAC
GGATTGATGAGTTCTGCTGAGAATGTCATAAAGGGAAGCATACTTAACGT
AATAGATGGCATATACTGGGTGTCTGCAAATCGTTTTTCAGAACAATATT
CTGACAATGACTCTTGTGTTGCGTCATTTATTGAAAATGGCAAGAAAATG
A
>CL39.Contig10_All    size  229    gap  0  0%
TGTTTATGTTATTTTATCGAAGATATAGAAATAGAACAATGTGACAACAC
TACTATCACAGAATGCGGTGATAATCAGAACTTCATCTGTGGAGATAATG
ATAATGTTACTGTGATATATGAAGTAAAAAGTCATGTTATTAATTCGTCA
AATAACACCGGTGAATGTGGAGTAGTGAAGATATATCAAAACCAGACAAC
ATTTACAAGTATGGAATGTTCTAAGAACG
>CL40.Contig1_All    size  306    gap  0  0%
CTGGTCCCCAAGTTTCATTGGTCTATTTGGATCATTTAGGTCTGTGATTG
CTGGATTATTGTCTCGTAATTTTGACCCCATTACCTCGCTCAATCTTGTT
AATGCATCACTTTTTTCCCTTTGTAGCTCATTGACTTTTTCCTTATAATC
TTGAAGCATCTTTGCAGAATTGTTGTTTTCATTCCGAAGTGGGCAAATCT
CCCTGTTGCATTCTTGTAGTCGTAGAACTTCATCTCTAGCTACTTTAAGA
TCATGTTCCTTTTGCTCCAATATTTTAACATTATGGTTATTTTCATTCCG
AAGTGA
>CL40.Contig2_All    size  583    gap  0  0%
CTGAGTTGTTGTCAATCTTTACTGAAAATTCCAATACAGATAATGGTTTG
GATAATTGAAAAGTGTTTTTTAGTGTTGGAATATTTTCGTTATTTAGCGA
GACTGATACGTAACAAGGCACTTGGGTATGAAAAGGTCAATGTCGGAGAA
GAATTGCATATGGTAGAGGCTGGAAATGGCACAAGTAACCACATAAAACT
TATAGAAGCTAACATAAGATTGGAGCAAAAGGAAAATGATCTTAAAGTAG
CTAGAGATGAAATTCTACGATTACAAGAATGCAACAGGGAGATGGGCTCA
CTTCGGAATCAAAATAACCATAATGTAAAAATATTGGAGCAACAGGAAAA
TCAACTTAAATTAGCTAGAAATGAAGTTCTACGACTACAAGAATGCAACA
GGGAGATTGACGCAATTCGGAATGAAAACAACAATGCTGTTAAAATGCTT
CAAGACTATAAGGAAAAAGTCAATGTGCTACAAAAGGAAAAGAGTGATGC
TTTAACAAGATTGAGTGAGGTGATGGGGTCAAAATTACGAGACAATAATC
CAGCAATAACAGACTTAAATGATCCAAACAGAC
>CL41.Contig1_All    size  1385    gap  0  0%
TGATATAAAGAAAGCACAATAGAACACATTAAATGTGCAATAAGGATTTA
AACAACCTTTAATTATCTACTTTTAGCACTAATGCTATTCTGGATAATTA
TTTGCATTATCAGATGTGGTTCCCTTTTAATCTCCCCATCAACCTTTAAA
ATGTCTTACAAATAAATTATTGGTAATAATTACATATAAAAACCTCAATC
ATGATTATGGCACATAAAAAATGCCTTAAAGATATTTAAAAGGAGGACTG
AACTCAACTATTACAAGTCCTTTATTGTATAAATTAAGCTCCAAAAAAGC
AAAGAAAGTCTTATTTCCTCATGAGAAATGCTTTCTAAATCATGTAAAAA
TCAATATAAATAAATATGATGAGTCCCAGCCTTTCTCAAATCTCTATGAC
TCTGTTCTAAACAACTAATAATATTCATTTCTGAATCCACAGTAAATTCA
ATATTTTAATAAAGGTACTTCTCATATTTCAACTTTTTTTGAAAACAATT
ATTTCTGTTTAACCTTGACCATTAAAAAGTGGTCTATTACTTTTTTACTC
TGTTGTACAGTATAATACATTCAAAAAGCTCGTGAGTATTGAAAGGGTGG
AAGGGGTAACTTTAATTTGAGGAATAATAATAATGCAAGAAATACATTTA
AGCAATATTCTAAATGAATTATTTCCCTTTGTCCATAATACTGTTGGCAG
GACAGATTGAGTCAGTTACCACGACTTATGCAACTTTTAATAATTAGGTT
TTCTCGATAATACATTTACACACACACACAACTTTGTAACTTGGATAACT
AAGCATACATTATTAATCAATTGCATGACATGGGCATGAATATAATACAA
ATTAAAGTAAAAACACATCACTGCACTATTTTTTGTGTACTCATAATACT
CCGGAAGAATTGGGTTGAAATATAACTTACCAACCAGTGGTTATGGGGAT
TAGTTTGTACTTTTTGCCATCTTTACCCCAGAAACAAAATTGAAACAGTT
GGTTTAAATATTTAAAAAAAAAGATATGTCAATTTAAAAACACACACACT
CACCATTTTTATAATTATTATGCCTATTATACCAGTAGATATATATTGCC
TGAAACAGGCACTGAATGGATCTTAAGTATATCTCACTGCACTATGAGGT
GTGTATTTATAATAAACATATAGAAAGTGTATGAAATATTGGTAACCCGC
CAGTGGCTAGGGGTATTCCATTGTACATTGTGCAATCTTTACCCCAAATC
AAAATGTTTCAAATGCAATAAATATCAATAAAAAAGACTTTTCAACATAG
AAAAGAAAAAGTTGAGAAGAAAACATATAAATTCGTCATAAATTAATTAT
AATTTGAATCATGATAAAATTATCAAATAGCATAG
>CL41.Contig2_All    size  1325    gap  0  0%
ATGTGGTTCCCTTTTAATCTCCCCATCAACCTTTAAAATGTCTTACAAAT
AAATTATTGGTAATAATTACATATAAAAACCTCAATCATGATAATGGCAC
ATAAAAAATGCCTTAAAGATATTTAAAAGGAGGACTGAACTCAACTATTA
TTACAAGTCCTTTATTGTATAAAATAAGCTCCAAAAAAGCAAAGAAAGTC
TTATTTCCTCATGAGAAATGCTTTCTAAATCATGTAAAAATCAATATAAA
TAAATATGGTGAGTCCCAACCTTTCTCAAATCTCTATGACTCTGTTCTAA
GCAACTAATAATGTTCATTTCTGAATCCACAGTAAATTCAATATTCTAAT
AAAGGTACCTTTCATATTTCAACTTTTTATGAAAACTATTATTTCTGTTT
CACCTCGACCAATAAAAAGACAAAAAAGTGGTTTATCACTTTTCTACTCT
GTTGTACAGTATAATACACTCAAAAAGCTTGTGAGTATTGAAAGGGTGGA
AGGGGTAACTTTAATTTGAGGAATAATAATAATGGAAAAAATACATTTAA
GCAATATTCTAAATGACATATTTCCCTTTGTCCATAATACTGTTGGCAGG
ACAGATTGAGTCAAGTTACCACAACTTATGCAACTTTTAATAATTAGGTT
TTCTCGATAATACATTTACACACACACACAACTTTGTAACTTGGATAACT
AAGCATACATTATTAATCAATTGCATGACATGGGCATGAATATACCGGTA
ATACAAATTAAAGTAAATACACATCACTGCACTATTTTTTGTGTACTCAT
AATACTCCGGAAGAATTGGGTTGAAATATAACTTACCAACCAGTGGTTAT
GGGGATTAGTTTGTACTTTTTGCCATCTTTACCCCAGAAACAAAATTGAA
ACAGTTGGTTTAAATATTTAAAAAAAAAAAAAGACATGTCAATTTAAAAA
CACACACACTCACCATTTTATAAATATTATGCCCCAGAATATATTATACC
GGTAGATATATATTGCCAGAAACAGGCATTGAATGGATCTTAAGTATATA
TCTCACTGCACTATGAGGTGTGTATTTATAATAAACATATAGAAAGTGTA
TGAAATATTGGTAACCCGCCAGTGGCTAGGGGTCTTCCATTGTACATTGT
GCAATCTTTACCCCAAATCAAAATGTTTCAAATGCAATAAATATCAATAA
AAAAGACTTTTCAACATAGAAAAGAAAAAGTTGAGAAGAAAACATATAAA
TTCGTCATAAATTAATTGTAACTTGAATCATGATAAAATTATCAAATAGC
ATAGCATTAAAAATTCAACAATATA
>CL41.Contig3_All    size  368    gap  0  0%
GCAAATTCCATAACTAAAAACAATTCCAAGTTCAAACAATAGCCTGTTAG
ATATATATTGCCTGAAACAGGCACTGAATGGATCTTAAGTATATCTCACT
GCACTATGAGGTGTGTATTTATAATAAACATATAGAAAGTGTATGAAATA
TTGGTAACCCGCCAGTGGCTAGGGGTCTTCCATTGTACATTGTGCAATCT
TTACCCCAAATCAAAATGTTTCAAATGCAATAAATATCAATAAAAAAGAC
TTTTCAACATAGAAAAGAAAAAGTTGAGAAGAAAACATATAAATTCGTCA
TAAATTAATTATAATTTGAATCATGATAAAATTATCAAATAGCATAGCAT
TAAAAATTCAACAATATA
>CL42.Contig1_All    size  1394    gap  0  0%
CATTAAAGCGATGGTCCACCGTATATGGTAGTTCATAAATGTACAAAAAA
GTCACAGGTGACATTTAAAGGTCACTGCGACATTCTCAATGCTTTAGTTT
ATAAGCTTTTCAAATAACGTTTTCGTTTTAAAAGTCTACAAGGTATAAAA
TGTAAGATAATACTGTTTAATTAGTCTTTGGTCAAGTAATAAACTCCTGT
GAAATGATAATGCATGTTATAATATGAATATTTGTATATCCATTGTTGGT
TGCCTGGATGCTCGGGATCTTTGGCAGTTGTGATGTTTCATCTTAGTGAT
CTTAATAATTTACCATACCCGTTGTTGGACTGTAATAGTTACAAAATTGT
TAATGAAACACTTCTTCTGTAATACAATACATGTATTTTGTTGACACCCG
ACACCGCTTATATTTTATGAGCCCAGGTTAAAAAACAATTTTAAAACATA
AATTTTACTACACATAAAAGTGATGCAAATTGCACCCATACCTAAACGTA
AATTTTAAAAGGTAAAATTACAGGTTAAAATTATTTTACCATTGATACAA
TGTGATTTAAAAATGAATGCAATTTGACAACAACAATTATCGAGATTCAC
ATTTAAGTAAGCAAATAGTCTGTGGACATGAACAGTCACTCTCCCTATAT
CCACATAGAGTATTATAAGTACTGGTTATACTTTGCCGAACTTAGGCGAG
ATCTATTCTGAGAATGTTGAATATTTTCCAGTTTCATTGACATCATCATA
GTCCACACATAATAGACATATATACATAAAGGCTAAGATAAAGCACAGTC
CAGTTCCAACCCATGACGTCATGAATGTCCAGTCATATTTTATCTCTGTT
TTTGCAGGATAAATATAGTTTTTATTCTCATCTAAATCTCGTAATGCCAT
GAAACATACGTTACTGGCTACACCTGCCATTGCTGCAAACAAGAACAGAA
TAGCACTGGCTAAATATATAGATGACCGCTTTGGATTCTTTCTACATGGC
CACAATCCACAAATCATTGTTAACACTGCAAATATCTGTATTGCCCCACA
TGTAATTAACAATCCCACCCATGATCTCTCTAAATGAAGATATCTTATAC
CATCGGAATCCTCTGGTTCTTTCCTTGGAATCAAATCTTCGTATGTATAC
ACACATTTCTCATATCTCACTCTTTCTTCGGCTGACGGTACTTCATAAAG
GTAACACTTTCTCCACATTCCATATCGATAAGAAAATGTATTTTTGATCG
TTGTATTGCTATTATTTACAGCATCAACTTCATACCAATAATCAAAGTAT
ATGCTAATCAAAGTCAAAGCTAAAGCTGAAATCATGAAGAAAACAGACAC
CGCTATAGCGCACATATGTTTACCCATTTTGGAAACGTTATAAT
>CL42.Contig2_All    size  1198    gap  0  0%
ATTTTTCAACAGGAATTATTGTAACGTTTCCAAAATGGGTAAACATATGT
GTGCTATTGCGGTGTCTGTTTTCTTCATGATTTCAGCTTTAGCTTTGACT
TTGATTAGCATATACTTTGATTATTGGTATGAAGTTGATGCTGTAAATAA
TAGCAATACAACGATCAAAAATACATTTTCTTATCGATATGGAATGTGGA
GAAAGTGTTACCTTTATGAAGTACCGTCAGCCGAAGAAAGAGTGAGATAT
GAGAAATGTGTGTATACATACGAAGATTTGATTCCAAGGAAAGACCCAGA
GGATTCCGATGGTATTAGATACCTACATTTAGAGAGATCATGGGTAGGAT
TGTTAATAACATGTGGAGCGATACAGATATTTGCAGTGTTAACAATGATC
TGTGGATTGTGGCCATGTAGAAAGAATCCAAAGCGGTCATCTATATATTT
AGCCAGTGCTATTCTGTTCTTATTTGCAGCAATGGCAGGTGTAGCAAGTA
ACGTATGTTTCATGGCATTACGAGATTTAGACGAGAATAAAAACTATATT
TATCCTGCAAAAACAGAGATAAAATATGACTGGACATTCATGACGTCATG
GATTGGAACTGGACTGTGCTTTATCTTAGCCTTTATGTATATATGTCTAT
TATGTGTGGACTATGATGATGTCAATGAAACTGGAAAATATTCAACATTC
TCAGAATAGATCTCGCCTAAGTTCGGCAAAGTATAACCAGTACTTATAAT
ACTCTATGTGGATATAGGGAGAGTGACTGTTCATGTCCACAGACTATTTG
CTTACTTAAATATGAATCTCGATAATTGTTGTTGTCAAATTGCATTCATT
TTTAAATCACATTGTATCAATGAGGGGGAGGACAGGGGGGTACCCTTCTC
CCTTCTCCCACCCCTCTTCTCCTTTCTCCTACCCCCGTTCTCCTTTCTCC
CATTAGAATAAAACATCTCCTTTTGAGATATTTTTTCTTGAAATATTAGA
AAAAATTTTAAAAGGAGAGATATTTTATTTTTTCTCCTTTCTCCAACTTT
TTCTCCTTTCTCCCAGCCTTCCTCTCCTTTCTCCTACCCCCTTTCTCCTT
TCTCCCACCCCCTTTCTCCTTTCTCCTACCCCCTTTCTCCTTTCTCCCAC
CCCCTTTCTCCTTTCTCCTACCCCCTTTCTCCTTTCTCCCACCCCCTT
>CL42.Contig3_All    size  311    gap  0  0%
ATCTGTGTTTGTGCTCAGCAATTTATGAGGGGGAGGACAGGGGGGTACCC
TTCTCCCTTCTCCCACCCCTCTTCTCCTTTCTCCTACCCCCGTTCTCCTT
TCTCCCATTAGAATAAAACATCTCCTTTTGAGATATTTTTTCTTGAAATA
TTAGAAATTTTTTTAAAAGGAGAGATATTTTATTTTTTCTCCTTTCTCCA
ACTTTTTCTCCTTTCTCCCAGCCTTCCTCTCCTTTCTCCTACCCCCTTTC
TCCTTTCTCCCACCCCCTTTCTCCTTTCTCCTACCCCCTTTCTCCTTTCT
CCCACCCCCTT
>CL43.Contig1_All    size  1647    gap  0  0%
TTCCTTTGTCCCCTGATCTTTCTGCTAAATATTATTTTATACAGGCTATC
ATAATGAACCTCTTTCTGTTAACTTTACTGTAGGTTTCAAGCTTTCTGTC
ACACCACATGCTATGCTTCTTTACTCTATATTTCAGGACATTCTTCCACA
GGTCATACATAGCTGGTAAAAAATTAGTTAGCAACAGCCTAACCCCTTAT
TTTTCTAATTTGACCAATTAATGAACTGACAATACTAACAGAAGTTAAGA
TTTATAGGTAATTCTTGAACAAACAATAATATTTACAATACAAATATCAT
TAAAATTTGATTTTATATCAATTATGTTTGCAATTTAAATAGTACAGATA
TGAGAAAACTTGTTTTGACATGATGTTTGAAACCATTTACATAATACACC
AACATAAAAATAAGTTACCATTTTACAACTCATTGTTATGCATATGATCT
TTCATGAACTTCTCTACTTTAAGGCAGTTTTAAGCTACTAATCTGGTCAG
GACGTGTTAATCTCTCTATACCTTTACATCTTTACATGGGAAATGATTCT
TTCAAGCAGGATCAATACAAGAAACTGTGAGGATGCCTTATCACTGCAAG
TTAACCTGCTGTTTTCAAGGAGTTTGACAAATAAATTATTAGTAATGCAG
TTCCCCCACCACTCTCCCACTATTAATTAACCTTAAAAGCTTAATTCACA
GAAAATTTTAATACAAGTCAAGAAACCACCACATTAAAATCTGAATACTG
AAATAAGTTAATATCAAAACTGATTTATATTTCATTTGAATTATTCAATT
AGCAAAATAATGACAACGCTCGATAAGTTGTAATGGTTACCACTCTTCAG
TTCACATTTCTATTTTCTATTTCTCAACAATTCCCGACAATAAACCTCTA
TTTCCTGACAATAAACTATACGAGATTAAAAATACACAAACCCCCTCCCC
AGTTAATTTCTAAAAGATCAAATACTCATTTTATCTTTTCATGTTCCAAA
ATAAACTATTAAAAGCTAGAAGGCTGCTGATGAAAACTTTAACAAAAGTA
ACAAGTTCTTTCTTTCACCATTTCATAAGATATAAATATAATATTTTGGT
TACAATTATTTTACATTTGAATACTTTTCAATTGTCCTCAGAAATTAAAA
CTGCATTCTAAAATTCTTTTTTACTTTGCAAAATCATGGCTGAACTTCAG
CAAGACAATAAGAAAATGGGCTTACCAATTTGAACTCAATTTACTCCACA
TCTTATAACATATTTCCTTTTTCACCTCATTACATTATACACATAGTATC
ATCATCATTAGGGTTTTTAGTAGGATGGAAATGGCGGAGATAAATGCAGC
ATGACAACTAGGCAAAGCACATGTGCAGAAATCTGCTGTTCGTGATTAAG
ATATAACACTGCCAAGAAAATCTATTTCATATTAATCCCCTCCCCCAAAC
CAAGCAAATATATCATAATTAGCAGTAAAGCACCTACTTCTTAAAAGTTC
TGTATTTTAATTAAAATCAAGTTTACTGAAATATATAAACTTGAAAAATG
AAGCAAAAATTTTTAAATGCTATTTAAGATTATTTAGTATATTTATAGAG
GTAGCAAGGTAGACTTCAAAAGAGCATTTATTCTTTGTACAAGTGAG
>CL43.Contig2_All    size  1586    gap  0  0%
AAGAAACAACATTCTTTTGTCCCCTGATCTTTCTGCTAAATATTATTTTA
TACAGGCTATCATAATGAACCTCTTTCTGTTAACTTTACTGTAGGTTTCA
AGCTTTCTGTCACACCACATGCTATGCTTCTTTACTCTATATTTCAGGAC
ATTCTTCCACAGGTCATACATAGCTGGTAAAAAATTAGTTAGCAACAGCC
TAACCCCTTATTTTTCTAATTTGACCAATTAATGAACTGACAATACTAAC
AGAAGTTAAGATTTATAGGTAATTCTTGAACAAACAATAATATTTACAAT
ACAAATATCATTAAAACTTGATTTTATATCAATTATGTTTGCAATTTAAA
TAGTACAGATATGAGAAAACTTGTTTTGACATGATGTTTGAAACCATTTA
CATAATACACCAACATAAAAATAAGTTACCATTTTACAACTCATTGTTAT
GCATATGATCTTTCATGAACTTCTCTACTTTAAGGCAGTTTTAAGCTACT
AATCTGGTCAGGACGTGTTAATCTCTCTATACCTTTACATCTTTACATGG
GAAATGATTCTTTCAAGCAGGATCAATACAAGAAACTGTGAGGATGCCTT
ATCACTGCAAGTTAACCTGCTGTTTTCAAGGAGTTTGACAAATAAATTAT
TAGTAATGCAGTTCCCCCACCACTCTCCCACTATTAATTAACCTTAAAAG
CTTAATTCACAGAAAATTTTAATACAAGTCAAGAAACCACCACATTAAAA
TCTGAATACTGAAATAAGTTAATATCAAAACTGATTTATATTTCATTTGA
ATTATTCAATTAGCAAAATAATGACAACGCTCGATAAGTTGTAATGGTTA
CCACTCTTCAGTTCACATTTCTATTTTCTATTTCTCAACAATTCCCGACA
ATAAACCTCTATTTCCTGACAATAAACTATACGAGATTAAAAATACACAA
ACCCCCTCCCCAGTTAATTTCTAAAAGATCAAATACTCATTTTATCTTTT
CATGTTCCAAAATAAACTATTAAAAGCTAGAAGGCTGCTGATGAAAACTT
TAACAAAAGTAACAAGTTCTTTCTTTCACCATTTCATAAGATATAAATAT
AATATTTTGGTTACAATTATTTTACATTTGAATACTTTTCAATTGTCCTC
AGAAATTAAAACTGCATTCTAAAATTCTTTTTTACTTTGCAAAATCATGG
CTGAACTTCAGCAAGACAATAAGAAAATGGGCTTACCAACTTGAATTCAA
TTTACTCCACATCTTTTAACATATTTCCTTTTTCACCTGATTTACATTAT
ACACATAGTAGTTCTAACTACTTAGACTGGAAGTGATGGAGATAAATGCT
GCATGATAACTAGGCAAAGCACATGTGCAGAAATCTGCTGTTCATGGTTA
TGACACAACACTGTCAAGAAAATCTATTTCATATTAATCCCCTCCCCCAA
ACCAAGCAAATATATCATAATTAGCAGTAAAGCACCTACTTCTTAAAAGT
TCTGTATTTTAATTAAAATCAAGTTTACTGAAATATATAAACTTGAAAAA
TGAAGCAAAAATTTTTAAATGCTATTTAAGAATATT
>CL43.Contig3_All    size  1363    gap  0  0%
CATGAAATATTTGAAGTTTTGTTATCCTTTAAATACCACTTGAAGGATTT
CTCACTTGTACAAAGAATAAATGCACCTTTGAAGTGTCTCTTACTACCTC
TAATATACTTAATAATTTGAAATAGCATTTGAAATTTTTGCTTAATTTTG
AAGTTATATTTCAGTAAACTTAATTTTAAATGAAATACAGTTTTAAAAGT
GTGCTTTTCTGCTAATTATAATACATTTGTTCAGTTTGAGGGAGGGGATT
AATATGAAATAGATTTTCTTGGCAGTGTTATATCTTAATCACGAACAGCA
GATTTCTGCACATGTGCTTTGCCTAGTTGTCATGCTGCATTTATCTCCGC
CATTTCCATCCTACTAAAAACCCTAATGATGATGATACTATGTGTATAAT
GTAAATCAGGTGAAAAGGGAAATATGTTAAAAGATGTGGAGTAAATTGAG
TTCAAATTGGTAAGCCCATTTTCTTATTGTCTTGCTGAAGTTCAGCCATG
ATTTTGCAAAGTAAAAAAGAATTTTAGAATGCAGTTTTAATTTTTGAGGA
CAATTGAAAAATATTCAAATGTAAAATAATTGTAACCAAAATATTATATT
TATATCTTATGAAATGGTGAAAGAAAGAACTTGTTACTTTTGTTAAAGTT
TTCATCAGCAGCCTTCTAGCTTTTAATAGTTTATTTTGGAACATGAAAAG
ATAAAATGAGTATTTGATCTTTTAGAAATTAACTGGGGAGGGGGTTTGTG
TATTTTTAATCTCGTATAGTTTATTGTCAGGAAATAGAGGTTTATTGTCG
GGAATTGTTGAGAAATAGAAAATAGAAATGTGAACTGAAGAGTGGTAACC
ATTATAACTTATCGAGCGTTGTCATTATTTTGCTAATTGAATAATTCAAA
TGAAATATAAATCAGTTTTGATATTAACTTATTTCAGTATTCAGATTTTA
ATGTGGTGGTTTCTTGACTTGTATTAAAATTTTCTGTGAATTAAGCTTTT
AAGGTTAATTAATAGTGGGAGAGTGGTGGGGGAACTGCATTACTAATAAT
TTATTTGTCAAACTCCTTGAAAACAGCAGGTTAACTTGCAGTGATAAGGC
ATCCTCACAGTTTCTTGTATTGATCCTGCTTGAAAGAATCATTTCCCATG
TAAAGATGTAAAGATATAGAGAGATTAACACGTCCTGTACCAACACAGTA
TAGCTTAAAACTGCCTTAAAGTAGAGAAGTTCATGAAAGATCATATGCAT
AACAATGAGTTGTAAAATGGTAACTTATTTTTATGTTGGTGTATTATGTA
AATGGTTTCAAACATCATGTCAAAACAAGTTTTCTCATATCTGTACTATT
TAAATTGCAAACA
>CL43.Contig4_All    size  375    gap  0  0%
GTAAACTTAATTTTAAATGAAATACAGTTTTAAAAGTGTGCTTTTCTGCT
AATTATAATACATTTGTTCAGTTTGAGGGAGGGGATTAATATGAAATAGA
TTTTCTTGGCAGTGTTATATCTTAATCACGAACAGCAGATTTCTGCACAT
GTGCTTTGCCTAGTTATCATGCAGCATTTATCTCCATCACTTCCAGTCTA
AGTAGTTAGAACTACTATGTGTATAATGTAAATCAGGTGAAAAAGGAAAT
ATGTTAAAAGATGTGGAGTAAATTGAGTTCAAATTGGTAAGCCCAATTTT
TTATTGTCTTGCTGAAGTTCAACCATGATTTTGCAAAGTAAAAAAGAATT
TTAGAATGCAGTTTTAATTTTTGAG
>CL43.Contig5_All    size  214    gap  0  0%
AGTTGTCATGCTGCATTTATCTCCATTCTACTAAAAACCCTAATGATGAT
GATACTATGTGTATAATGTAATGAGGTGAAAAAGGAAATATGTTATAAGA
TGTGGAGTAAATTGAGTTCAAATTGGTAAGCCCATTTTCTTATTGTCTTG
CTGAAGTTCAGCCATGATTTTGCAAAGTAAAAAAGAATTTTAGAATGCAG
TTTTAATTTTTGAG
>CL44.Contig1_All    size  399    gap  0  0%
AAGATGCTCCCCGAGCTTTGCTGGTCCTTTAAAGTGTGCACATAAGGACA
TATCTTTCAAAGTTGACCCAACTGTGATATCCGCGTTACGCAGACGTTGA
CCAGCAAGGTCTGGTCTGTTTATGATTTCAATCCACTTTATATCATACAC
TTTTCCTAGATCTACCCACCAGTATGGTAAATTGTCATGGTTGGTATGTG
AGTAGGTTGCTGGATTTCCATCATTCGCATATTCAGATGCACAGCACACA
TAATTTCTCCAGGAATGTGTGTTCAGATGCCATGAGCTTTGTTGGCTTTT
TTTCTTCAGAGCAACATTCTTAATTACACATTTGTTTTGTTTGTCGTCTT
TAACTTTATCAGCAATTTTCTTTAACATATCAAGACTACGATCAAGCTT
>CL44.Contig2_All    size  732    gap  0  0%
GCTCTTTCGCTTTGATACTAAAATTTGATTGAGCACGTTAAAAATGCAGC
AAGTAGTTTTTATTATAGTGTACTGTGTTTGCTTTTTGACAGCATGTCAA
ATAACAATATCCGGTGGAAAGTTTCATTCAAATGTCTGTAAAGGGTACCA
AAGGCTGGAATCTAAGGTTGATACCCTCACAGCGAAGCTTGATCGTAGTC
TTGATATGCTCAAGAAAATTAATGAACAAACTAAAGACAGAAGGCCTAAC
AATGGTGTTATAAGAAACGTTGCTCTGAATAAAAAAATCCAACAAAGCTC
ATGGCTTGCTAATACACGTTCCTGGGGAAATTATATCTGCTGTGCAACTG
AATATGCAAATGATGGAAATGCAACAACTTTCTCACATACATACACTCAA
AACTCTCCATACTGGTGGGTAGATCTTGGACGTGTGTATGATATAAAGCG
GATTGAAGTAATAAACAGATCAGATTGGTATGGTGATCGTCTGCGTAACG
TGGATATCACAGTTGGACCAACCTTGAAAGAAATGTCCTTATGTACACAT
TATAAAGGTCCAGGACAGACAGGGGAACATCTATTTTTCAATTGTAACCA
GCAAATGAGAGGTCGTTATGTCAAAGTGACCATCAAAGGCAGGGGAACCC
TCCAGTTGTCAGAAGTAATGGTGTTTGCACCAGAAATATCAGGATAATTT
ACCATGAATTAAACTCTTAATTACTGATAATT
>CL44.Contig3_All    size  497    gap  0  0%
GTGTTTTGAAATATTCTTTACCATTTTGATACTGAAAATTGTGTGCAGAG
TTAAAAATGCAACAAGTAGTTTTCATCATAGCGTGCTGTGTAACAATATC
CGGTGGAAAGATTAATTCAGTTTGTAAAGAGAACATAAGGCTTGGATCTA
AGGTTGATATACTCACAGAAAAGCTTGATCGTAGTCTTGATATACTAAAG
AAAGTTATTGACCAAGTAAAAGACTGCCATCAAAAGAAAAGTGTTATTAA
AAATGTTGCTCTGGGGAAAAAGAGTCAACAAAGCTCATGGCATCTTAGAA
CCTATTCATGGGGGAATAATGTATGCTGTGCAACTAAATATGCGAATGAT
GGGAATACAGCAACCTACTCACATACCAACTATGACAATTTACCATTCTG
GTGGGTAGATCTAGGAAAGGTGTATGATATAAAGCGAATTGAAATTATAA
ACAGACCGGATCAAAATGGTGAACGTCTGCGTAACGTGGATATCACA
>CL45.Contig1_All    size  500    gap  0  0%
GTTGTAGGGTGATACTGATTCAATTTTACCTTCAATTGTAAAATATTCTT
TCTCCTCCTTGTGCATATTCTAAATTTAGTAAACACACAACATACTCCAT
GTATGACATTAAAAATAACTTAAAGATTACTCTTTACATCAAAAAAGTAC
TTTTGGCATGTGAGATGTATATACGGAAGACCATTGTTTGATTTTTATTT
CTGTTGCATATTCTTTATTAACCATGAAAGCTAATGATAAAGTGGTTGTG
TGTATTGTATCTATAGTTAGAACTTATACCAGTATTATCAACTATCATCG
TATGAAGGTTATGCCTAGTGTAGCATGTATAAGACTGTAAAAGATAAAAA
AAATTGTCAAATGTCAACATGGAAACGTATGTTAACAGAAAGTGTTGACA
CAGGTTTCAGCTCTTACACAAAAACACATAAATCATATTCCTATAAATCT
AGAATTAATTAGAACTATGGTATATCAGTTTAAAAATTTTGGGAAACCTT
>CL45.Contig2_All    size  361    gap  0  0%
TGGGTGATACTGATTCAATTTTACCTTCAATTGTAAAATATTCTTTCTCC
TCCTTGTGCATATTCTAAATTTAGTAAACACACAACATACTCCATGTATG
ACATTAAAAATAACTTAAAGATTACTCTTTACATCAAAAAAGTACTTTTG
GCATGTGAGATGTATATACGGAAGACCATTGTTTGATTCTTATTTCTGTT
GCATATTCTTTATTAACCATGAAAGCTAATGATAAAGTGGTTGTGTGTAT
TGTATCTATAGTTAGAACTTATACCAGTATTATCAACTATCATCTTATAA
AGTGGTTGTGTGTATTGTATCTATAGTTAGAACTTATACCAGTATTATCA
ACTATCATCTT
>CL46.Contig1_All    size  215    gap  0  0%
CAATGGACATCTATAATAATAAGGTTTCATAAACTGCCTACTTAAGTCTC
TATAGCATCTGAGACTACTATAACACAGAGATTGGTCACTACCGATTTAT
CGTGTAGTGTGAGTCTCCACTTTTTCAGCTACGTTAATATAACGTAGTTT
CGTATTTAACCGTAGTTTCGTATTTAACAGTAGCAGACGACATATATCAC
CACCTAATCACCGAG
>CL46.Contig2_All    size  208    gap  0  0%
ATTTAGTAATTATTTTCTTGAGTTTTGTTTTCATCATCTGATGAGTTAAA
CCTGAGACTACTATAACACAGAGATTGGTCACTACCGATTTATCGTGTAG
TGTGAGTCTCCACTTTTTCAGCTACGTTAATATAACGTAGTTTCGTATTT
AACCGTAGTTTCGTATTTAACAGTAGCAGACGACATATATCACCACCTAA
TCACCGAG
>CL46.Contig3_All    size  564    gap  0  0%
TGGGTCTTAAAGGAATAAAATGCTTCCACACATTACAAAACGTTAGCCAA
TTTGTCCAAACGTCTGAAAACGTCTAAAATCCGAAAGACGCTAATTTCCG
ACGTTACATGTGCTAAAGTTTCAATTAAATGTTCATGATAATTAAAACAA
ATCGTGTTATGAAATTTGGAAAAACAGGTTGATGATTGCTGCCGAAAAAA
AAGAATAGCGCATGTTGCTATAGACTCCACCCGGGGACATAGGTTCGACA
CAGGTTAAATTTTGCAATTTTTATTAATCGTTTATAGCTTTTAACGATTT
ATTTAAAAGAATTGGGAAATGGGGAAAACATCCCATTACATGAACTTCGT
CCAACCTGAGACTACTATAACACAGAGATTGGTCACTACCGATTTATTGT
GTAGTGTGAGTCTCCACTTTTTCAGCTACGTTAATATAACGTAGTTTCGT
ATTTAACCGTAGTTTCGTATTTAACAGTAGCAGACGACATATATCACCAC
CTAATCACCGAGACTATTAATTGTCTATATCAGTATCGGATATTATTAAA
AGTATATTATAAAA
>CL47.Contig1_All    size  498    gap  0  0%
TGATTGCCAATGAGACAACTGTCAACAAGAGACCAAAATGACAAAGACAT
TAACAACTATAGGTCACAGCACGGTCTTCAACAAAGAGCAAAGCCCATAC
CGCATCTTGTCCCTCTTCGGAATAGTAGGTCGCATGTTCCTTTAAACCAC
CGACAACTTTTTATCAGGAACATAACTTCATCTTGAATGGTGTTCAAATT
TATGGGTTTCGTCATCGTTAGCAGCGGCGAAGATGTAATATGGCATTATT
CAATTCTGACGTTATATGTTACTCTCTCCCCAAGATCTGCCATAGATTTG
GAGAAAACATAAATCTGCCATAGATTTGAGTTGTTTGGCGTTTGTAACGT
CACATTTGCCATGGATTGGGAGTCTGTCATGGATTTGGAACCCGCCATAG
ATTTGAGTCCTACATATATAATCAAGATGTCTGAAATTGTTACTTTATAG
AGGAGGCATGTTGTCAAAAATAGTATTGAATATTAACAGTTTTTTTTT
>CL47.Contig2_All    size  209    gap  0  0%
AATCTATGGTAGATTTTTGTTTTCCTCAAATCTATGGCAGATCTTTGAAT
TGCGTCACAATTGAATAACGCCATATTACATCTTCGCCGCTGCTAACGAT
GACGAAACCCATAAATTTGAACACCATTCAAGATGAAGTTATGTTCCTGA
TAAAAAGTTGTCGGTGGTTTAAAGGAACATGCGACCTACTATTCCGAAGA
GGGACAAGA
>CL47.Contig3_All    size  470    gap  0  0%
CTTTCATTGTTAATACTTTCTTTTTATTTGATTGCAATTTAAATCAAATT
GGTATCTGGTTATTTGATATTTCACTTATTAAACTCCTTTTCTAGAATAT
CCGGTACTGAAAACAGCGATGTCCTTATTCATCGCGGGCTTCGGTCGGTA
TAGGGCTTTGTCCCTTTTCCGGATAATAGGTCACATCTTCCTTTAAACCA
TCCACAATTGTTGTCGAGAGACATACCTTCATCTGGAATGGTGTTCAAAT
ATATGTGTTCCGCCATCTTTAGTGGCGGCGACGATGTAATATGGCGTTAT
TCAATTGTGACGTTATATGTTACTATTTTCCCCGAAAAAAAAATACGCAA
TTTTAAGATCTGCCATAGATTTGGAGTAAACAAAAATCTGTCATAGATTT
TATTTATTTACGTTTTGAACGTCATATTTTGCATAGATTGGGAATCTGCC
ATGGATTTTGAACCCGCCAA
>CL47.Contig4_All    size  1385    gap  0  0%
GGTTTGGGTCTTCCACATGATGATTCTACTCGTTGAATATACGAATGGTA
ATTGTTTATCAGCTGGTGGCACTTCTCGAACACATCTTCTGTGAAGTTAA
AGATACTTTGCGGAAGTAACTCGTTTAAGATAAGAATATTTTTCCCGATG
CTTATATTTGTATGCAAGCAAGAGTATGCTTTAAAGACAGACATGCAAGT
TTCAAAGTCGATATGCAAGGCATTAAGAGATGACTGGTCCTTCACGTGTG
CTAAACAATTTCTAATGACATGGCGTATTTCATCATCACTGGTCAAGGCT
GGAATATTGGTTTTCTGCGTAAAATGTTGTGTGGTAAACGTTTTGCTGCT
TTTCATATTAGAAGTGAAAGTAAGAGAGTCAGTTGTCAACCTTAATTTTT
CTTCAGTAGTTGGCATTGCTATTGTTGTGGCTGGTATTTCAGTTGTCGTA
CTCATTACCGTTAGTGGAATCTGTGTTGTCGTAATTGGAATCTGTGTTGT
CGTTAAAGGAATCTGTGTTGTCGTTGTAGATGTAGTAGTTGTGCACATTA
CTTCACGCTCAGCATATTGTATTGATGGATGAAGTAGTCTGTTAATTTCT
TCACATATCTTTGCCTTTTCGTACAGGCAAGTCTTGAAATTAATATGCTT
TTGACAATTGCTTAGCGAATCATTATAATGATGACCCCAACAACTGTTAA
TAGCTTCAATGGTTTCATCTAAGGTTGTACATCCTGATAAACAAGCCCTG
TTATAGTAGGATTTAGATGTTCTGGATAGCATAGAATAGTAAAATGTGAT
ATCGAATAAGCAAGAATCCATAAATATCTCATTTGCACAAACCACACTTT
CATTAAATGTTCTACAAAATTTCTCTACTTGTCCGTCTTGTATTCCACTT
TCATATATTTTTGATTTGCAATTTTGTAAGTCTTGGAAATGTGTACATAC
CGAGTCATTGCAGAACACTTGAATATCCTTCATAGTGTCAGTCCACTGCG
TCTTGACATATTTAGCTGCTGTTTCATCACACATTTTGATTTTCTCGTCA
TACCATTTAGTGATATTATTACCAACAATAATGGACTTGCATAAATCTGT
GAATTTCTTGGTATTTTTGTGTACATCTTGTCTCTCGTATTCCATGTATG
CTTCATCGAACTGAGACTGTAGGCTAACTGCACACTGCTCTGCTTGTTTG
AGGTTACATTGTTTCTGTCCAAATACTTGTCCCACAAGGAAATAAAATGT
TAATATGATTAATGCCATACTGTTCTTTTCTTTTTTCCTGTTGTTTCGTT
ATCGAATACACCACCGGATATAAAATGGTTTACAAACATATCCTGTGAAT
CATATGCATTCGATGTACTATAGTATATAAAGTTT
>CL47.Contig5_All    size  3050    gap  0  0%
AAACTTTATATACTATAGTACATCGAATGCATATGATTCACAGGATATGT
TTGTAAACCATTTTATATCCGGTGGTGTATTCGATAACGAAACAACAGGA
AAAAAGAAAAGAACAGTATGGCATTAATCATATTAACATTTTATTTCCTT
GTGGGACAAGTATTTGGACAGAAACAATGTAACCTCAAACAAGCAGAGCA
GTGTGCAGTTAGCCTACAGTCTCAGTTCGATGAAGCATACATGGAATACG
AGAGACAAGATGTACACAAAAATACCAAGAAATTCACAGATTTATGCAAG
TCCATTATTGTTGGTAATAATATCACTAAATGGTATGACGAGAAAATCAA
AATGTGTGATGAAACAGCAGCTAAATATGTCAAGACGCAGTGGACTGACA
CTATGAAGGATATTCAAGTGTTCTGCAATGACTCGGTATGTACACATTTC
CAAGACTTACAAAATTGCAAATCAAAAATATATGAAAGTGGAATACAAGA
CGGACAAGTAGAGAAATTTTGTAGAACATTTAATGAAAGTGTGGTTTGTG
CAAATGAGATATTTATGGATTCTTGCTTATTCGATATCACATTTTACTAT
TCTATGCTATCCAGAACATCTAAATCCTACTATAACAGGGCTTGTTTATC
AGGATGTACAACCTTAGATGAAACCATTGAAGCTATCAACAGTTGTTGGG
ATCATCATTATAATGATTCGCTTAGCAATTGTCAAAAGCATATTACTTTC
AAGACTTGCCTGTACGAAAAGGCAAAGATATGTAAAGAAATTAACAAACT
ACTTCCTCCATCAATACAATATGCTGAGCGTGAAGTAATGTGCACAACTA
CTACATCCACAACGACAACACAGATTCCTTTAACGACAACACAGATTCCA
ATTACGACAACACAGAATCCACTACCGACAACACGGATTCCTTTAACGAC
AAGACAAATTCCACTACCGACAACACAGATTCCGCTACCGACAACTCAGA
TTCCAATTACGACAACACGGATTCCTTTAACAACACAAATTCCATTTACG
ATAACGCATACTTCACTAACGGCAATGAGTACGACAACTGAAATACCAGC
CACAACAAAAGCAATGACAACTACTGAAGAAAAATTAAGGTTGACAACCG
ATTCTCTTTCGTTTACTTCTAACATGAAAAGCAGTAAAACGTTTACCACA
ACACGTGTTACGCAGGAAACCAATATTCCCGCCTTGACCAGTGATGATGA
AATACGCCATGTCATTAGAAATTGTTTAGCACATGTGAAGGACCAATCAT
CCCTTAAGGCCTTGCATATCGACTTTGAAACTTGCATGTCTGTCTTTAAA
GCATACTCTTGCTTGCATTCAAATATAAGCATCGGGAAAAATATTCTTAT
CTTAAACGAGTTACTTCCGCAAAGTATCTTTAACTTCACAGAAGATGTGT
TCGAGAAGTGTCATCAGCTGATAAACAATTACCATTCGTATATTCAACGA
GTAGAATCATCATGTGGAAGACCCAAACCAAAAACAATTGGATGTTCTGG
TCATAATTATGGCTTGCTGGACTGTGATTCTAGTGCAGGCGGAATGCTTG
TCACTGGTTTTGTACATATAGTAAATATATTAACGTTATTATATAATTTC
ATGTAATTCAATACAAACAATATTTTACATTTTAAAACAATTGAATTTTC
AAATATTTTATTTTGTGGACTTATTGTTATTAAAGTGGAACATTATTATG
TTGAAAAATTATAGCCTCCACACTGCACGATCAGTTTGCATGTGCATAAA
CTATATATTTCGATAGAAACCAAATGAAGATTGAGTCAGTAAAATTTTCT
TCCGCCATGATTTTCGGAATTTATAAAGTATTTTCTAGTACAGTATAAAT
AAGACAAGTGCATAACATAGCTTTAGTGCTGGCAGTCCCTTCATGTAACA
AACGAGAAGATACAGTTTTAATCAAATGCAAAGATGGTTAATTACAATAA
TTTAATCACCTTCAATAATCTAAGAAAAAAATCATCTAAATTTTATCATG
ATTTCATTATATTGAATAAAAATCAGATTCCAATAAGTACACATAATTTC
CTTGTTGAATAAGTCCACCAATAAAAATAATCGAAATGATAATCGGCGGG
ACTGTTGAATGCTTTAATAATCGATATGGAACAACTAAAAAAATCTCAAA
TATATTCAGTGTTTCATAATAATATAGTACGACCTTTTAATAATTTGATA
ATACTCGGCTAAGCATCATTCACACTGACAAATCTTGGATTAATAGCAAA
CTTTCAAACTGTTTTGGTTGAGACATAAATTAAAAAATAAAGGAATTGAA
ATCACACAAACATTGACATTTTTGTACACATTATAACAACATTCCATGAC
GCAGCGATACATTTTTTTTAAAGAATATTTAATTGATACAGAACTTTATC
TAAATTCATTATAATACCAGCAACAAGCTTAATATATATAAAATACAACT
ACTATAAGTTAACACAGGAACAAAGTGACAACGAAAAGACATTATGTATA
TATGTAGGACTCAAATCTATGGCGGGTTCCAAATCTATGGCAGATTCCTA
ATCTATGGCAAATGTGACGTTACAAACGCCAAACAACTCATATCTAAAGC
AGATTTTTGTTTTCTCCAAACCTATGCCAGTTCATTTACGTCACAATTGA
ATAACGCCACATTACATCGTCACCGCCGCTAACGATGGCGGAACCCAAAG
ATTTGAACACCATTCCAAATGAAGGTATTTCCCTCGACAACAATTTGCGG
GTGGTTTTAAAGGAAGTTGTGACCTATAAAAAGTGCTGGACCGACCGAAG
CCCGCGATGAATAAGGACACCGCTGTTTTCAGTACCGGATATTCTAGAAA
AGGAGTTTAATAAGTGAAATATCAAATATCCAGATACCAATTTGATTTAA
ATTGCAATCAAATAAAAAGAAAGTATTAACAATGAAAGACAATTATGTGA
AAGATCAAACTGTTTAGTTTTATCAATCTTTTTTTATATAAAAAACCGCC
>CL47.Contig6_All    size  261    gap  0  0%
ATTTTGTAGGAGTTGTCTTTAGCACAGATGTATACGATTGCTTACCACTG
GTCAAGGCTGGAATATTGGTTTTCTGCGTAAAATGTTGTGTGGTAAACGT
TTTGCTGCTTTTCATATTAGAAGTGAAAGTAAGAGAGTCAGTTGTCAACC
TTAATTTTTCTTCAGTAGTTGTCATTGCTTCTGTTGTGGCTGGCATTTCA
GTTGTCGTACTCATTGCCGTTAGTTGAGTATGTGTTATCGTAAATGGAAT
ATGTGTTGTCG
>CL47.Contig7_All    size  425    gap  0  0%
GTAAATGGAATATGTGTTGTCGTAGGTGGAATCTGTGTTGTCGGTAGTAG
AATCTGTGTTGTCGTAAGTGGAATATGTGTTGTCGTTGTGGATGAAGTAG
TAGTGCACATTACTTCACGCTCAGCATAGTGTATTGATGGTGGAAGCAGT
TTGTTAATTTCTTCACATATCTTTCCCTTTTCGTACACACAAGTCTTGAA
ATTAATATGCTTTTGACAATTGCTTAGTGAATCATTATAATGATGACCCC
AACACGTGTTAATAGCTTGAACTGTTTCATCTAAGGTTGAACATCCTGAT
AAACAAGCCCTGTTATAGTAGGATTTAGATGTTCTGGATAGCATAGAATA
GTAAAATGTGATATCGAATAGGCAAGAATCCATAAATATCTCATTTGCAC
ATTTCATGCTTTCATTAAACGTTCT
>CL47.Contig8_All    size  332    gap  0  0%
GGCGGGTTCAAAATCCATGGCAGATTCCTAATCTATGCAAAATATGACGT
TCAAAACGTAAATAAATAAAATCTATGACAGATTTTTGTTTACTCCAAAT
CTATGGCAGATCTTGGGGAAAGGGTACCGTATAACGTCACAATTGAATAT
AACGCCATATTACATCTTCACCGCCTCTAACGATGGCGGAACCCATAGAT
TTGAACACCATTCAAGATGAAGATATTTCCCTGACAAAAATTTGCGGGTG
GTTTAAAGGAAGATGTGACCTATTATCCCGAAGATAGACCAAATGTGCTG
TACTGGCTGAATCCCGCGATGAATAATGGCGC
>CL47.Contig9_All    size  327    gap  0  0%
GATTGCAATTTAAATCAAATTGGTATCTGGATATTTGATATTTCACTTAT
TAAACTCCTTTTCTAGAATATCCGGTACTGAAAACAGCGATGTCCTTATT
CATCGCGGGCTTCGGTCGGTTCAGCACATGTTATAGGTCACACCTTCCTT
TAAACCACCTGCAAACTGTTGTCGAGGGAAATACCTTCATTTGGGTTCCG
CCATCGTTAGCGGCGCTGACGATGTAATGTGGCGTTATTCAATTGTGACG
TTATGAAAATGATCTGCCATAGGTTTGGAGAAAACAAAAATCTGCTTTAG
ATATGAGTTGTTTGGCGTTTGTAACGT
>CL48.Contig1_All    size  775    gap  0  0%
GTGCACAGTCTATAACAATTGAATGACAATTCAAGTTATGTGTTGTTCTT
GTATGTTTTGTTGTAAGAAGTTGTACTTCGTGTCTGTTTTTGTTTTTGTT
TTTTTTTATTAAATGACAATAAAAGAGTCCAGGAATTCCAGCAGGTCTCT
GCCCTACTGAGTATTTTATATTTATAATATACATTTTTTTCTTTTTATAA
GTTTTCTTTTGAATAATTTTTCAGGGCTATCATATTGGCTTTTTATGTGA
GTTATTCCTAGAAGTCTCTCAAGTCTACCATAGTTCAAAAATTCAAGAAT
GAAACAATTCAACTTTGTCACAGATCGTTTAGTTAAAAAAATAACAGCTG
ATATAGCCATTTAGTTTTTTAAATACAAATGAACAACTAAATCGTAACCT
TTTTATTATTTTTAAAAGTTTAGATGGTTTATATTATAATGCATTTTAAG
CTCTCGTGTTTCTCACTGAAAACCGTATAATTATCTGTACATGACGAACG
GTTTCATTTGTCCTCAGTTTGATCTTTTTAAGGGATGATCATCATCGTAT
TTTAATACACTAAAGTATTTAAATAATCCCGCGCATTGCATGCTAGGCCT
ATGTAACAAAATGTTTTTTTATGAATGAGTAACCTTTCTTTATCATTGGC
CTGTACCAAGTCAGATATAGGAGAGTTGTAAACATTCATGTAATGCGTTT
GAGCTTTTGATTAAGCCTATTGATTTAGGACTTTACGTTTTAAATTTTCC
ACGGATTTCGGTATTTTTGTTATTT
>CL48.Contig2_All    size  345    gap  0  0%
GTGCACAGTCTATAACAATTGAATGACAATTCAAGTTATGTGTTGTTCTT
GTATGTTTTGTTGTAAGAAGTTGTACTTCGTGTCTGTTTTTGTTTTTGTT
TTTTTTTATTAAATGACAATAAAAGAGTCCAGGAATTCCAGCAGGTCTCT
GCCCTACTGAGTATTTTATATTTATAATATACATTTTTTTCTTTTTATAA
GTTTTCTTTTGAATAATTTTTCAGGGCTATCATATTGGCTTTTTATGTGA
GTTATTCCTAAAAGTCTCTCAAGGCAAGCTTCAAATCATATTTTGTTATT
AACAGATTACATAATCGAGTGAAATGGGTGTAATATAATTTAAAG
>CL48.Contig3_All    size  323    gap  0  0%
GCTGTAATAACATGAATTTACTGGTAAATTGCAGAATATGATTGCAAGAC
AAATATCTGTGGTGTCTGTTATATTTTTTTTTTTTATTTAATGACAATAA
AAAAGTCCAGGAAATCCAGCAGGTCTCTGCCCTACTGAGTATTTTATATT
TATAATATACATTTTTTTCTTTTTATAAGTTTTCTTTTGAATAATTTTTC
AGGGCTATCATATTGGCTTTTTATGTGAGTTATTCCTAAAAGTCTCTCAA
GGCAAGCTTCAAATCATATTTTGTTATTAACAGATTACATAATCGAGTGA
AATGGGTGTAATATAATTTAAAG
>CL48.Contig4_All    size  257    gap  0  0%
ATACTGAACTCCGAGAAAAAGTTAAAACGCAAAGTCCTAAATCAATAGGC
TTAATCAAAAGCTCAAACGCATTACATGAATGTTTACAACTCTCCTATAT
CTGACTTGTCACAGATCAATGATAAATAAAGGTCTCTCATTCATGAAAAA
CATGTTTCTTACATAGGCCTAGCATGCAATGCACGGCATTATTAAAATAC
GTTAGTGTAATAAAATACGTTGATGTTCATCCTTTAAAAAAGATCAAACT
GGGGACA
>CL48.Contig5_All    size  234    gap  0  0%
TAAGGGATGATCATCATCGTATTTCATTACACAAACGTATTTTAATAATC
CCGTGCATTGCATGCTAGGCCCATGTAACAAAATGTTTTTCATGAATGAG
TAACCTTTATTTATCATTGACCTGTACCAAGTCAGATATAGGACAGTTGT
AAACCTTCGTGTAATGCGTTTGAGCTTTTGATTTTTCCATTAAGGGACTT
TCCATATTGAAATTTCCTTTGCCTTCGGTATATA
>CL48.Contig6_All    size  753    gap  0  0%
GCTGTAATAACATGAATTTACTGGTAAATTGCAGAATATGATTGCAAGAC
AAATATCTGTGGTGTCTGTTATATTTTTTTTTTTTATTTAATGACAATAA
AAAAGTCCAGGAAATCCAGCAGGTCTCTGCCCTACTGAGTATTTTATATT
TATAATATACATTTTTTTCTTTTTATAAGTTTTCTTTTGAATAATTTTTC
AGGGCTATCATATTGGCTTTTTATGTGAGTTATTCCTAGAAGTCTCTCAA
GTCTACCATAGTTCAAAAATTCAAGAATGAAACAATTCAACTTTGTCACA
GATCGTTTAGTTAAAAAAATAACAGCTGATATAGCCATTTAGTTTTTTAA
ATACAAATGAACAACTAAATCGTAACCTTTTTATTATTTTTAAAAGTTTA
GATGGTTTATATTATAATGCATTTTAAGCTCTCGTGTTTCTCACTGAAAA
CCGTATAATTATCTGTACATGACGAACGGTTTCATTTGTCCTCAGTTTGA
TCTTTTTAAGGGATGATCATCATCGTATTTTAATACACTAAAGTATTTAA
ATAATCCCGCGCATTGCATGCTAGGCCTATGTAACAAAATGTTTTTTTAT
GAATGAGTAACCTTTCTTTATCATTGGCCTGTACCAAGTCAGATATAGGA
GAGTTGTAAACATTCATGTAATGCGTTTGAGCTTTTGATTAAGCCTATTG
ATTTAGGACTTTACGTTTTAAATTTTCCACGGATTTCGGTATTTTTGTTA
TTT
>CL49.Contig1_All    size  1988    gap  0  0%
AATAGAGCTGAGATGAAAGTCTCCATGTAATCCATCATGAGTCGTTTGTC
TGGGTATTACATTGATTTCATCACATATATGCGATACATGACGAAACACA
TGGTAATATGTAATAACATAGTTATTCAATTTCTCCGAATTTTGGGATAA
AACACGTATAAATATCACAATATCGTTATATATGAAACACTTGAATAAGT
TTAAGAACATGAAATAATTGGTGCAACACTTCATGTCCTTATGACAAATT
AAATGCATAGTTGGTTTTCCGATTTGTGATCATATGTTTCATAGTTTCCA
TTTAATCACTTATCACTCTTTTGCTTTTGGAAAATTTCAAAGCTAACTTC
TTTTTAATTTTTTTTTATAGAATTAATAGGCAAGCTTAACACTCTCCGTC
TAAATAACACTTAGACTAGTCCCTATTTGGCAGTAAGCAATAAAACATAA
CAACACATTGATAATTTGCCTCATTTAAAGCTCCACTTACAGTATAAGTT
TGATTGGTTTTAAGCATTCCAAAATTATAGTCCCATCAATTACTATGTCT
TGTTGAATTTTTGCACGAGACTTAAAACTGAATTTGACTGTTTGATTGTT
TCCGGCGATTGACTGTCAGATGAACTTGATTGATTACATGTGACAGACGA
CTGACCTTTGTCGTTTTCCTGTGATATATTTTTATTGTCATCGCTTGGAC
CTTCATTTATTTGAGCAGACCCAATTTGTGTTGCATAAAGTGGATTTTCT
TGTGTATCTAGTCCTATAGCTTCATAGTCACACCCATCTTGTGTCGATAC
AGGTTTATTTAAGACTTCTATATGTCCTGATTTGTCTTGACTATCTGTCA
TTTGAACCGGATTATGTGATTGCATTATATTCGTCGACTCAGTGTCTTTC
TTGATTGGTTTTGGTAATGGTTTACGAACAGGTTTATTGTCAATAGCTAC
ATTTTCAGACTTGATTATTTTCGGTGAAGGTTTAGGCGATGGTTTAGGTC
CTTTCAAAATTGGTTTTATTGCTGCTTTTGGTTTCGGTGGCTGTACAAAA
CGTTCAGCGATTTCATATTCATTCTCATATAATTCATTGGAAGCAGACTC
CTGATTTTTGTTGCCGCCATTAGGAGTATCGTACAGACTTGTATACAGCT
GCTTTTGGTGATCACGTGACTCGGACGCACTAGGCATCTCATAAACACGT
GGTTTAACCATCGGCATGTTTGCATAATCTATCGGTTCGATTCTCTCCCC
ATCCATAGCAGAATATCCAGGATTGGTTGCGATAATGTTTGTCTCCCCAT
CATTTTTTCTATTCCATCTGATGATTTTTCTGACACGTGCAAGTAACGTG
TGGTTTTGCTCAGGCGCTGAATATATGTAAGATATTCTTTGATCTGCTGA
ACTTGGTTCTGCATTGAATACACCACGTCTTTTGAGTATCAAAATAACAG
CCACTAGTACAATGGAAGTCACTAACACGCCAAATAATACTCCCAGGATG
ACAGCAACTGGTGTGTCGTCATCCTCGTCATCTTCTGTCGCCACAGACTT
GGGCGTAGAAGTCCGAATCGTTGTTAGTTCACATAAGTCAATACCACAAT
ACTCCCATCTAGTTTCGGGGTCAGATGTGTAACACCAAGGTCTGTCGTCT
TCATCCGGGTTTCTACAGTAATTTTTATTCCCTCTTCCAGACGGCCATTG
TTTTGGGATGTGTGGAGAGTTACTGTCCCACCTCTGGCAGGTTATACCAC
TTGCTGTTATACTTCTAGTTCCATTGTAAAACGCTTTACCATCTATCCGG
TAATAACAATCATCTGAAGTAGCAGGTAAAATTGCTATAATCTCTATAAA
AAAAAGCGTTGTCAACAAAAATAAACTAGTGTCCATCTTTGATTTAGGTA
AAGGTTAAATAATGTACACATTTAAACGACCGGAAAATGAATCAAATTTA
AAATGACCCGTCACAACTATTCAAACACTAAACCTCCA
>CL49.Contig2_All    size  2225    gap  0  0%
GCTGAGATGAAAGTCTCCATGTAATCCATCATGAGTCGTTTGTCTGGGTA
TTACATTGATTTCATCACATATATGCGATACATGACGAAACACATGGTAA
TATGTAATAACATAGTTATTCAATTTCTCCGAATTTTGGGATAAAACACG
TATAAATATCACAATATCGTTATATATGAAACACTTGAATAAGTTTAAGA
ACATGAAATAATTGGTGCAACACTTCATGTCCTTATGACAAATTAAATGC
ATAGTTGGTTTTCCGATTTGTGATCATATGTTTCATAGTTTCCATTTAAT
CACTTATCACTCTTTTGCTTTTGGAAAATTTCAAAGCTAACTTCTTTTTA
ATTTTTTTTTATAGAATTAATAGGCAAGCTTAACACTCTCCGTCTAAATA
ACACTTAGACTAGTCCCTATTTGGCAGTAAGCAATAAAACATAACAACAC
ATTGATAATTTGCCTCATTTAAAGCTCCACTTACAGTATAAGTTTGATTG
GTTTTAAGCATTCCAAAATTATAGTCCCATCAATTACTATGTCTTGTTGA
ATTTTTGCACGAGACTTAAAACTGAATTTGACTGTTTGATTGTTTCCGGC
GATTGACTGTCAGATGAACTTGATTGATTACATGTGACAGACGACTGACC
TTTGTCGTTTTCCTGTGATATATTTTTATTGTCATCGCTTGGACCTTCAT
TTATTTGAGCAGACCCAATTTGTGTTGCATAAAGTGGATTTTCTTGTGTA
TCTAGTCCTATAGCTTCATAGTCACACCCATCTTGTGACGATACAGGTTT
ATTTAAGACTTCTATATGTCCTGATTTGTCTTGACTATCTGTCATTTGAA
CCGGATTATGTGATTGCATTATATTCGTCGACTCAGTGTCTTTCTTGATT
GGTTTTGGTAATGGTTTACGAACAGGTTTATTGTCAATAGCTACATTTTC
AGACTTGATTATTTTCGGTGAAGGTTTAGGCGATGGTTTAGGTCCTTTCA
AAATTGGTTTTATTGCTGCTTTTGGTTTCGGTGGCTGTACAAAACGTTCA
GCGATTTCATATTCATTCTCATATAATTCATTGGAAGCAGACTCCTGATT
TTTGTTGCCGCCATTAGGAGTATCGTACAGACTTGTATACAGCTGCTTTT
GGTGATCACGTGACTCGGACGCACTAGGCATCTCATAAACACGTGGTTTA
ACCATCGGCATGTTTGCATAATCTATCGGTTCGATTCTCTCCCCATCCAT
AGCAGAATATCCAGGATTGGTTGCGATAATGTTTGTCTCCCCATCATTTT
TTCTATTCCATCTGATGATTTTTCTGACACGTGCAAGTAACGTGTGGTTT
TGCTCAGGCGCTGAATATATGTAAGATATTCTTTGATCTGCTGAACTTGG
TTCTGCATTGAATACACCACGTCTTTTGAGTATCAAAATAACAGCCACTA
GTACAATGGAAGTCACTAACACGCCAAATAATACTCCCAGGATGACAGCA
ACTGGTGTGTCGTCATCCTCGTCATCTTCTGTCGCCACAGACTTGGGCGT
AGAAGTCCGAATCGTTGTTAGTTCACATAAGTCAATACCACAATACTCCC
ATCTAGTTTCGGGGTCAGATGTGTAACACCAAGGTCTGTCGTCTTCATCC
GGGTTTCTACAGTAATTTTTATTCCCTCTTCCAGACGGCCATTGTTTTGG
GATGTGTGGAGAGTTACTGTCCCACCTCTGGCAGGTTATACCACTTGCTG
TTATACTTCTAGTTCCATTGTAAAACGCTTTACCATCTATCCGGTAATAA
CAATCATCGTAACATATGTATCTTATATACAAACTCTCATCTGGTCCCGT
ACACGAATCTCCATAAATACGATCGAATGCATACAACGTGCAATTACGAT
TCCATTGACAACGACCTTTGACATGCAAGGTCACATCATTTGTTTTACAG
AAGAAAGCGTCTCCTTCATAAGAGGCGTATTCAATAATAACAACTTTTCC
TGGAGGACATTGTAATACTTTGGTTCTGCCTTCCCTGATCTCAATTTGCT
CTGAAGTAGCAGGTAAAATTGCTATAATCTCTATAAAAAAAAGCGTTGTC
AACAAAAATAAACTAGTGTCCATCTTTGATTTAGGTAAAGGTTAAATAAT
GTACACATTTAAACGACCGGAAAATGAATCAAATTTAAAATGACCCGTCA
CAACTATTCAAACACTAAACCTCCA
>CL49.Contig3_All    size  2239    gap  0  0%
TGGGGTATATAAAACATATTTTTGCCGTTTATTGTACATAACAATTTTTA
AATCTAAACAAATAGTTGTTTTAGTTAAATAGAATGAAATTCATGATTTA
TTCCTTTGGTTTTGGGTAGAACTGTTTTTCATCCCTCTCATTAAGTCCAT
CAGGTTCAAGAGTACGTAGCTGATGCATCCAGAACCTTTCTCTCTGTTTT
CTCCTTTCGGAGTCCCAATTTTGATTTACCTCAATTATTTGAAAGGTGAT
ATTATCAAAAGTATGTCCTGTTCTTAAGAGGTGTCTCGTAATTGGACAGT
TTCTTCCTTTTGTATAGAACGACCGGTGATTGTTAAGTCTGATGTTGAAT
TTAGTTTCTGTTTCACCAACATACTGCAGCTTGCAAGTTCCACAAAGATT
ATAGCAATTTTACCTGCTACTTCAGATGATTGTTATTACCGGATAGATGG
TAAAGCGTTTTACAATGGAACTAGAAGTATAACAGCAAGTGGTATAACCT
GCCAGAGGTGGGACAGTAACTCTCCACACATCCCAAAACAATGGCCGTCT
GGAAGAGGGAATAAAAATTACTGTAGAAACCCGGATGAAGACGACAGACC
TTGGTGTTACACATCTGACCCCGAAACTAGATGGGAGTATTGTGGTATTG
ACTTATGTGAACTAACAACGATTCGGACTTCAACGCCCAAGTCTGTGGCG
ACAGAAGATGACGAGGATGACGACACACCAGTTGCTGTCATCCTGGGAGT
ATTATTTGGCGTGTTAGTGACTTCCATTGTACTAGTGGCTGTTATTTTGA
TACTCAAAAGACGTGGTGTATTCAATGCAGAACCAAGTTCAGCAGATCAA
AGAATATCTTACATATATTCAGCGCCTGAGCAAAACCACACGTTACTTGC
ACGTGTCAGAAAAATCATCAGATGGAATAGAAAAAATGATGGGGAGACAA
ACATTATAGCAACCAATCCTGGATATTCTGCTATGGATGGGGAGAGAATC
GAACCGATAGATTATGCAAACATGCCGATGGTTAAACCACGTGTTTATGA
GATGCCTAGTGCGTCCGAGTCACGTGATCACCAAAAGCAGCTGTATACAA
GTCTGTACGATACTCCTAATGGCGGCAACAAAAATCAGGAGTCTGCTTCC
AATGAATTATATGAGAATGAATATGAAATCGCTGAACGTTGTGTACAGCC
ACCGAAACCAAAAGCAGCAATAAAACCAATTTTGAAAGGACCTAAACCAT
CGCCTAAACCTTCACCGAAAATAATCAAGTCTGAAAATGTAGCTATTGAC
AATAAACCTGTTCGTAAACCATTACCAAAACCAATCAAGAAAGACACTGA
GTCGACGAATATAATGCAATCACATAATCCGGTTCAAATGACAGATAGTC
AAGACAAATCAGGACATATAGAAGTCTTAAATAAACCTGTATCGACACAA
GATGGGTGTGACTATGAAGCTATAGGACTAGATACACAAGAAAATCCACT
TTATGCAACACAAATTGGGTCTGCTCAAATAAATGAAGGTCTAAGCGATG
ACAATAAAAATATATCACAGGGAAACGACAAAGGTCAGTCGTCTGTCACG
TGTAAACAATCAAGTTCATCTGACAGTCAATCGCCGGAAACAATCAAACA
GTCAAATTCAGTTTTAAGTCTCGTGCAAAAATTCAACAAGACATAGTAAT
TGATGGGACTATAATTTTGGAATGCTTAAAACCAATCAAACTTATACTGT
AAGTGGAGCTTTAAATGAGGCAAAGTATTAATGTGTTGATATGTTTTATT
GCTTACTGCCAAATAGGGACTAGTCTAAGTGTTATTTAGACGGAGAGTGT
TAAGCTTGCCTATTAATTCTATAAAAAAAAAATTAAAAAGAAGTTAGCTT
TGAAATTTTCCAAAAGCAAAAGAGTGATAAGTGATTAAATGGAAACTATG
AAACATATGATCACAAATCGGAAAACCAACTATGCATTTAATTTGTCATA
AGGACATGAAGTGTTGCACCAATTATTTCATGTTCTTAAACTTATTCAAG
TGTTTCATATATAACGATATTGTGATATTTATACGTGTTTTATCCCAAAA
TTCGGAGAAATTGAATAACTATGTTATTACATATTACCATGTGTTTCGTC
ATGTATCGCATATATGTGATGAAATCAATGTAATACCCAGACAAACGACT
CATGATGGATTACATGGAGACTTTCATCTCAGCTCTATT
>CL50.Contig1_All    size  285    gap  0  0%
AGTATTTAGAAGGACGTGTTAAATTGGTAGAAGAAAGGCTGGCGCTTTAT
AGAATATCAGTTCGGGATTCTACAAAAGAAGTAGGCATTGTTTCAACCGA
CTGCAAAAGACTCGAACAGCTTATAGAACGACTCGTGGTCCATGAATCTA
CAACAATAGAAAAAACGCTAATAGAACTAAGGGAAAGTACGGAAACTCGT
AGGTGTGTCTTAGAAGAGTCAATTGATGAAATACTTAAACAAGCACCAGG
TGTTTCCGTACTTTCCCTCAGTTCTATTAGCGTTT
>CL50.Contig2_All    size  1985    gap  0  0%
GAGAATGATATAAACAGTAATATTACTTGAATGCGACAAACTGAGGCTTG
GCTGATCACGCTACTGTAGATATAAGATTCGATACAGAGGCTAGATAAAA
GAATGATTATATATACAGAAAACTTGTTAAAAGAATTATTAAATGTTTTG
GAGATTTCATAACGGATGAAAGACTGTCAATGCGATAATCATCAAATAAG
ACGTTTATGAATAGAGAGAAAAGCACACGTGAAAAGATGTGAGGGAAATT
TTGACTGATTGATTTATAAAGCTTTCAATTTCAAATTTGTTCATTTTTCT
GACAAACATGAACGGGCTACCAGGAATCGAAGTTCTCTTCCGGGAAAATA
AACGCCTTGCAAATAAACTTACAAAGGATGAACTAAAGTCACTAAAGACC
TACATCAGCGATCGTCTATTACACGACCACGAAGAACTCTTATTTAACTA
TAATACTCTCAAATCTTCTCACAACTCTAGTATACAAGAACTTAAACAGA
CTATAGAACAACTAGAAAAAGAACTTGCTTTCAAAAATGAAATAATTACA
AACTACAAATCTAGTGATGAAAACTTAGCTATAGTCTACAAAAAACGAGG
AGAGAAACTTGAGAAGAGACATTCTGTTTTGCTCGAAGATCATGAATCTA
ATAAAGGTACGGTAAAGTTGTTTGAACTAAGAGTTCAAAACTTACAAAAG
GAACTTGAAGAATATCAACAAAAGGAAGAACAACAGGCGAAACTTATAGA
AGAACAGGAGGAAGCCATAAAACGACTCCATGAATCACAAGACAACGTTA
TAAACAGTGACAAGCTAGCTAAAGACCTTCTAAAAGTTAAACTAGCTGTG
GATGACAAAACCCGGGAATTTCAAAAGATTAAGCAACTTAATGCAGAGTT
ACTTGGTCAGATTGAGGCGTACAAATCAAAATGTACGGAACTGCAAACAA
ACATGGAGAAAATCAAAACTGATTTCAACAATCAAACAAAAGAGTTTAGA
TCAAAATGTGAACAAATTGCATCGCTTCAATACCATATAGATATGGAAAA
ACGCACAACTAGTGAGTTACAGAAGGAACTCCAATCTTTATTGGGACCAC
TAAATAATATTCAAGGGCAACAAGGTCAACAAGGAGACCAGAACAACAAA
GACGCCTCTATGTACAAAGCTGAATCAATGCGATCTCAAATTCAGTATTT
AGAAGGACGTGTTAAATTGGTAGAAGAAAGGCTGGCGCTTTATAGAATAT
CAGTTCGGGATTCTACAAAAGAAGTAGGCATTGTTTCAACCGACTGCAAA
AGACTCGAACAGCTTATAGAACGACTCGTGGTCCATGAATCTACAACAAT
AGAAAAAACGCTAATAGAACTAAGGGAAAGTACGGAAACTCGTAGGTGTG
TCTTAGAAGAGTCAATTGATGAAATACTTAAACAAGCACCAGGTGTTATA
TCACGTGACGCAAATGAAATTCGCGCTCAAATTACATCACTAAAAAAGCA
AGCAGAACAAAGCAGATTGAATGACGTTATAACAAGATGTTCTAGACTAT
TTCCGAGAATAGAAGCCTGTGAAAAAGCCCAGTTTGCGATTAACGATAAG
GTTATAAGCAAACAGTGGAAGGAAAGCACAACTCCACCAAAGTATACACC
GAAGCCAAGACGAAGTATAGATCATACAAATACAACATTTTCTGGGTTGC
CAAAGAAACCCCCACCGATGCCACTGCTACTTCGATCAAAAACTCACAAT
GGAAATTCTCCTGTTTGGAAAAGAAAGTATTCTACTTCTATGGATAGCAT
TTTACTATCTCCAACCTTGATTGATCTGTCTGTTAGTCCAAATCCGTCAC
CTCGTGCTGCAACGGAAACGAAGTCGAGGGTGTCATTCTTCCCGCCAGGT
CGACCACTTTCGGCATTTTCAAATTCGTCTCTTGGAAAGACTAGCCAATA
AAGTGGACTTGATTTACTTATGAACGTATTAGACA
>CL51.Contig1_All    size  422    gap  0  0%
CGTTCGTCGGATAGGTTGAGTACACAAAAACGATATGCTTGATCCTTTAC
GTTTTTAGTTTTGACAAAAACTGACTCACAAGTGTGTTTTTGCGTTTCTG
ATTTCAATACAGGCTATTTTTAGTTGACAATGATAACGTTTCCATATATT
AGATTTATGACATAAGACTTCTCATGTGAATTTAAAGGTTTGGTCATCCA
ACAGACTATTGGAATCCCAATGGGTACCAATTGCGCTCATCTACTTGTAG
ATTTGTTTTTTTGTATTTTTATAAAGCAGAATTTATTCAAGGGCTAGTAC
AGAAAAGAGATTAGTCCAGTCTTTTAATGCCACCTTTCGGTATATTGATG
ATGCACTGTCTCTTAATAATAAAAGATTCAGTCATCATTTGCATTAAGTA
TATCCAAGTGAACTTGAAATTA
>CL51.Contig2_All    size  589    gap  0  0%
TATACTCCATATGCTGGTGCCGCTGGGATGTTGCTACACAGAAATGGAAA
GTTGACTATAGGAAAATTAAAATCATCGCGTTTGTCATAAATTTTGGAAT
TCAACCTACCATCAGTAGTCATTTAGAGAAAAAGGTATAAATATGAAGCA
GATTTATCTGTGTCGGTAGTATCTTTAATTTCAAGTTCACTTGGATATAT
TAAATGTAAGTGATCAACTGAATCTATTATTATTAAGAGACAGCACATCA
TCAATATACCGAAAGGTGAAATTAAAAGACTGGGCTAATTTCTTTTCTCC
TTTCTGTACAAGCCCTTGGATAAAGTCTGCTTCATAGGAATACAAAAACA
AATCTGCAAGTAGAGGAGCACAATTGGTACCCATTGGGATTCAAATAGTC
TGTTGGAAGACCAAACCTCCAAATTCTACAAATATGTTGTCAATTAAAAA
GTCCAGCATGGCAGTGATATCCTCGTCGGTAAATTAGGTGTTATACATTT
TTGTGTAGAGGAATGGATTATTTGTTATCTCCCCTTAGATATTTGTTATT
TCTGTTATGTAGCCACAATTATGATCAAATAAACAAAAG
>CL51.Contig3_All    size  645    gap  0  0%
CACAAAACTCGTTCGTCGGATAGGTTGAGTACACAAAAACGATATGCTTG
ATCCTTTACGTGTTTAGTTTTGACAAAAACTGACTCACAAGTGTGTTTTT
GCGTTTCTGATTTCAATACAGGCTATTTTTAGTTGACAATGATAACGTTT
CCATATATTGGATTTATGACATAAGACTTCTCATGTGAATTTAAAGGTTT
GGTCATCCAACAGACTATTGGAATCCCAATGGGTACCAATTGCGCTCCTC
TACTTGCAGATTTGTTTTTATATTCCTATGAAGCAGAATTTATCCAAGGG
CTTGTACAGAAAGGAGAAAAGAAATTAGCCCAGTCTTTTAATTTCACCTT
TCGGTATATTGATGATGTGCTGTCTCTTAATAATAATAGATTCAGTTGAT
CACTTACATTTAATATATCCAAGTGAACTTGAAATTAAAGATACTACCGA
CACAGATAAATCTGCTTCATATTTAGACCTTTTTCTCGAAATGACTACTG
ATGGTAGGTTGAATACCAAAATTTATGACAAACGCGATGATTTTAATTTT
CCTATAGTCAACTTTCCATTTCTGTGTAGCAACATCCCAGCGGCACCAGC
ATATGGAGTATATGTGTCTCAATTGATACGTTACTCTAGAGCTAG
>CL52.Contig1_All    size  293    gap  0  0%
ACCACTTTTAATAAATTCTCAATTGTCACAAAGGAATACACACAAAGATC
ACTGCTTAATATTTTGTTTCCCACTCCTGCGAATCAGTGTTTTTTTCTGT
TCAACAACAACTATAACCACTTTCGACAATCTCTATGAACGTCACTTTAT
TTTAATAACTGTTTCTTTACTTTTCATATGTCTATTCTTCACTAATTATT
ATTTGACAATCATATTGTTTGAAATCTGTCGACCTTCCACCAGGACCACT
ACCCCTGATTTTTACATGATTTGTCCTTTCAGATTTCTTCGGG
>CL52.Contig2_All    size  699    gap  0  0%
GGTTGAATGAAAAGTTTTAATAAAACTGAAATTATTAATGAATACATATT
GTGCATATACAATTTAACTTTCGCCGCTTTAAATAAATTTCTCAATTGTC
ACAAAGGAATATACACAAAGAACACTACTTCACATTTCGTTTCCCAATAT
CATTTCCAACTCCTGCGAATCAGTCTTTTTCAGTTCAACAACAACTGTAT
CCACCTTCGACAATCTCTATAAATGTCACCTTATTTTAATAATTGTTTCT
TTACGTTTTATATGTCTATTCTTCACTGATCATAACTTGACAATCATATT
TTTTAATATCTGTTGACCTTCCACCAGGTCCACCACCACGAATTTTTATA
TGATCTGTCCTTTCAGATTTCTTCGTGTCCATTTTTTTAGTTGTTATAAT
AACTTCAATATGTTCAAGGAGACCTAACCTTTCTAACTCCTTCAGAACCC
ATAAACGTCTATTATCAGCGGAAACGTATTCACCGTCAATAAGTTTAACC
TTGATCCTTGGTAAGTCTTTGACAGACATTATACCATCTGAAATATCATC
TCGAGTTTCTCCTATCAGGCGGCCATTTCTGAATTTGCCTGCAATGGACT
TTTGAGAGTATAAAAGTTCCGATGGCTTGACACTGTACAATGGCATTTTG
TAAATATTCCATAAAACAAATCATAAGTAATACTTGTTTCAAATTCTAA
>CL52.Contig3_All    size  756    gap  0  0%
GAAAATTCAACGGGTACATAAAATAATCTTACCATTACGAAAAGTTGTAT
TCTACGACAGATATTTCAACTAGTATTACCTATGATTTATTTTATGGAAT
ATTTACAAAATGGCATGTTACAACGTGAAGCCATCGGAGATTTTATACTC
TCAAGTTTCTATTGCAAACAAATTCAAAAATGGCCGCCTGATTGGGGAAG
TTCTAGATGACATATTAGAGGGTATCACGTCTGTCGGAGAAATACCAATG
ATTGAGGTTAAACTTATTGACGGTAAATACGTTTCCGCTGATAATAGACG
TTTATGGGTTCTGAAGGAGTTAGAAAGGTTAGGTCTCCTTGAACATATTG
AAGTTATTATAACAACTAAAAAAATGGACACGAAGAAATCTGAAAGGACA
CATCATATAAAAATTCGTGGTGGTGGACCTGGTGGAAGGTCAACAGATAT
TAAAAAATATGATTGTCAAGTTATGATCAGTGAAGAATAGACATATAAAA
CGTAAAGAAACAATTATTAAAATAAGGTGACATTTATAGAGATTGTCGAA
GGTGGATACAGTTGTTGTTGAACTGAAAACGACTGATTCGCAGGAGTTGG
AAATGATATTGGGAAACGAAATGTGAAGTAGTGTTCTTTGTGTATATTCC
TTTGTGACAATTGAGAAATTTATTTAAAGCGGCGAAAGTTAAATTGTATA
TGCACAATATGTATTCATTAATAATTTCAGTTTTATTAAAACTTTTCATT
CAACCG
>CL53.Contig1_All    size  268    gap  0  0%
CGGACACCTCAAACTACCACATTTGGTTTTAATTCCATAAAACAAAGCTC
CGTTTTCATTTCCGGTTTTATTGTCAACAGGCTCTGCATCTTTGTCAACA
CATAGATATTCTTTATTACTCTGAGTCATATGACCTGACATGAGATATCC
GGTGTACTCAAATGACCAGCCCTTGTAGCAGGTTTTCCTCCCTGGTATCA
TAAGAACAGTCGATCTTTTTCTTTGATAGCAAACAGAACATGTCACCTCT
TTTTCATGTAAATTGCTA
>CL53.Contig2_All    size  658    gap  0  0%
GTAATTGTGACAAACCAAGAAGGTAAAAGTAGCAAACATGCTTTTGTCAA
ATTTAGCAGTTGTTATAACAACAAGCTTTGTGCTTGTCCAATGTCATGAT
TGCAAAGATTATGATCTATCGGCTTCTGACCAGTCTTTGATAGATATGAT
GAAACATTACCTCCATACCTCTAGAAAAGAGCAAGGACCTTCAACAGGAA
AACAGGGAGCCTCAGGTGTGACATATGTACGCTGGGGAAAGAAAGAATGT
AGCAGAGCAGGAGAACTTGTATACACAGGACAAGTTGGTGGTAACCAACA
TACAAGCAAAGGAGGAGGTGTAAACTATCTATGCCTACCAAACGACCCTG
AAAATGGAGAACCAAACAAAGGTGGTAATGTCCAGTTATTTGGGGCCGAA
TATCAGATTGATTCATCTTACGGATCAAGTAATATGGTTCAAAAGGAGGT
GCCATGTGCGGTTTGCTACCAAAGAAATAGATCGACTGTTCTAATGATAC
CAGGGAGAAAAACCTGCTACAAGGGCTGGACATTCGAGTACACCGGTTAT
CTTATGTCAGATTATAAGGATTACAGTTACAAGGACTATGTATGTGTTGA
TAAAGATGCAGAGCCTGTGGACAATAGAACTAGTGATGAAAACGGAGCTT
TATTTTAT
>CL53.Contig3_All    size  700    gap  0  0%
GGATTGTATTATTGTTTTATATAAATTAAATGCATTTAGTATCTTTTCTT
GCTTTAATAAACTATTTTGTACAAACAACGCATTGCACCTCTACTGCATC
TTTGTATGGAGGACACCTCAAACTGCCACATTTAGTTCTGATTCCATAGA
ATAAGGCACCATCTTCATTTCCAGTTTTATTGTCGAGAGGTTCAGCATCT
TTGTCAACACATGCATAGTCTTTACTGCTGTAAGTCTTATAATCCGTCAT
TAGGAAACCACTGTACTCGGATGTCCATCCCTTGTAACATGTTTTTCTAC
CTGCAATCATCAGATAAACAGATCTTCTTCTTTGGAAACAAACAGCGCAT
GGTACTTCTTTTTCGCGCATATCCCCTTTCATTCCTGATGGTTTGTACGA
TGAACCAATCTCATATTCCGAACCAAATAATTGGGCATTGTCATCTTTCT
GTGACTCTCCATTTTCCGGATCATTTGGTAGACAAAGATAGTTTACACCT
CCAGCTTTGTTTCCATGGTAATTTCCTCCAACCTGTCCTGTATAAACCAT
TTCTACTCCTTTCGGACATCCTTTCTTTCCCCAACGTACATATGTCAAAC
CCGAGGCGGCTGGCTCTCCTGTTGAAAGACCTACCAATTTTTTAGAGGTA
CGAAGGTAATGCTTCATAAGAAAAGACTGATCAGATGCAGATAGGTCATA
>CL53.Contig4_All    size  396    gap  0  0%
AACGGAGAACCCTTATCTGGTGCTAATAACCAGATTTTTGGTGGCGAGTA
TGAGACTACTTCATCATATGGACCATCAGGAATGAAAAGCACTTTAACCA
ATAAAGAGGTACCTTGTGCTGTTTGCTACCAAAGAAAAAGATCAACTGTT
CTTATGATACCAGGGAGAAAAACCTGCTACAAGGACTGGACATTTGAGTA
CACCGGTTACATTATGTCAGATTTTAAGGATTACAGCAGCAAGGAATTTG
TATGTGTTGACAAAGATGCCGAGCCTGTCGACGATACAAATAAGGATGAA
AACGGAGCTTTGTTTTATGGAGTGAAAACCAATTGTGGCACTTTGAGGTG
TCCACCGTACACAAATGCAGTAGATGTTTACTGCGTTGTTTGCACG
>CL53.Contig5_All    size  459    gap  0  0%
TCTCCGTTTTCGGGGTCGTTTGGTAGGCATAAATATGTTACACCTCCTCC
TTTATGTGTATATTGGTTACCACCGACTTGTCCTGTATATACCATCTCGA
CTCCAGTTGGACATCCTTTCTTTCCCCAACGTACATATGTCACACCCGAG
GCGACCGGCTCTCCTGTTGAAAGGCCTACCAATTTTATAGAGTTACGAAG
GTAATGCTTCATAAGAAAAGACTGGTCAGATGCAGATAGGTCATAATCTT
TACAATTATGACATTCGACAAGAACTATGGTTGTTGCTATAACAGCGGTC
AAATATGACAAAAACATGTTTGCTACTTCTTTCTTCTTTGGTTTAAATAA
TAACAAATCGCTGTAAAGCCTGTATATTGAGTTTTGCTTAAAACTAGAAT
GCATACATGTAGGCTTATGGTCCATCAATACATACGCATCTGTTGTTATG
ATGTAAATG
>CL53.Contig6_All    size  530    gap  0  0%
GGCCTTATGGCTACGGCGGTTTTGTTACAGCTCCTACAAAAAGTTGATTC
ATTTTGTGTAGAATGTCGTAAGACAATTAGTTTTTGCTGAGACGAAGTTC
TATATGAATTTTGAAGAGTGTAGAGCAGTTGAAGAAGTCAGTTATGTTGA
ATTCTGAATATATTTCAAAAGAAAACGTAGAAGAAAACAAAGACAAATCC
AATATGGCGGACACCAGTGAACAGGGACAAGTTGGTGGTAACCAACATAC
AAGCAAAGGAGGAGGTGTAAACTATCTATGCCTACCAAACGACCCTGAAA
ATGGAGAACCAAACAAAGGTGGTAATGTCCAGTTATTTGGGGCCGAATAT
CAGAGTGATTCATCTTACGGATCAAGTAATATGGTTCAAAAGGAGGTGCC
ATGTGCGGTTTGCTACCAAAGAAATAGATCGACTGTCCTAATGATACCAG
GGAGAAAAACCTGCTACAAGGGCTGGACATTCGAGTACACCGGTTATCTT
ATGTCAGATTATAAGGATTACAGTTACAAG
>CL53.Contig7_All    size  824    gap  0  0%
AATAGATGTATTTGCTTTTATCAACTATTTTGTACAAACAACGCATCGAA
CATCTGTCGCATCTTTGTATGGAGGGCACCTCAAACTGCCACATTTGGTT
CTGATTCCATAGAATAAGGCCCCGTCTTCATTTCCAGCTTTATTGTCGAG
AGGTTCTGCATTTTTGTCAATACATGCATACTCCTTACTGCTGTGACGTT
TATGATCCGTCATAAGATAACCACTGTATTCCGATGTCCAGCCCTTGTAG
CATGTTTGTCTTCCTGGAATCATCAGATGAACAGATCTTCTTCTTTGGAA
ACAAACAGCGCATGGTACTTCTTTTTCGCGCATATCCCCTTTCATTCCTG
ATGGTTTGTACGATGAACCAATCTCATATTCCGAACCAAATAATTGGGCA
TTGTCATCTTTCTGTGACTCTCCATTTTCCGGATCATTTGGTAGACAAAG
ATAGTTTACACCTCCAGCTTTGTTTCCATGGTAATTTCCTCCAACCTGTC
CTGTATAAACCATTTCTACTCCTTTCGGACATCCTTTCTTTCCCCAACGT
ACATATGTTACACCTGAAGCAACCGGCTTTCCTGTTGAAATGCCTTCCTC
TTTTCTAGTTGTACGAAGATAATGCTTCATTAGAAAAGACTGGTCAGATG
CCGATAAGTCATAATCTTTACAATCATGACACTGGACAAGCACCAAGCTT
GCTGTTACAATAACTATCAAAGCTGACAAGAACATGTGTGCTTTTTTTTT
CTAATTTGTAGTCACAACAAAAAGTCACTGTAAAGTCTGTATATGGAGTT
GTGCTTGAAATTAGCATGTATACA
>CL53.Contig8_All    size  678    gap  0  0%
TTTGCATAGCGATTCTTCTCTTTATTTAACCCAAATCATTTATTTTGTAC
AAACAACGCATTTAACAGAAACTCCATTTTTGTAAGGTGGACACCTTAAA
CTGCCACATTTGGTTTTTACTCCATAAAATAAGGCCCCATCTTCATTGCT
AGATTTATTGTCAAGAGGTTCGGCATCTTTGTCTACATATAAATAATCCT
TACTGCTGTGATTCTTATGATCTGTCATTAGAAAACCACTGTACTCGGAT
GTCCAGCCTTTGTAGCATGTTTTTCTACCTGGAATCATCAGATGCACAGA
TCTTCTTCTTTGGAAACAAACAGCGCATGGTACTTCTTTTTGTTGCATAT
CCGCTTTCATTCCTGATGGTTTGTATGATGAACCAATCTCATATTCCGAA
CCAAATAATTGGGCATTGTCATCTTTCTGTGACTCTCCATTTTCCGGATC
ATTTGGTAGACAAAGATAGTTTACACCTCCAGCTTTGTTTCTATGAGAGT
TTCCACCAACTTGTCCTGTATAGACCATATCTACTCCTTTCGGACATGTT
TTCTTTCCCCAACGTACATATGTCAAACCCGAGGCGGCTGGCTCTCCTGT
TGAAAGACCTACCAATTTTTTAGAGGTACGAAGGTAATGCTTCATAAGAA
AAGACTGATCAGATGCAGATAGGTCATA
>CL53.Contig9_All    size  771    gap  0  0%
AAAGAAGTAGCAAACATGTTTTTGTCACATTTGACCACTGTTATAGCAGC
AACCATATGTATAGTTCTTGTAGAATGTCATGATTGTAGAGATTATGACT
TGTCGGCATCTGACCAGTCTTTTCTTTTGAAGCATTACATTCGTACCGGT
AGAAAATCAGTAGGCCTTTCAACAGGATGGCCAGAATCCTCGGGTGTGAC
ATATACACGGTGGGGAAAGAAAGGATGTCCAGCTGGAGTAGAAGTTGTAT
ATACAGGACAAGTTGGTGGTAACCATTATACACATAAAGGGGGAGGTGTA
ACATATTTATGCTTACCAAACGACCCCGAAAACGGAGACCCCTTATCTGG
TGCTAATGACCAGATGTTTGGTACTGAATATGAGCTGTCATCAAAGTATC
ATAAACCATCAGGAATGAAAAGCGATTTACCAAATAAAGAGGTGCCATGT
GCTGTTTGCTACCAAAGAAAAGGATCAACTGTTCTGATGATACCAGGGAG
AAAAACATGCTACAAGGGCTGGACATATGAGTACACCGGTTATATCATGT
CAGATTATAAGGATTACAGCAGCAAGGAATTTGTATGTGTTGACAAAGAT
GCCGAGCCTGTCGACAATAAAAATAAGGATGAAAACGGAGCTTTATTTTA
TGGAGTAAAAACCAATTGTGGCAGTTTGAGGTGTCCACCGTACAAAAATT
CAGTGGCTGTGCACTGCGTTGTTTGCACAAAATAAAATCCTTTGTTAAAT
ATAGCAAAGAAACTTCATGCA
>CL54.Contig1_All    size  662    gap  0  0%
TTGCGATACATGTGAAGCTAATCACAAAACGTTCAAAGTGACGCTTAATC
ACAAGGTAGTTCCGATCAAAGATATAAATGAAGATACGCCTATTTATAAT
ATTTGTGCGTTTGTTGCTTGCGACGAACACCCAGATAAGATAATTGAGAT
ATACTGCAACGATCACTCCCAGCCATGTTGTACCATTTGTGCTACTGTAC
ACCATAGAAAATGTGAACAAGTTATTACCATAGATAAAGCGGTATCTGGT
GTAAAAGAATCCACTAAAGCACAGGAACTGACGACGAAGTTAAAAGAAAC
AAGCCAAAAACTAGAAGAAATTATTCAAAATCGAAATCAAAACACAACAC
ATTTTGAAAACGAAATAGATGGTATTTTAGACGACATAACAAACATACGT
AAAAAGTTAAATGAGAAATTAGATAAACTTGAAAACAAAATAAGAGAAAA
AGTAATCAGTGCTAAAAAAGTCAATGTTCTCAAACTAAGTGAAGAGACTA
CTGAACTATCAGCCTTGAAGAGTACATTTGATCATTGGAAGAGTTTATTT
GAAGCGTGTTTATCCCAGGGATCTGAAATACAATGCTTGGTCAAAATGCA
GGAGATTTGCAAGAAAATGCCACAGTTGGAAAATGATTTGTCAAATTGTA
TAAAAGAAATAA
>CL54.Contig2_All    size  208    gap  0  0%
GTTAATAGAGACAAGCCAAAAACTAGAAGACATTATTCAAAACCGAAATC
AAAACACAACAAATTGTGAAAACGAAATAGATGGTATCTTAGTTGAAATT
GCAAACGCGCGTAAAACGTTAAATGAGAAATTAGATAAACTTGAAAACAA
AATAAGAGAAGAAGTAATCAGTGCTAAAAAAGTCAATGTTCTCAGACTAA
GTGAAGAG
>CL55.Contig1_All    size  872    gap  0  0%
GCCGTCCTGAATTATATCCGCTCCAGTAAAACAGCAATTTTCACGATCAT
TGCTAGTTCGACCCTTGAAAAATGTTTCTAATGTTGCTGGCCTCGGTATT
ATCCGATTGTATGGAAATGGTGAAACTGATTTCGGAAGCATTAATGGTGG
TAGTGGGCTTGGACTTCGTTTCCTAAGCTTACGGGGTGTTACTACTGGTG
ATCTTGCAATTTCATAAGGAGGTGTTAATGCCTTTCTCTGATGTGCTGCT
GGTGGCATAGCAACAGGTGATTTTCGTGCAGTACTCATAGGAGACAACGG
CAGGCTACGAACAGATTCAATCTCTATTTCTCTGCGTTTATCATCACGGT
GTGTATGGGTATGCCGAGTTTCGTGATGCTGATGTTCACGATGTGTGCGG
TCATTGTGGTCGTGTTCCCGGTGTGTGTGTTCGTGGTGAATATGATCTCG
ATGTGTGTGTTCGTGATGAATATGATCCCGATGTGTGTGTTCATGATGAA
TATGATCCCGATGTGTGTGATCGCTGCGATAAGTCATCGGTTCTACGTTG
TATGGTGCGGTAAGATTGACGTTTGCTTGAGTTGTGGTCAGTCTACCTAG
ATCATCTAACCCGTTAACGACTGCTTGCAAGGTGCTATCTGCGCTGAAAT
TGATGAACAGATCTTTTAACCTGGTTGTTAAATCTGCCAACTTGTTCTCG
CAGGACTGAGATTCATTTTTTACATTATCTATGGCAAGAATGACATCCGT
ATCGGAACCATGGCGCATTGAATTTTGAATTAAAGCGATCGCGTTTTCCG
TCGTGCTCACCAGACCATCACATGTTTCTATAACTTTGTCGTATTGTTCT
TTTTCTTCAGCGTGAGCAGTTT
>CL55.Contig2_All    size  842    gap  0  0%
GCCGTCCTGAATTATATCCGCTCCAGTAAAACAGCAATTTTCACGATCAT
TGCTAGTTCGACCCTTGAAAAATGTTTCTAATGTTGCTGGCCTCGGTATT
ATCCGATTGTATGGAAATGGTGAAACTGATTTCGGAAGCATTAATGGTGG
TAGTGGGCTTGGACTTCGTTTCCTAAGCTTACGGGGTGTTACTACTGGTG
ATCTTGCAATTTCATAAGGAGGTGTTAATGCCTTTCTCTGATGTGCTGCT
GGTGGCATAGCAACAGGTGATTTTCGTGCAGTACTCATAGGAGACAACGG
CAGGCTACGAACAGATTCAATCTCTATTTCTCTGCGTTTATCATCACGGT
GTGTATGGGTATGCCGAGTTTCGTGATGCTGATGTTCACGATGTGTGCGG
TCATTGTGGTCGTGTTCCCGGTGTGTGTGTTCGTGGTGAATATGATCTCG
ATGTGTGTGTTCGTGATGAATATGATCCCGATGTGTGTGATCGCTGCGAT
AAGTCATCGGTTCTACGTTGTATGGTGCGGTAAGATTGACGTTTGCTTGA
GTTGTGGTCAGTCTACCTAGATCATCTAACCCGTTAACGACTGCTTGCAA
GGTGCTATCTGCGCTGAAATTGATGAACAGATCTTTTAACCTGGTTGTTA
AATCTGCCAACTTGTTCTCGCAGGACTGAGATTCATTTTTTACATTATCT
ATGGCAAGAATGACATCCGTATCGGAACCATGGCGCATTGAATTTTGAAT
TAAAGCGATCGCGTTTTCCGTCGTGCTCACCAGACCATCACATGTTTCTA
TAACTTTGTCGTATTGTTCTTTTTCTTCAGCGTGAGCAGTTT
>CL56.Contig1_All    size  1885    gap  0  0%
GTGATTTGATCATGTGATAACAAAATGGCAGACAAGTTGATGTGAAATTT
GTTGGTCTTCATACGGAAACAAAAATCATGAAGAAAAAGGTTTTATTAAT
GGGCAAGAGTGGATCTGGCAAGACAAGTATGAGATCCATCATCTTTGCCA
ATTACATAGCCCGTGACACAAGGCGACTTGGTGCAACTATTGATGTTGAG
CATTCACATGTCAGATTCCTGGGTAACTTGGTATTGAACTTATGGGACTG
TGGTGGACAGGAGGCTTTCATGGAGAATTATTTTGCTAGTCAAAGAGACA
ATATATTCAGAAATGTAGAAGTATTAATTTATGTGTTTGATGTAGAAAGC
CACGAGCTTGAGAAGGACATGCATTACTATCAGTCATGTTTAGAGGCTAT
ATTACAGAACTCACCAGAGGCTAAAGTCTTCTGTCTCGTACACAAAATGG
ACTTGGTACAAGATGATCAGAGAGACTTGGTATTTAAAGAAAGAGAAGAA
GATTTGAAAAGATTATCAAAACCTCTCAACTGTACATGCTTTGCCACCTC
TATATGGGATGAAACATTATACAAGGCTTGGTCTAACATAGTTTATCAGT
TAATACCAAATGTACAACAGTTAGAGAGTATGTTGGCGAATTTTGCTAAC
ATCATTGATGCTGATGAAGTCCTACTCTTTGAAAGGGCTACTTTTCTGGT
GATTTCCCACTGTGAAAGAAAACCACATAGTGATGTCCATAGATTTGAAA
AGATTAGTAACATAATCAAACAGTTCAAACTAAGCTGTAGTAAGCTAGCA
GCAACATTTCAGAGCATGGAAGTTAGAAACTCCTGTTTCTCAGCATACAT
AGATCTGTTTACCTCAAATACCTATATTATGGTGGTCATGTCAGATACCA
CAATACCTTCAGCAGCAACTTTAATCAACATTAAAAATGCTAGAAAACAT
TTTGAGAAGTTAGAGAGATCAGAACCTGGACATCATACCATTGGAGCAAG
TATAAGCAGTCATATGCAAGCAGAATAGTGACAAACAGTAAAAGAAGGGA
TGCACTTCTAGAATGGGATACAATAAATTATACCAGGACACTCCAAAAAG
AAGGAATTATTATTTTACAACATTAACATTAGCACAGAAGATAAAGTGAA
ACCATATAACAGTAATGTCAAGGGACCAGATGTGGACTGATAATAACTTA
AAATTACTTCTTTTTTTGAAATGAGTGAATTGATATTTTATATTCTGTAT
AAATGATGAAATAGAAGATTTCATTTTACATGATGTCAATAAAAATAAGG
AAATATGGTATCATCTATGATTGCTAATCAGACAACTATCCACCAAAGTT
GAAATGAAGTGGATGTAAGCTGTTATAGGCAATCATACAGCCTTCAACAA
TGGCCCTGACATAAAAAATATGAAACTCTTCAATTGAGAAAACTAACAGC
CTAATTCATAACAGAACAATTTACGAAAAACAAATATGACAGACAATGAA
CCAGCGACAACCACTGAACTACAGGCTCCTGACTTGGGACAGGGACATAC
ATATATAATGTGGCGGGGTTATCATCATAATGATGGTTTGAACCATCATT
ATGATGATAAATACAACAGGAATAATGAAATGTGTTAATAAAACTCGAAG
CAAAAAAATCAACTGTGATTACAGTGAAATACATTTGTACATGTAAGACA
CACATTTAATGACACACATTTATAAATAAAAGTGAATGAGGGGTAACTGT
CAAACAGTGAGCAACCTTTAGAAATACAAAATATTCAAGGTAGATGTAGA
TATCTCATTATGATCATGGTTGGCTATGGTAAACAAGTGTAAACTGATCT
ATTCAGTTTTTACGACCACAAAAATTAAAAAAAAA
>CL56.Contig2_All    size  1316    gap  0  0%
CAAAATGGCAGACAAGTTGATGTGAAATTTGTTGGTCTTCATACGGAAAC
AAAAATCATGAAGAAAAAGGTTTTATTGATGGGTAAGAGTGGATCTGGCA
AGACAAGCATGAGATCCATCATCTTTGCCAATTACATTGCCCGTGACACA
AGGCGACTTGGTGCAACTATTGATGTTGAGCATTCACACGTCAGATTCCT
AGGTAACTTGGTATTGAACTTATGGGACTGTGGTGGACAAGAGGCTTTCA
TGGAGAATTATTTTGCTAGTCAAAGAGACAATATATTCAGAAATGTAGAA
GTATTAATTTATGTGTTTGATGTAGAAAGCCACGAGCTTGAGAAGGACAT
GCATTACTATCAGTCATGTTTAGAGGCTATCTTACAGAACTCACCAGAGG
CCAAAGTCTTCTGTCTTGTACACAAAATGGACTTAGTACAAGATGATCAG
AGAGACTTGGTATTTAAAGAAAGAGAAGAAGATTTAAAAAGATTATCAAA
ACCTCTGAACTGTACATGCTTTGCCACTTCTATATGGGATGAAACATTAT
ACAAGGCTTGGTCTAACATTGTTTATCAGTTAATACCAAATGTACAACAG
TTAGAGAGTATGTTGGCTAATTTTGCTAACATCATTGATGCTGATGAAGT
CCTACTCTTTGAAAGGGCTACTTTTCTGGTGATTTCCCACTGTGAAAGAA
AACCACATAGTGATGTCCATAGATTTGAAAAGATTAGTAACATAATCAAA
CAGTTCAAACTAAGCTGTAGTAAGCTAGCAGCAACATTTCAGAGCATGGA
AGTTAGAAACTCCTGTTTCTCAGCATACATAGATCTGTTTACCTCAAATA
CCTATATTATGGTGGTCATGTCAGATACCACAATACCTTCAGCAGCAACT
TTAATCAACATTAAAAATGCTAGAAAACATTTTGAGAAGTTAGAGAGATC
AGAACCTGGACATCATACCATTGGAGCAAGTATAAGCAGTCATATGCAAG
CAGAATAGTGACAAACAGTAAAAGAAGGGATGCACTTCTAGAATAGGATA
CAATAAATTATACCAGGACACTCCAAAAAGAAGGAATTATTATTATACCA
CATCGATTAGCACAGAAGATAAAGTGAAGCCAGAAGACAGTATCTTCAAG
GGACCAGATGTGGACTGATAATAACTTAAATTGTTTCTTTATTTGAAATG
AGTGAATTAATATGTTATATTCTGTATAAATGATGAAATAGAAGATTTCA
TTTTACATAATGTCAATAAAAATAAGGAAATATGGTATCATCTATGATTG
CCAATGAGACAACTAT
>CL56.Contig3_All    size  260    gap  0  0%
GAAATGTGTTAATAAAACTCTAAGCAAAAAAAATTAACTATGATAGCAGT
GAAATACATTTGTACATGAAAGATACAATTACACACATTTATAAGTTAAA
GTGAATAAGGGGTAACTTTCAAACAGTGAGCAACTTTTAGAAATACAAAA
TTATTCAAGATAGATTTAAAGATCTCATAATGATTATGTTTAGCTATGGT
AAACAAACACAACCTGATCTATTCAGTTTTTATAAGACCGCAAAAATTAA
AAAAAAAAAT
>CL57.Contig1_All    size  889    gap  0  0%
AAAAAAAAACACATATTCTTTGATAATGGGTAGAGTGAAGTTAAACTGTA
AAAACATAATATGTTGATGAAGATGTACTATATCATTCATAACTACACAA
ACAATGAAATAAAGACTATAGTTGAAAAGCATCTTTATTTAAAAAAAAAC
AACATATACAGTAAAAAAAAAAAGAGATTCGTTAACTCGTGATACACACA
GAAACGTAGACAAAAAAATGAGCAGTGCCTTTTCTTATCATAAAAAGTGC
CCTGCCCTCCACTGGCACCCTGCCCCTTTTGAATTCTAGCTAGAGCACTG
TCAGATTCAAAAGTAATTATGCCAGCTTTGTACAGTACAGTAAAGTGTTA
AAAAAAGTTTATGATTAAAAAAAAATATGGTCATAATGCATTGATAAATC
TGACTTGCTTATATGACAATATCACAATTGTTTGACTTATGAATAATGCA
TTATCTGATCACCCAAAAGTTTCTTGAGAAGCATATACAATGTACAAGAA
ACCATCGTCGTCTTTTTCTTTCCGGTAAACGTCTGCTATTGGTGTTGTAT
TACTGACCAAGGTTCGGTTGTTTACTAAGAGGTAGAAAGCTTGAGAGGAA
TTCAACTGCAATCTACGTCTTATAATTTTGACCAGCTCACTCATATTAAC
ATTATCTGGTACCAGAAATTTGGTTTTGTCAAGCAGTGGTAAGTTTTTCT
CCTTTTCATATCTTTCAATTATCACTGGTATCTTGTCATCATGTTGACAT
CTGATAGCTTCAACATCCCTACTTCTCTGTTCATAGTTCCTCCTCTCCTT
GAACCTGGTGATTTTATTCATGATTTGGGTGAAAAGTTAATTGCGAATTA
CTTTTTTATGTCCTAGTTTTTTTTAACCGGATGTTATCG
>CL57.Contig2_All    size  871    gap  0  0%
GATATTTTGGATATATAATGTGCTATTGATTGTCTGTTCAATTTAGTTGA
CAGTTTTGATTTTTTGACCTTGTACACTACACTACACTTCCACGGAGTCT
TTATCAAACAGAACTATTCTTATTTAATAAAATGGTCTTCTATTTAATTT
GGTTGCAGATTAAACTGCTGAAACTCGTATAAAGCTTTCTTGTGTATTGG
AGAGGGAAATATGCTAGATATACTTTCTTGAGCCCTGGAGAGATGATTTA
AGGAAAAGTAAACGTTGACATTCTGTCAGAATATTTTAAATCTTTGAGGT
CATTGGTGTAAATCAGAACTTTATCAATCTATAATAAATACACATCCTCG
CCGATTTTGAAATACATCAAATGTGGCTGAGGTGATGATTGCTAAATCAA
AAATACTATTCCTTATTCTGGAACGTTACTTTAAGCTTTGTAAATAAGTG
ACATATAAGAAGCAGATACTTTAATATGCCATGTACATGTATATATACCT
CTATAAAATGAACCAACCTGAAAATTGAAGATGTACTGGAACGTCTAGAA
AATAAGGGAAAATATTATAATGATATACAGTGCTCTAGCTAGAAATCAAA
AGGGGCAGGGTGCCAGTGGAGGGCAGGGCACTTTTTATGATAAGAAAAGG
CACTGCTCATTTTTTTGTCTACGTTTCTGTGTGTATCACGAGTTAACGAA
TCTCTTTTTTTTTTTACTGTATATGTTGTTTTTTTTTTTTAAATAAAGAT
GCTTTTCAACTATAGTCTTTATTTCATTGTTTGTGTAGTTATGAATGATA
TAGTACATCTTCATCAACATATTATGTTTTTACAGTTTAACTTCACTCTA
CCCATTATCAAAGAATATGTG
>CL57.Contig3_All    size  492    gap  0  0%
ATTGTGAGATTTCGTTTTTGTTGTTTCTCGGTCGTTAGTTTTCTATGTTG
TGCTTTGTGTATACTGTTGTTTGTCTTTTTTCAGCTAGTGTTCAGTATAT
TTTCAACTAATGAGCTTGAATGTCCCTTTAGTATCTTTTGCCTCTTGTAT
ATTCTTTATGGAAAACTACTATAGTATAAGTACCAGTGCTCTAGCTAGAA
ATCAAAAGGGGCAGGGTGCCAGTGGAGGGCAGGGCACTTTTTATGATAAG
AAAAGGCATGCGCACTGCTCATTTTTTTTGTCTACGTTTCTGTGTGTATC
ACGAGTTAACGAATCTCTTTTTTTTTTTACTGTATATGTTGTTTTTTTTT
TTTAAATAAAGATGCTTTTCAACTATAGTCTTTATTTCATTGTTTGTGTA
GTTATGAATGATATAGTACATCTTCATCAACATATTATGTTTTTACAGTT
CAACTTCACTCTACCCATTATCAAAGAATATGTGTTTTTTTT
>CL57.Contig4_All    size  355    gap  0  0%
ATTTTGGATTTAAAAGGGAGAAAGAGAAGTTGTAAATCAGTACTTTTCCA
AAAATATATAACAGTGCTCTAGCTAGAAATCAAAAGGGGCAGGGTGCCAG
TGGAGGGCAGGGCACTTTTTATGATAAGAAAAGGCACTGCTCATTTTTTT
GTCTACGTTTCTGTGTGTATCACGAGTTAACGAATCTCTTTTTTTTTTTA
CTGTATATGTTGTTTTTTTTTTTTAAATAAAGATGCTTTTCAACTATAGT
CTTTATTTCATTGTTTGTGTAGTTATGAATGATATAGTACATCTTCATCA
ACATATTATGTTTTTACAGTTTAACTTCACTCTACCCATTATCAAAGAAT
ATGTG
>CL57.Contig5_All    size  559    gap  0  0%
AAATAATCAGTTTTCCAAATTTGTTTTGTCATTCTTGAGGATGTTGATTT
GATAATAGTTAAATAGTTTTATCTTGACAAGTTCCCAAGCTCGAAATTTG
TTTCTGTCTGATGATTTTGTGCACAGTAATGGTACTTGGAATTAGAAAAA
TTCACTTAACGTTTTTTTCGTCGTGCATGCAGATATTGAAGTTATAGATA
AGTGAGCATTTTGTTCAAGTATAAGTAATGTTTAACCAGAAGGGGACTAT
GCAGTGCTCTAGCTAGAAATCAAAAGGGGCAGGGTGCCAGTGGAGGGCAG
GGCACTTTTTATGATAAGAAAAGGCACTGCTCATTTTTTTGTCTACGTTT
CTGTGTGTATCACGAGTTAACGAATCTCTTTTTTTTTTTTTTACTGTATA
TATGTTGTTTTTTTTTTAAATAAAGATGCTTTTCAACTATAGTCTTTATT
TCATTGTTTGTGTAGTTATGAATGATATAGTACATCTTCATCAACATATT
ATGTTTTTACAGTTTAACTTCACTCTACCCATTATCAAAGAATATGTGTT
TTTTTTTTT
>CL57.Contig6_All    size  428    gap  0  0%
TGGGGTTTACAGAATAGAGAATAATAGCCAAATAATATAATGACCATACA
AAATAATCAAGAGAAAAATGGGGTGCAAAAGTATAAAGAATAACTGTAGA
AAATTAAAGACTATGTAATACAGTGCTCTAGCTAGAAATCAAAAGGGGCA
GGGTGCCAGTGGAGGGCAGGGCACTTTTTATGATAAGAAAAGGCACTGCT
CATTTTTTTGTCTACGTTTCTGTGTGTATCACGAGTTAACGAATCTCTTT
TTTTTTTTTTTACTGTATATATGTTGTTTTTTTTTTAAATAAAGATGCTT
TTCAACTATAGTCTTTATTTCATTGTTTGTGTAGTTATGAATGATATAGT
ACATCTTCATCAACATATTATGTTTTTACAGTTTAACTTCACTCTACCCA
TTATCAAAGAATATGTGTTTTTTTTTTT
>CL57.Contig7_All    size  362    gap  0  0%
AAAAAAAAACACATATTCTTTGATAATGGGTAGAGTGAAGTTAAACTGTA
AAAACATAATATGTTGATGAAGATGTACTATATCATTCATAACTACACAA
ACAATGAAATAAAGACTATAGTTGAAAAGCATCTTTATTTAAAAAAAAAC
AACATATACAGTAAAAAAAAAAAGAGATTCGTTAACTCGTGATACACACA
GAAACGTAGACAAAAAAATGAGCAGTGCCTTTTCTTATCATAAAAAGTGC
CCTGCCCTCCACTGGCACCCTGCCCCTTTTGATTTCTAGCTAGAGCACTG
TCAATGATAAGTCATGTCAGCACAAACAATTCCAAATGAAGATTTCAACG
AGACTGAAACGT
>CL57.Contig8_All    size  376    gap  0  0%
GTTTTTTTCTGGGTCCTTTGGTTAACTCTGCCAACAAAACTGACTGTCTT
ACATGAAATTATCCATATGATGTACAGTGCTCTAGCTAGAAATCAAAAGG
GGCAGGGTGCCAGTGGAGGGCAGGGCACTTTTTATGATAAGAAAAGGCAC
TGCTCATTTTTTTGTCTACGTTTCTGTGTGTATCACGAGTTAACGAATCT
CTTTTTTTTTTTTTACTGTATATGTTGTTTTTTTTAAATAAAGATGCTTT
TCAACTATAGTCTTTATTTCATTGTTTGTGTAGTTATGAATGATATAGTA
CATCTTCATCAACATATTATGTTTTTACAGTTTAACTTCACTCTACCCAT
TATCAAAGAATATGTGTTTTTTTTTG
>CL57.Contig9_All    size  341    gap  0  0%
AAAAAAAAAAAAAACAAAAAAAAACACATATTCTTTGATAATGGGTAGAG
TGAAGTTAAACTGTAAAAGTGTAATATGTTGATGAAGATGTACTATATCA
TTCATAACTACACAAACAATGAAATAAAGACTATAGTTGAAAAGCATCTT
TATTTAAAAAAAAAACAACATATATAGTAAAAAAAAAAGAGATTCGTTAA
CTCGTGATACACACAGAAACGTAGACAAAAAAATGAGCAGTGCCTTTTCT
TATCATAAAAAGTGCCCTGCCCTCCACTGGCACCCTGCCCCTTTTGATTT
CTAGCTAGAGCACTGAATGGGACAGAAACCTAACAGCAAAC
>CL57.Contig10_All    size  391    gap  0  0%
AAAAAAAAACACATATTCTTTGATAATGGGTAGAGTGAAGTTAAACTGTA
AAAACATAATATGTTGATGAAGATGTACTATATCATTCATAACTACACAA
ACAATGAAATAAAGACTATAGTTGAAAAGCATCTTTATTTAAAAAAAAAA
AAAAAGAGATTCGTTAACTCGTGATACACACAGAAACGTAGACAAAAAAA
TGAGCAGTGCCTTTTCTTATCATAAAAAGTGCCCTGCCCTCCACTGGCAC
CCTGCCCCTTTTGATTTCTAGCTAGAGCACTGTAAATGGTCCCGCTCCTA
TTAGACTGTACGAGTATAATCATTCTGTCCGACCTTACAGTAGAACTATA
CACATACAATCCAATTACTCATATGGTCTGGAATCTACACA
>CL58.Contig1_All    size  729    gap  0  0%
ACCACCTCCAAGGTCAATGACCATGAACTTCATTCCAGGTTTGATTGTTT
GAAGAAACTTGTTCTGTTTTTTGTCAACGTCTAGCCTCAGTTCATGACAG
TATATAGATGCCGCCTCAGGTTCCAATGCTAAGGTCAACTGGTCTTTGGC
TATACCGGCCTTTTCAGCAGCTTTTCTCATAAAGAACTTTGCTTGGTCAG
CCCATATAGCCGGTACTGTCAATACATATTGTACGTCCTCCTCTTTCGTT
GATAAAAATCTGCTTTGCAATTTCTTTATAACTTCTTCTTTCAAATATTT
GATAGACATACAAAATACATCTAGTGCCTTCATTTTCTTGCCACACTCCT
CCTCAATTTCTGTATCTAGTGATAATCTCTCGTTGTGTAAGGTCATCTTG
AAACGTCGAAAATAGTAAAATTCGTCCATTGATTCATCTGGGATGATATC
CTGTATGTATTTATTATCGGCCTCATATCCAAATGCTTTAAACTTTTGTT
GTTTGTCCAGCAGCACAGTCGTGGGTGTCTTGCTTGAGGTTAGATCAGAG
CTTTTCCAATCACACGTGTATACAGCTATTTGGTCGTCTCTTGTTGAAAA
AGCAAAGCCAGAATAAGTTGTCCCAAAGTCGATTGCCGCCACAAAAAGCT
TCGTAACATCCATCTGTTTGTCTGAATTATTTCTGCTGCACAATCGTCCT
TTTCATTTTCAGCTCGGAGGAAGTAAAAT
>CL58.Contig2_All    size  1950    gap  0  0%
TCCGTATGTTAACATAAGTACAAATGCATATGCTATTTAAAAGTCTAGTT
GTGTCTCGAACACTCGACCTGTTTTTAAGTTTTTAGCCCTGAATAACAAT
TCAGTACCACCGAAAACAAGTGTTTCTTCTATTTCCAACGTTTCTCCATC
TTTGAGCTTCGGCAAATCTACGATTAAATTACCCAGACGTTGACAAGTCG
GATCGGTAACGTATCTTGGACTCGGATCAGTTGAAGTGTAGATCGCACAT
TCGAGAGTCTTCTCGTTCGGATTCAATGCTTGGAAGATCTGCGAGGAGGT
ATGGCCATCCTCAACTTTATCGTTGATAGTTGCAAATTTAAAGAAAACAT
CTTTACAACGATCGGTTCCGCCCATTCGGATTTTCTTTGTTTCCGGATGA
ATATCCGGATCCCATTCCGGCCAGCTTTGAATCCCATACGTTTTCGTCAA
AATTCGCTTCGTTATTTTCTTCTTCTGGTGACCAAATAACACAGCTCCTT
TTAAAACAGCCAATCCAGATTCATCCGGAATAATTATTTTCCTGTCTGCA
CCAAACTTATTTCTGACAGCCATTTGAACAAGCTCGCATTCAGAAAAACC
GCCAACCATGATCACATTTTTTAGATCATATAGTTCTGGTTTTTCAAATA
TTTTACGGAGATGCTGTATCAACTTATCTATTGTAGATTTAAAAAGGTCC
CTGAAAATTTCGGCCTTTATATGTAACCTTTGAACTTCAACTGATACGAA
GTCTTTGTATTTTGTTGTCTTAATGTGTGAGCTTATGCCACCTCTTAATT
TCTTGATTAAGTCCATTAATGTCACTGACATCTGCATAACAATGTCCCTG
TTATCGTCTCCTTTTGATTTGACTGATCTTTTCTTGATTTCAAACTCATG
CAAGAGATGGAAATAGTCTTCTAAATCTTCTTCTTTCAACCCATCAATTA
CATCCGCGCCAAATAAATCTTTCATAAAGTCTAGAAATGCTTGGTCTACG
GCAGTGCCTCCCCAGGGGCCGCCGCTAGGAGGTATCACTTCTTCTAATGT
TTCGTCTCTTTGACGCTGATGAACTGTGATATCAACTGTACCACCTCCAA
GGTCAATGACCATGAACTTCATTCCAGGTTTGATTGTTTGAAGAAACTTG
TTCTGTTTTTTGTCAACGTCTAGCCTCAGTTCATGACAGTATATAGATGC
CGCCTCAGGTTCCAATGCTAAGGTCAACTGGTCTTTGGCTATACCGGCCT
TTTCAGCAGCTTTTCTCATAAAGAACTTTGCTTGGTCAGCCCATATAGCC
GGTACTGTCAATACATATTGTACGTCCTCCTCTTTCGTTGATAAAAATCT
GCTTTGCAATTTCTTTATAACTTCTTCTTTCAAATATTTGATAGACATAC
AAAATACATCTAGTGCCTTCATTTTCTTGCCACACTCCTCCTCAATTTCT
GTATCTAGTGATAATCTCTCGTTGTGTAAGGTCATCTTGAAACGTCGAAA
ATAGTAAAATTCGTCCATTGATTCATCTGGGATGATATCCTGTATGTATT
TATTATCGGCCTCATATCCAAATGCTTTAAACTTTTGTTGTTTGTCCAGC
AGCACAGTCGTGGGTGTCTTGCTTGAGGTTAGATCAGAACTTTTCCAATC
ACACGTGTATACAGCTATTTGGTCGTCTCTTGTTGAAAAAGCAAAGCCAG
AATAAGTTGTCCCAAAGTCGATTGCCGCCACAAAAAGCTTCGTAACATCC
ATCTGTTTGTCTTAAAGTTTGATGTCTATCAAGTAACAGTTTATAGTATT
GTCATTCTACACAAAACATCGACTGCAAAATTCAGGAAAATGTTCAATAA
GGTACATTTGTCACGTTGTTGTATACTTCGGCATTGACTGAGCTGAATTA
TTTCTGTTGCACAATCGTCCTTTTCATTTTCAGCTCGGAGGAAGTAAAAT
>CL58.Contig3_All    size  375    gap  0  0%
ATGAAATAGACGGTTGTGTTTCATAAGTAATTCAGGCACATGGATGTGAC
AAAACTATTTGTGGCGGCAATAGACTTTGGGACGACATACTCTGGCTTCG
CCTTTTCTACAAGGGACGAAAAAGTGGCAATTTACACATGTGAATGGAAA
GATAGTGATTTGACCTCAAGCAAGACACCCACGTCTGTGCTGCTGGACAA
ACAGAAAGAATTTGTCGCTTTCGGATATAAAGCTGATAACAAATATACAC
AGGATATCATCCCTGATGAAGAGACTGATGAGTTTTACTACTTCCGACGG
TTTAAGATGAGACTACATAATGAGATATTATCACTTGATACTGAAATTGA
GGATGAATGTGGAAAGAAAATGAAG
>CL58.Contig4_All    size  310    gap  0  0%
TGAGTTTGAAATCAGAAAAAGATCCGTCAAATTAAAAGGAGTTGATGAAA
AGGACATTATTATGCAGATGTCAGTTACATTAATGGAGTTAATCAAGAAA
TTTAGAGGTGGCATAAGCTCACACATCAAAAAAACAAAATACAAAGATTG
TGTATCAGCTGAGGTACAAAGATTACACATCAAGGCCGACACTTTCAGAA
ACCTTTTCAAATCTACAACAGATAAGTTGATAAAGCACCTCAGGGAAATA
TTTGAAAAACCCGGGATATCCGATCTAAAACATGTTATCATGGTTGGCGG
TTTTTCTGAA
>CL58.Contig5_All    size  343    gap  0  0%
CGAGGATTTAGAAGATTATTTCCATCTCTTACATGATTTGGAAATTAAAA
AGCGATCTATTAAACCAAAGGCGGTAGACGACAAGGACATCATTATGAAT
ATAGATGCCACTTTAATGGATCTAATCAAGGAATGTAGAGGTGACATAAG
CTCACACATCAAGAAATCAAGATACAAAGACTCCGTATCAGTTGAGAGAC
AGAGATTACATATCAAGGCCGACACTTTCAGAAACCTTTTCAAATCTACA
ACAGATAAGTTGATAAAGCACCTCAGGGAAATATTTGAAAAACCCGGGAT
ATCCGATCTAAAACATGTTATCATGGTTGGCGGTTTTTCTGAA
>CL59.Contig1_All    size  3236    gap  0  0%
ATGTTTACGTCTTTGACATTTTATTAACAATATATATTTCACAATAACAA
AATATAGTTTTGATAAAGCACTATATGTATTTGATAAAGCTCATAACGGT
TATAATGAAAGACATTTCAAGTCGCCTCATCCCATACTAAGTAGATATTC
ATCAGTACTTTGTAATCTGTTTTATACTTGATATATTTAGTAGTTAGTAT
CTACCATATGAAAATAAGTTCTAGGAAAATACTTAATATTTATGTAATTC
TGTTTTACACATTTTTGCAACCTATTCAGTTTTTAGTTTTTATCTTTTAC
CGACAAAAGTGGTAAATTGCATTTTCGTATCGTACTGGCTATGTTATATA
AGGATATGTTAGAATCTATTGACCCTCTGACTGTGTCCCAAGTCAATATA
AGATGAACAGGTCAACATGTAACTTCATTTTTACCTCGTCAAAAGTTCAT
TATTGATAGTTAAATTAATATATCATACAAATGTTTTTAACACTGTGTAT
GTTTTAAAGATTTGTCTTAGAAGTGGTGGTATACATAAAAACCGATAATC
TGTCTTGCATGGAATTTGAGAACTTGCACAACCACAATAAGGCGTAAGCG
TTTAAATCATCTCGTTTCATACCTTGTTGATATATGAAGAAGGTACAAAA
CTACGATAAATATAAGATTGCATTAACTAAAGCAACACGAGAAATACTGG
TTTTGAAATAAATTTATAAAGATTTAATTAAAAATATTAAAACATAGTTT
TTCATAACCTCGAAAGGATAAAGAGTATTATAATCGCCATGTAAATTTTC
CTTGATTTTATATAAATTATATTTAAAATACTTATTTATTAAAAAAAAAT
ACTAAACGGGGAGACGATTTGTCATTTTTTAAAACGTCCCGTGGTACAAA
TCAGGGTTCATTATCATATCAAATTTGCCACTGGACGTTAAACATACATC
CATCCATCCATCTCAGTGATAGTAATTAAAGTAAATTTACGTATAATGTT
CTGATATCAAAATATCCTAGTATCACTAGAGCACTTATGTTCAATGCATT
TCATATAGTACAATGTACTGCACCAAATATTTCTCGTGCTTATCACAGCG
AAATTACATATAAAACAATAATATTACAAAAAGTATTTAAAAAAGTACGA
AAAAAATTGCTCAGCTAACTATAGGGTCAGCTGTTTGTGCTGATAGCAGT
CTTTTTATAATTAATCAACAATGGTAATATATTGTTCTCTTCTTCTTTAG
AAATATGTTGTTGTTCTTCATCTGAAGGAGACATTTTGCCGGAATTTGAT
TCCGAGTCGAGTCGTTGTTTCTTTGGTGAAAAGGACAGGTCTTCTGGTTC
GTCCTGAGGGTCATCATTAAATTGACTTCTTGAAAAAGTTGGGGAAGTCA
TTCCCTCAAAGTATTGTTGCTTTAAAGAATCATTAATTACATGATGTTTA
TTGTTTTGATGAAAGCTTAATGGACTATGCATCCCATAAACACCCAGATT
GAGTTTTACATCAGGAGAATATTTAACATCGTTAGTCACATTCGCCCTGA
CCATAAGCGGTGGTAGTTTCGATGCCTTACTTTTCTCATAGGAGGTGGAT
GGAATATGAAAGTTTGGTGATAATTGTTTAAAATTTGAATTTGACATGTC
TCCATTTCCTAACTGATAAGCAGTATGTTCATAGTTTTCAATATCAAGAG
TTTTTGATTGCAAATATTTTGACGAATTTCTACCAGAAGGCTTTGAAATG
TCTGTTGGGCTTTGTCTCTTTAGATGTCTGTGATTTTCCAATTCATGATG
AATCTCATTTATTGCAGGACTAAGAGGAGGCGGTTTTTGTTGTGTTTTAT
CTTCTGATGGCTCATCTTTTAGACTCGAATACTGGAATCGATTTGATGAC
GAAAATAAAGGTATATCACACTTGTTATGTGGTTTAGCACCTCGTTGTCC
TTTTTGTATCGTTGATGGTTGTTGCATAAATTTATAAGTAAGGCGTTTCC
CAGATACTTTCTTGATAATGTTCATCCTGTAATAATATCTCAAAGCTCTT
GACAATTTCTCATACGTCATATTTGTCCTATTTTTTTGTTTCCCCCACAT
ATGAGCTAGGCCTGTAGGGTTGTTGATTCTAAATATAAGTTCCTTTTCAC
TCTCCCAACACACTAACTGACTGAACATAGGATTTTGCAGTAACTGATGA
ATGAACTCCCACAACAAGCGACATTCAGTTCCTGAGTCTGGTCTTGTGTT
ATTATTAAGAGGCTGGAATGCCGACTGTATGGAATGTTGTATCTCTGTTT
TAATGGTGGTTGGTAGAAACCGTTCGTTAGTCGGCTCTGTTGGACGACTG
TCGTTTTCATGTCCTTCTGGGTCTGATACAGATCCATTATCACTTGAGGC
ACTCTCAGTATCCACAGTACTTGAAGCTGGACTCAATATACTACCTGGCA
CTGTTGACACTGTATTGCTGAACGACTTGTTTGAATTGATAGGATTACTA
CAGGATGGCGGGAGAATCGTTGACTGTGTACGAGGTAATATTGGAACACA
TGGGCGTGGTATGCTTGGCGCGTGCATAGATGTCGTCTGAGTATTTGCTG
ATGTAAAAACTAAAGGATGCAACAACGGGGATATGGGTTCAGTTTTGATA
TGAAATGGACTCATAGGAACAGTAGCCCCACCACTGCACATTGAAGACAT
CGGACTGGTTAAGCTAACTTTATTCTGAATGAGTTTTTGTAAAGCATTGA
ATAAGAGATCTCCATTCTTTGGTATTCTTTCCATAAAGTCACTTCGCTTT
AACAAACATAACGCTTTACCATTCATGTCTATTCTGTCGGGTGGTATTGG
CTCGATACAAAATTCGTCGGAGCACCATTTGAGCCATACACCTACTTCAT
GTTTTGTCCATTGCTGGGGGTGTTTGGCAAGACTTGCTGGGAGAACAGTT
TGTTGTCCGTTGCAGGATAGTTGTGGCGGTTGATAAATTGTGCTCGGCCA
TATATTGAACATTACACTCGTTATTGCTGGTACATGTAATTTTCCAGTGA
TATAGATAATACTGTATTTGAGGACCAGACAAGGGTTCTGTGTATAATTT
CTTTATTGATAAGTCTTCATTAAGCAGTCCACCATGCAGCTGACATGAAT
TGCTACTTCCGATTACTTCCGAGAAAGACCTATTGATACAAACAGGGAAA
TTAGTTTTAACAGCTTCCTTTCCATCAAAGCATTTG
>CL59.Contig2_All    size  3158    gap  0  0%
ATGTTTACGTCTTTGACATTTTATTAACAATATATATTTCACAATAACAA
AATATAGTTTTGATAAAGCACTATATGTATTTGATAAAGCTCATAACGGT
TATAATGAAAGACATTTCAAGTCGCCTCATCCCATACTAAGTAGATATTC
ATCAGTACTTTGTAATCTGTTTTATACTTGATATATTTAGTAGTTAGTAT
CTACCATATCAACATAAGTTTTAGGAAAATGCTAATATTTATGTAATTCT
ATTTTACACATTTTTGCAACCTCTTCAGTTTTTAGTTTCTATCTTTTACC
GACAAAAGTGGTAAATTGCATTTTCGTATCGTACTGGCTATATTATATAA
GGATATGTTAGAATCTATTGACCCTCAGACTTTGTCCCCAGTCAATATAA
GCTGAACAGGTCAACGTGTAACTTATGTTTTACCTCATCAAAAGTTCATT
ATTGATAGTTTAATAAATATATCATACAAATGTTTTTAACACTGTGTATG
TTTAAAGATTTGTCTTAGAAGTGGTGGTATACATAAAAACCGATAATCTG
TCTTGCATGGAATTTGAGAACTTGCACAACCACAATAAGGCGTAAGCGTT
TAAATCATCTCGTTTCATACCTTGTTGATATATGAAAAGGTACAAAACTA
CGATAAATCTAAGATTGCATTAACTAAAGCAACACGAGAAATACTGGTTT
TGAAATAAATTTATAAAGATTTAATTAAAAATATTAAAACATAGTTTTTC
ATAACCTCGAAAGGATAAAGAGTATTATAATCGCCATGTAAATTTTCCTT
GATTTTATATAAATTATATTTAAAATACTTATTTATTAAAAAAAAATACT
AAACGGGGAGACGATTTGTCATTTTTAAACGTCCCGTGGTACAAATCAGG
GTTCATTATCATATCACATTAACCAGTTCTCGTCTTAAATATACATTTAA
TTTGCCACTGGACGTTAAACATACATCCATCCATCCATCTCAGTGATAGT
AATTAAAGTAAATTTACGTATAATGTTCTGATATGAAAATATCCTAGTAT
CACTAGAGCACTTATGTTCAATGCATTTCATATAGTACAATGTACTGCAC
CAAATATTTCTCGTGCTTATCACAGCGAAATTACATATAAAACAATAATA
TTACAAAAAGTATTTAAAAAAGTACGAAAAAAATTGCTCAGCTAACTATA
GGGTCAGCTGTTTGTGCTGATAGCAGTCTTTTTATAATTAATCAACAATG
GTAATATATTGTTCTCTTCTTCTTTAGAAATATGTTGTTGTTCTTCATCT
GAAGGAGACATTTTGCCGGAATTTGATTCCGAGTCGAGTCGTTGTTTCTT
TGGTGAAAAGGACAGGTCTTCTGGTTCGTCCTGAGGGTCATCATTAAATT
GACTTCTTGAAAAAGTTGGGGAAGTCATTCCCTCAAAGTATTGTTGCTTT
AAAGAATCATTAATTACATGATGTTTATTGTTTTGATGAAAGCTTAATGG
ACTATGCATCCCATAAACACCCAGATTGAGTTTTACATCAGGAGAATATT
TAACATCGTTAGTCACATTCGCCCTGACCATAAGCGGTGGTAGTTTCGAT
GCCTTACTTTTCTCATAGGAGGTGGATGGAATATGAAAGTTTGGTGATAA
TTGTTTAAAATTTGAATTTGACATGTCTCCATTTCCTAACTGATAAGCAG
TATGTTCATAGTTTTCAATATCAAGAGTTTTTGATTGCAAATATTTTGAC
GAATTTCTACCAGAAGGCTTTGAAATGTCTGTTGGGCTTTGTCTCTTTAG
ATGTCTGTGATTTTCCAATTCATGATGAATCTCATTTATTGCAGGACTAA
GAGGAGGAGGTTTTTGTTGTGTTTTATCTTCTAATGGCTCATCTTTTAGA
CCCGAATACTGGAATCGATTTGATGACGAAAATAAAGGTATATCACACTT
GTTATGTGGTTTAGCACCTCGTTGTCCTTTTTGTATCGTTGATGGTTGTT
GCATAAATTTATAAGTAAGGCGTTTCCCAGATACTTTCTTGATAATGTTC
ATCCTGTAATAATATCTCAAAGCTCTTGACAATTTCTCATACGTCATATT
TGTCCTATTTTTTTGTTTCCCCCACATATGAGCTAGGCCTGTAGGGTTGT
TGATTCTAAATATAAGTTCCTTTTCACTCTCCCAACACACTAACTGACTG
AACATAGGATTTTGCAGTAACTGATGAATGAACTCCCACAACAAGCGACA
TTCAGTTCCTGAGTCTGGTCTTGTGTTATTATTAAGAGGCTGGAATGCCG
ACTGTATGGAATGTTGTATCTCTGTTTTAATGGTGGTTGGTAGAAACCGT
TCGTTAGTCGGCTCTGTTGGACGACTGTCGTTTTCATGTCCTTCTGGGTC
TGATACAGATCCATTATCACTTGAGGCACTCTCAGTATCCACAGTACTTG
AAGCTGGACTCAATATACCTGGCACTGTTGACACTGTATTGCTGAACGAC
TTGTTTGAATTGATAGAATTACTACAGGATGGCGGGAGAATCGTTGACTG
TGTACGAGGTAATATTGGAACACATGGGCGTGGTATGCTTGGCGCGTGCA
TAGATGTCGTCTGAGTATTTGCTGATGTAAAAACTAAAGGATGCAACAAC
GGGGATATGGGTTCAGTTTTGATATGAAATGGACTCATAGGAACAGTAGC
CCCACCACTGCACATTGAAGACATCGGACTGGTTAAGCTAACTTTATTCT
GAATGAGTTTTTGTAAAGCATTGAATAAGAGATCTCCATTCTTTGGTATT
CTTTCCATAAAGTCACTTCGCTTTAACAAACATAACGCTTTACCATTCAT
GTCTATTCTGTCGGGTGGTATTGGCTCGATACAAAATTCGTCGGAGCACC
ATTTGAGCCATACACCTACTTCATGTTTTGTCCATTGCTGGGGGTGTTTG
GCAAGACTTGCTGGGAGAACAGTTTGTTGTCCGTTGCAGGATAGTTGTGG
CGGTTGATAAATTGTGCTCGGCCATATATTGAACATTACACTCTTCATTA
AGCAGTCCACCATGCAGCTGACATGAATTGCTACTTCCGATTACTTCCGA
GAAAGACCTTAAACATACTGAAGTATAAACAAATCACACCCTTAAACTTC
CTGGAAAT
>CL59.Contig3_All    size  264    gap  0  0%
ATTACTAGGACCCCCCCATGAGGGCCTCACTAGGATATTTTGATATCAGA
ACATTATACGTAAATTTACTTTAATTACTATCACTGAGATGGATGGATGG
ATGTATGTTTAACGTCCAGTGGCAAATTTGATATGATAATGAACCCTGAT
TTGTACCACGGGACGTTTTAAAAAATGACAAATCGTCTCCCCGTTTAGTA
TTTTTTTAATAAATAAGTATTTTAAATATAATTTATATAAAATCAAGGAA
CATTTACATGGCGA
>CL59.Contig4_All    size  515    gap  0  0%
ATAGACATGAATGGTAAAGCGTTATGTTTGTTAAAGCGAAGTGACTTTAT
GGAAAGAATACCAAAGAATGGAGATCTCTTATTCAATGCTTTACAAAAAC
TCATTCAGAATAAAGTTAGCTTAACCAGTCCGATGTCTTCAATGTGCAGT
GGTGGGGCTACTGTTCCTATGAGTCCATTTCATATCAAAACTGAACCCAT
ATCCCCGTTGTTGCATCCTTTAGTTTTTACATCAGCAAATACTCAGACGA
CATCTATGCACGCGCCAAGCATACCACGCCCATGTGTTCCAATATTACCT
CGTACACAGTCAACGATTCTCCCGCCATCCTGTAGTAATTCTATCAATTC
AAACAAGTCGTTCAGCAATACAGTGTCAACAGTGCCAGGTAGTATATTGA
GTCCAGCTTCAAGTACTGTGGATACTGAGAGTGCCTCAAGTGATAATGGA
TCTGTATCAGACCCAGAAGGTATGGAATAAAAAGTTGTTTATTCTAAAAG
AGGGACGAAAGATAC
>CL59.Contig5_All    size  429    gap  0  0%
CCATTCTATAATTTGGACGCTATACACAGTTAGCTTAACCAGTCCGATGT
CTTCAATGTGCAGTGGTGGGGCTACTGTTCCTATGAGTCCATTTCATATC
AAAACTGAACCCATATCCCCGTTGTTGCATCCTTTAGTTTTTACATCAGC
AAATACTCAGACGACATCTATGCACGCGCCAAGCATACCACGCCCATGTG
TTCCAATATTACCTCGTACACAGTCAACGATTCTCCCGCCATCCTGTAGT
AATTCTATCAATTCAAACAAGTCGTTCAGCAATACAGTGTCAACAGTGCC
AGGTAGTATATTGAGTCCAGCTTCAAGTACTGTGGATACTGAGAGTGCCT
CAAGTGATAATGGATCTGTATCAGACCCAGAAGGTATGGAATAAAAAGTT
GTTTATTCTAAAAGAGGGACGAAAGATAC
>CL59.Contig6_All    size  228    gap  0  0%
GTTTCATTTTCGTTTTAGAGTTAAAATGCAGAGTGTAATGTTCAATATAT
GGCCGAGCACAATTTATCAACCGCCACAACTATCCTGCAACGGACAACAA
ACTGTTCTCCCAGCAAGTCTTGCCAAACACCCCCAGCAATGGACAAAACA
TGAAGTAGGTGTATGGCTCAAATGGTGCTCCGACGAATTTTGTATCGAGC
CAATACCACCCGACAGAATAGACATGAA
>CL60.Contig1_All    size  625    gap  0  0%
ATATTACTTGGAAATAGAGAACTTCTTGGTGGAAAGCAATATTCTTGAAG
TATATACCATTTCCGACATTGCCTTCTTTGATATTACAACTGAAACAAAA
CTGGAAAGTACCATAAATCCTCGATGTTGTACTTTTAACAGAAGCACAGA
AATACAAGCAAGGCATTGTGTGAAATTCAATAAATAAAATGGTCCCTCTC
ATATTTCATGACTATCAGTCTGTAGGTTTAAACGTTCTGACACACACTAC
ATCTCCTACCCACATCGTCTGAACCAATTCATCGTTGACACGTTCTCTCT
GGAATTTCTGTGTTTTTCCTTTGCCGTCAATAGGATTTGCTTCTGTGATT
AACTTATTATTTTCCCATTTCGAATTGCAATTCATTTCTGTGCCCTCAAA
TGATTGTTGGTATTCCCCATCTAGTTTTATATTTATAACTTGGTTGAAGA
AGCTAACTTTGGATATCATCTTAATGGTGTTATCTTCTATTGTAAACTCT
ACCACAGGCTTAGCTGATTCTGCCATTTTTCTAAACACAACATTCAGACC
TAATTCCTTTAAAAAGTCATCAAAGTTTTCACTCCGATCTAATTTCCATT
TACCACAAATTTGAGCTTTTATTTC
>CL60.Contig2_All    size  290    gap  0  0%
GTACTGTCGTGTTTTTAGTGGATTCTAAATACCAACACGAATAACACCTA
GGTCTTAATGTTGTGTTTAGAAAAATGGCAGAATCAGCTAAGCCTGTGGT
AGAGTTTACAATAGAAGATAACACTATTAAGATGATATCCAAAGTTAGCT
TCTTCAACCAAGTTATAAATATAAAACTAGATGGGGAATACCAACAATCA
TTTGAGGGCACAGAAATGAATTGCAATTCGAAATGGGAAAATAATAAGTT
AATCACAGAAGCAAATCCTATTGACGGCAAAGGAAAAACA
>CL61.Contig1_All    size  1339    gap  0  0%
TGACCCCCTCCAGAATCTTGGTAACTGTTATAATGTTTTCGTTTGAACTT
GTTTGATTTCTTTCGTTGATCCTGTGAATGATAGAGTTTCTGTGCGGGTT
GATCATGAAAACCATGATTATATTCATGCACAATTGGTCCATTAGAAGGC
ATGTTTGTTCCATTAAAGTTTTGTTGTGATGTTGTTCCATTCTGGTTGAA
GATGGGTGGGTTCTGTGAGGACGACTGAGCCATATCAGCAGAGGGTGGAG
TGAATCCCACAGGTGAATTATTGTTGATATGATTTGCTGCAAAATGCTGG
TTTGTTGATACACCTTGATTATTTGAATGAAATAGGTTTGATTGATCCAC
TAGTCCTGCTGAAGGAGTTGTTGTTCCTGGTTCATTACCATTTGGCAAGT
TACGGGTAGGAAAAGTCTTAATGGATAACAATGAAGGGATCACCTTCCCA
CCAGAACTAGAATTAGATGGATGTGGAAGCAGGACTGGGCTCTGAGGTGG
TAGTACAGGACTCAGTGTCCCATTCACCAACATATGTGGTGGCCCTATCT
GAGGCATAACTGGTGAAGGTCCAACTGGTCCAGGTACTCCATTCATAGTG
GTCATTATAGGTGCACTGGCAGGCTGTTGTCCATTCTGAACAAGGACAGG
CGATGGTCCTCTCAACATTACAGAAGGTTGAGGAAATTGTGGATGCTGAA
AAGCTGATGAAGAAACAGGTGCTGAAGAAGGCTCTTTTTCAACATCTTTT
TCCTCTTCACTATCCTCTAGTCCAAACTCCATTCTCAACCTTTCTGACAA
ACTCAACTGTGGTCTCTTCTCCTTTGTTTCTGTTGCCTTTTTCCTTATAA
GATCAGATGAGCTTTTAAAATGATATCTAGATGAATTATCCTTTGTTGGC
GATGAATCAAACAAGGGAAGTGATGGAAGTGTTGAGAAGCGATGATGACG
ATGAATGGGAGATGTTGTAGATGAAGGAGCAATGATGGTTGTTGATGAAG
GTCTACTGGATGATGGTGTTGATGTTGATACTGGGGTCTTCTCTTTTTGT
CGTTTTCTGTATTCCAGTAAACTAACCTTTTTCTTTGAAGGTCCCAATAG
GTCTTGTGGTGTTAATGGGTCTAACATAATACCAGAATCCTCAGCCATTG
ATGAACTGGCAACAGGTTCCCCTACACTGTCAGTAGCACTAGTATTATTT
ACATATTGTGTAGAGTCCCCAACAGCCGATACATCTGCTAAGCCCATGTC
TGATAAGTCTGTTTTGTTTTCTGACATTGAACTGTCAGCCATTCCCCCAC
CCTCTGAGGTAGCACTATATGAACTACAAGTTTGTTCTG
>CL61.Contig2_All    size  8106    gap  0  0%
AATATACTGCTTGACAGCGTATGTGATTTTAACACTTTGTTTTAAGTTGT
TTTATTATTGTATGCAATGCAGCTTTATTCATGGAAAAACCCATCACCTG
ATCATTGGCAAGATTTTGGTCCGTCACGATGAGTGTTGTACTCAGAGTTG
GAGCAGTTAATCCAGATTATTATGCTGGCTGCACTGATGCTGACTCCTAT
GAAGATGGAAGTGCAGCAGAAGATTACAGTAGACCTTCCTCCCAGTCTTT
TCCAGGCTGTTTTGGACTTCCCTACCAGGATCACAATTATGGAGCACCAC
CACCACCTTCCCCTCCACCACGGGTTCCATCACCTGTTTCCTTTATAGAT
AGGAGTAATGGACATATTGAAGTAGAAGAGATATCGGTGACAAGTGTAGG
TCAACAGGCCAGTGTTGATGTGACCAGCAGTGATGCTGTTGATGATAGTA
TTACTAGATGTATTTGTGACTTCACTCATGATGATGGATACATGATATGT
TGTGACAAGTGCAGTGTATGGCAGCATATTGACTGTATGGCTGTGGACAG
GACAAATATTCCTGAATCCTACTTCTGTGAAATTTGTGAACCTAGAACTC
TGGACAGAGACAGAGCAAGACAAATTCAGCTGCGAAAAAGGGAATTTATC
CTTGCAGCTGATTCTAGCACAGATACAGATCCAGATGAACCTGTTAACAG
GAGAATGTCTCAAGATATGGGTAAAAAGGGAAAACCCAAGAAAAGAACAA
AAATTCTAAAAAGTAAGGATGACAAGGTCAGAAGAACAAAGAAAGACAAG
AAAGATATCAAAAAGGAAAAAGAAAACAAAGATTTAAGCAGGAGATTGAG
GATATCTTTGAAGGAAAGGGACTCAACATCCAAAAAGAACTTAAAGAATA
AGATGGGGAAGAAGTCTGGATTTTTATCGTTGATCACAAATGATAATGCT
CAGCAGGATCCCTGGGATAGCTCTTACAGTCCATGGGTTGATAAATATGA
AGAGGCAAAGGAGAATCAGTATAGTGCAGATATGCAGGCAATTCTAGGAC
TCAAGAAACTGAATGGATCTCTCACTTGTTCTGGTAATTATAACTACAAA
AGAAATGGAAGACTTCTTGTTCAGTTGTGTCATGTTACAGAGGTAAACAA
AAATAGAAAGGGATTGGAAGCATCTGAGACAATTGGCGAAGGAGAACCAA
TCATTGAATATACTGGCAATGTTATGTTACGAGAACAATTTGACAAAGCC
AATTTTTATAAAAGGTTAAATCCATTTGTATTATTTAACTCGATGTTTGA
CAACATAGAACTGTGTATTGATGCTACATCATATGGAAACATAGCCAGGT
TTATAAGGAGATCATGTAAATCTAATGCTGAGGTTAAACATACATTTGAA
GATGGTGAATTGACATTTATTGTTGTATCTACAAAAGTCATCCCTAGAGG
TTCTGAAATTACCATACCATATGATTATAATTACAAAGAGTGCATATATT
GTGTGGAATGTGCCTGTCTGAGGAATAATTGTCCTGTAGCAAAGTATTTC
AAGAGGAAACAAAATGCTCAAATCAAGAAAGAGAAAGAAAAGGTAGTGCC
AAAAAATGCGGTAAAAGCTGTAAAAACTCCAACAACGCCGGTTAAAGTCA
TGAATCATCAACCCAAATCACCAAGATCACCGGCAGCAAGCCTTCCTCGT
TCACCTATCAAATCTCCCATCAGGAAGTCCATCAGCATTGAGGAGCCTAT
TATAAAAGAGGAAATAGAAGAGGTTAAACTAGAGGTGCCTCCTCCACCTC
CTCCTCCTCCTGTGGTATCTCCTGTTAAAGAATGTGTCATGGAAGAACGA
CTTCCAGAAGTGAAAGAGGAAATTCCTCAAGACCCAAACACAGACAGTGG
TACAGATCATCAAGATACACATAGTGAGAGTGAGGAGAACCCTTCAACAG
AAAGAGCCAGAAGACTTTCAAGGGAAGATAGAAAAATGGAAGCCATTATG
AAGGCTTTTGAGAAAATGGAGAAGAGGCAAGAAAGACGAAAAGAAGCCTT
AGCCAGAATTGATCATACTACAAAAAAACCAGCTGCTATAGGTATTAAGC
CAACAGAAGAACCCAAGAAAGAGAAATTTAAAGCAAAGTGTCAAGAACCA
AAGGAAACAAAAGAAACAAAAGAAACGAGAGAAACAAGAAGAACAAGTGA
GAGAATAAGTAGAACAAGTGAGAGAATAAGTAATGCTGAAGAGGCAAAGA
AAGAGAAAGCCAAGATAGTGGAGAAAGTAGAAGTGAAACCTACAGTGGAA
GAACCTGTACCAACACTTCCCGATCCACCAGCTCCTCCCCCTGTTACCCC
AGTCCTGCCCATTATGCCAGCCCTTCCAGTCAAGAAAGTTTCACACAAGA
AAAAGAAAAGGTCATCATCAAAAAGGAAATCTAGGATAAACAGCAGTAAC
ATTGTGAAGTCAGAGCCTCAGTCACAAGATGAATGTAGTAATACAGTACC
TAGCTGTCCGTCAACACCTGTCTCTGCACCTCCTGATGTCACTAACACAC
CTCCATCATTCAAGTTCCTAAAAACCAAGAAGCATTTGATGAATGAATGG
TTGAGTGAGAAGAGCCAGGATGTTGTTCCTACACTGCCACCACCGCCACC
ATCTGGACAACCTTCAAAAATAGAGCCATTGGAAGTACAGGTTGAGGAGG
ATACAATGTATGTAGCCTGTCGTCCAAGTCCCAGGAATGCACTGGATCAT
TTGAGGAGGAACAGTACCAGTGCAGGGTGCAGTCCTTACAGCAATCTCTC
ATCATCATCAAAACAAGAAAGCAGCAGCATAGGTTCTGCTAAAAAGCGAT
GGCTTAGACAGGCTATGTTTGATAAACCAGTCCCACAGAACAGATCATTG
TCACCAATAGGGCTTGCAGGAGGTTCAAGTCCTAACCCACATGTCAGTCT
CCCTAGTCCAGGAGGATCACCACCTGCAGATTATATAACTCCATTAAAGA
AGAGGAGGTTAGCTAGTTATAGAGAGTCTATTGACCAGCCACCAACACCT
TCTGCTGCTCAGGGTGTGGTGTCATCAGAACAGCCAGAGGAAGTTATAGA
TGTACAAAACCCAGACCCTGTGTCGGAGGCAGAAATGGGACCATCTAGAA
ATAACAGGAATGAATCCGAAGCTTCTATCAAACCAAGACTAATGGACAGT
TTAGTGAGACATTCTGTAGATGGTGCATGTTTAAATCACAGAACTTCATC
AGATTCTCAGATTTCAGCTGATGAAGGGGAGAAAGTGACTAGTAATTTAG
AATCAGTTTCAAGTAATACTGATTCTGTTATGGAAAGTTCAAATGAATGT
GATAGCCAACAGGAAGATGATTCTGTGGAACGCAATATAGACGTTAGTGA
CAACCGACTGGAAGCAATGGAGGTTGACAGCACACAAAGTGACTCGGAGA
AAAAAGAAGCTGTATGTGATAGTACATGTAAAGTGGAAGACAACAGAGCA
TGTAGTAGTTCTATTACTGAGGCATCATTAGTAGATAGTAGCTCTGATGT
AGGTGTTAACGAAGAGACAAATGCAGACTCGGTTGAAATGTCAGAAATTC
ATGTCTCACAAGAAAATGTTGGCAGTAGTAATGTGTCCCAGGTGCTGGAT
TCCCAAGAAAATGTGGGTAGTAGTAATGCGTCGCAGGTGCTGGATTCACA
AGAAAATGTTGATAGTAGTAATGTGGCAGAGTTACTGGTGTCGCAGGAAA
ATGTGAATAGTAGTAGCAGTGTGTCAGAGTTACTGGTGTCACAGGAAAAC
GTGGGTAGTAGTAATGTGTCGGATATTTCAATTTCACGGGGAAATGTTGG
TAGTAGTAATGTATCTGATATTTCCATTTCACAGGGAAATGTTGGAAGTA
GTAATGTGTTGGACAGACATGTGTCTCATGAAAACGTTGGGAGCAGTAGC
GTGTCACAGGAAAACATTTGCAGCAGTAATGTGTTGCAGGAAAATGTGGG
GAGTAGTAGTGATAGACATGTACGGAATTATAATTTTGATGTTAGTAGTA
GTAGTGAGTTACATCACTTCTCATCAAACTTAGTAGAATCATCTCAAGTG
ACAGAAAATGTCAGTGTTTCATCTACAGAACAAACTTGTAGTTCATATAG
TGCTACCTCAGAGGGTGGGGGAATGGCTGACAGTTCAATGTCAGAAAACA
AAACAGACTTATCAGACATGGGCTTAGCAGATGTATCGGCTGTTGGGGAC
TCTACACAATATGTAAATAATACTAGTGCTACTGACAGTGTAGGGGAACC
TGTTGCCAGTTCATCAATGGCTGAGGATTCTGGTATTATGTTAGACCCAT
TAACACCACAAGACCTATTGGGACCTTCAAAGAAAAAGGTTAGTTTACTG
GAATACAGAAAACGACAAAAAGAGAAGACCCCAGTATCAACATCAACACC
ATCATCCAGTAGACCTTCATCAACAACCATCATTGCTCCTTCATCTACAA
CATCTCCCATTCATCGTCATCATCGCTTCTCAACACTTCCATCACTTCCC
TTGTTTGATTCATCGCCAACAAAGGATAATTCATCTAGATATCATTTTAA
AAGCTCATCTGATCTTATAAGGAAAAAGGCAACAGAAACAAAGGAGAAGA
GACCACAGTTGAGTTTGTCAGAAAGGTTGAGAATGGAGTTTGGACTAGAG
GATAGTGAAGAGGAAAAAGATGTTGAAAAAGATCCAAGTCATCGCAGACA
GACATCATTATCATCATCTCATATTCCCCCGCCCCCACCACCACCACCCA
AGCAAGAGCCTTCTTCAGCACCTGTTTCTTCATCAGCTTTTCAGCATCCA
CAATTTCCTCAACCTTCTGTAATGTTGAGAGGACCATCGCCTGTCCTTGT
TCAGAATGGACAACAGCCTGCCAGTGCACCTATAATGACCACTATGAATG
GAGTACCTGGACCAGTTGGACCAGAAGGTCCACAGGGAGATATTGGAGAG
CCAGGACCAGTGGGACCACCAGGAGAATTGGGTCCAAGAGGTTTTATGGG
AACAAGAGGTAGATATGGACCAATGGGAAGTCCTGGTGTACCAGGAACTG
AGGGACCACCTGGGCCAAAAGGAAATGAGGGAACAGTAGGAGCACCAGGT
GCCCCTGGTAATGGAGGAGCACCAGGACCAACTGGTCCACCAGGACCACC
TGGACCAATGGGACCACCAGGCATTTCTGGACCTGTAGGAAAACCTGGAC
TACCTGGTTTGCCTGGACCACTTGGACCAGCTGGATTACCTGGCAGAGAG
GGTGATCCTGGAATTAAAGGAGATCAGGGCTCACAAGGAATGCAGGGTAT
TATTGGATATCCAGGACCAAGAGGAATTAAGGGAGATACAGGTAACACAG
GACCACTTGGGATTAAAGGTGACATGGGTGGCCCAGGTATGGATGGTATG
AAAGGAGACTATGGATATAAAGGGGATAAAGGACTGAAAGGGACCAATGG
ACCTCAAGGATTCGAAGGAATTGAAGGAACAAAGGGAGATCCAGGACAAA
GAGGAGAAGTAGGAGAACAGGGTACTCAAGGAGAAAAGGGACGACAAGGA
ATGCCTGGTATAACAGGATACCCAGGACCAAATGGAGCAAAGGGACCAGC
TGGTCGTCATGGACGCCGTGGAAGAAGAGGCACAAGAGGAAAATCTGGAA
AACCTGGACAAGTTGGAGACCGTGGAGAGCCTGGACCACAGGGACCAAAT
GGTGAAAGAGGAAAGCAAGGAACACCAGGTCCCTTGGGACCAAAGGGAGA
TTCAGGTGTACCAGGTCCACCAGGTTTTACGGGAGAACAAGGAATCCAAG
GGCCTCCTGGACCACCAGGTTTGATGGGCCCCTTCGGTCCACCGGGATTA
CCAGGAAAAGAAGGAATGTTTGGACCCCCTGGAGAAAGAGGTGAATCAGG
TTCACCAGGAAGGCCAGGTTTACCAGGACAAGCTGGTGTTATGGGTGCAA
CAGGATCTTCCGGAGAACCCGGTGCTGCAGGAGATAGAGGTGCCCCAGGG
AACCCCGGTCCACCAGGAGAAACTGGCGTACCAGGAAATACTGGAGAAAG
AGGAGAGCAAGGAAACACTGGACCACAAGGAGAAACTGGAGTGATGGGTC
CCCCAGGCCCACCTGGTTTCCAAGGAGACAGAGGATATCCTGGACCACAA
GGAAAAGATGGACCCATTGGACCAACAGGACAAAGAGGACGAGTAGGGTC
ACCTGGAGAGAAAGGATCAGTAGGCTTCCCAGGATCAGCAGGAACACATG
GACCTCCAGGTCAGCCAGGAGCCCCAGGACAAGAGGGAATGATGGGAACT
AAAGGAGACATGGGTGTTGAAGGCCAGTCAGGCTTACCCGGACCAACAGG
ACCTGATGGACCAAGAGGATATGCAGGACCACCAGGACCAATTGGCTCAC
CTGGACAAGATGGAGATAAGGGAGAAATTGGAGCTCCAGGACAAAGGGGA
CAAAAAGGAGAACATGGTGATATGGGCCCACCTGGACCATCAGGACCCCA
GGGTATAGTTGGACCACTTGGACCACCGGGACCAATTGGTGAGCCTGGAA
TTCAAGGAATCCAAGGTCCAGTTGGAATGAAGGGTACTGAGGGACCAAGA
GGATTAGTTGGACCTCCAGGTTTAGAGGGACTACAAGGTTTACCTGGAGC
TGAAGGATCTAAGGGAGAGAGTGGAGATCTTGGTAAAGTTGGACCACCTG
GCCCACCTGGACCTGTTGGAAAACCAGGAACAGCAGGACCACCAGGTGTT
CCTGGAAGCGAAGGACAATTAGGACCTGAAGGAAAGCAAGGACAGAAGGG
AGAGCAGGGAACTCCAGGTGAACCAGGATACAGGGGACTAGATGGAATGA
TGGGACCACAAGGACAACCAGGAGACAAAGGTGACAGTGGAAGACAAGGT
AACCAAGGACCAGCTGGTGAAAGGGGTGAAGTTGGACCATTTGGACCTAA
AGGCCATGCTGGTATGCCCGGAAATCCAGGAATGACAGGACCATCTGGGG
AACCAGGTCACAAGGGAGAGGCAGGCAGAGATGGACCAGAAGGACCCAAG
GGACCGCCAGGCCCAGCAGGACCAGTTGGCTCACCTGGTGACCCAGGGTT
ACCTGGAAGAAATGGAAAACAGGGAGACGCAGGTGCACCTGGTGTACCCG
GGGCAATAGGAGAAGTTGGAATTAAAGGAAGTCAAGGAATGAAGGGAAAT
TCTGGACCAAGAGGACCAGCCGGACCTGCAGGACCACCTGGACCCGCAGG
TTACCAAGGAGCAAGAGGGGAACCAGGAGACCCGGGACAACCTGGATCAC
CAGGAGAAAGGGGATTCCCAGGACCTGCAGGACTCCAAGGATCAAATGGT
GAAGAAGGTTTACCAGGAGAACAGGGACCTACTGGACCAGTTGGATCATC
AGGAAATGCAGGACAACCAGGAATGCCCGGCATGCCAGGACCCAAAGGAC
ACAGGGGAATGATGGGAATGGCCGGAAAAACTGGTGAAGAAGGACGCGCA
GGAGAAAAGGGACCACCAGGACCTAACGGACCTCCCGGAAACCCAGGACC
ATTGGGACCAAGAGGAGCACCAGGAGAAAGAGGGAGAGATGGATCCCCAG
GAGCACAGGGAATGAGAGGACAAGATGGTAATTCTGGAGAATCTGGACCC
CCTGGACCAATTGGATCCCCTGGAGCACCAGGTTTCCCTGGCAGTGGAGG
ACCAAAGGGAGATTCTGGACAATCTGGACAAAGAGGAGACCAAGGATTAC
AAGGACCTCCAGGAGTAGGTGGTTTACCCGGACAACCAGGAGAGTCTGGA
AGACCAGGATCCCCAGGACGGGACGGAGAACCAGGAGGAAAGGGGGATGT
CGGTCAAGCCGGAGCCCCTGGAAATTCTGGATTCCCTGGACCACAAGGAC
CCCCTGGCCAGGCTGGAGAACCAGGAATTCCTGGAGCTGCTGGAGAACAA
GGATTAGGAGGACAAGATGGACGTAATGGAGATCCAGGAGAAAGAGGATA
CCCTGGTGCCCCAGGTGAACCTGGTCTTGCAGGACTAGCTGGAGCAGAGG
GAAAGA
>CL61.Contig3_All    size  1837    gap  0  0%
GTCCAACTGGTCCAGGTACTCCATTCATAGTGGTCATTATAGGTGCACTG
GCAGGCTGTTGTCCATTCTGAACAAGGACAGGCGATGGTCCTCTCAACAT
TACAGAAGGTTGAGGAAATTGTGGATGCTGAAAAGCTGATGAAGAAACAG
GTGCTGAAGAAGGCTCTTGCTTGGGTGGTGGTGGTGGGGGCGGGGGAATA
TGAGATGATGATAATGATGTCTGTCTGCGATGACTTGGATCTTTTTCAAC
ATCTTTTTCCTCTTCACTATCCTCTAGTCCAAACTCCATTCTCAACCTTT
CTGACAAACTCAACTGTGGTCTCTTCTCCTTTGTTTCTGTTGCCTTTTTC
CTTATAAGATCAGATGAGCTTTTAAAATGATATCTAGATGAATTATCCTT
TGTTGGCGATGAATCAAACAAGGGAAGTGATGGAAGTGTTGAGAAGCGAT
GATGACGATGAATGGGAGATGTTGTAGATGAAGGAGCAATGATGGTTGTT
GATGAAGGTCTACTGGATGATGGTGTTGATGTTGATACTGGGGTCTTCTC
TTTTTGTCGTTTTCTGTATTCCAGTAAACTAACCTTTTTCTTTGAAGGTC
CCAATAGGTCTTGTGGTGTTAATGGGTCTAACATAATACCAGAATCCTCA
GCCATTGATGAACTGGCAACAGGTTCCCCTACACTGTCAGTAGCACTAGT
ATTATTTACATATTGTGTAGAGTCCCCAACAGCCGATACATCTGCTAAGC
CCATGTCTGATAAGTCTGTTTTGTTTTCTGACATTGAACTGTCAGCCATT
CCCCCACCCTCTGAGGTAGCACTATATGAACTACAAGTTTGTTCTGTAGA
TGAAACACTGACATTTTCTGTCACTTGAGATGATTCTACTAAGTTTGATG
AGAAGTGATGTAACTCACTACTACTACTAACATCAAAATTATAATTCCGT
ACATGTCTATCACTACTACTCCCCACATTTTCCTGCAACACATTACTGCT
GCAAATGTTTTCCTGTGACACGCTACTGCTCCCAACGTTTTCATGAGACA
CATGTCTGTCCAACACATTACTACTTCCAACATTTCCCTGTGAAATGGAA
ATATCAGATACATTACTACTACCAACATTTCCCCGTGAAATTGAAATATC
CGACACATTACTACTACCCACGTTTTCCTGTGACACCAGTAACTCTGACA
CACTGCTACTACCCACATTTTCCTGCGACACCAGTAACTCTGCCACATTA
CTACTATCAACATTTTCTTGTGAATCCAGCACCTGCGACGCATTACTACT
ACCCACATTTTCTTGGGAATCCCGCACCTGCGACACGTTACTGCTACCCA
CATTTTCTTGGGAATCCAGCACCTGGGACACATTACTACTGCCAACATTT
TCTTGTGAGACATGAATTTCTGACATTTCAACCGAGTCTGCATTTGTCTC
TTCGTTAACACCTACATCAGAGCTACTATCTACTAATGATGCCTCAGTAA
TAGAACTACTACATGCTCTGTTGTCTTCCACTTTACATGTACTATCACAT
ACAGCTTCTTTTTTCTCCGAGTCACTTTGTGTGCTGTCAACCTCCATTGC
TTCCAGTCGGTTGTCACTAACGTCTATATTGCGTTCCACAGAATCATCTT
CCTGTTGGCTATCACATTCATTTGAACTTTCCATAACAGAATCAGTATTA
CTTGAAACTGATTCTAAATTACTAGTCACTTTCTCCCCTTCATCAGCTGA
AATCTGAGAATCTGATGAAGTTCTGTGATTTAAACATGCACCATCTACAG
AATGTCTCACTAAACTGTCCATTAGTCTTGGTTTGAT
>CL61.Contig4_All    size  5679    gap  0  0%
AATATACTGCTTGACAGCGTATGTGATTTTAACACTTTGTTTTAAGTTGT
TTTATTATTGTATGCAATGCAGCTTTATTCATGGAAAAACCCATCACCTG
ATCATTGGCAAGATTTTGGTCCGTCACGATGAGTGTTGTACTCAGAGTTG
GAGCAGTTAATCCAGATTATTATGCTGGCTGCACTGATGCTGACTCCTAT
GAAGATGGAAGTGCAGCAGAAGATTACAGTAGACCTTCCTCCCAGTCTTT
TCCAGGCTGTTTTGGACTTCCCTACCAGGATCACAATTATGGAGCACCAC
CACCACCTTCCCCTCCACCACGGGTTCCATCACCTGTTTCCTTTATAGAT
AGGAGTAATGGACATATTGAAGTAGAGGAGATATCGGTGACAAGTGTAGG
TCAACAGGCCAGTGTTGATGTGACCAGCAGTGATGCTGTTGATGATAGTA
TTACTAGATGTATTTGTGACTTCACTCATGATGATGGATACATGATATGT
TGTGACAAGTGCAGTGTATGGCAGCATATTGACTGTATGGCTGTGGACAG
GACAAATATTCCTGAATCCTACTTCTGTGAAATTTGTGAACCTAGAACTC
TGGACAGAGACAGAGCAAGACAAATTCAGCTGCGAAAAAGGGAATTTATC
CTTGCAGCTGATTCTAGCACAGATACAGATCCAGATGAACCTGTTAACAG
GAGAATGTCTCAAGATATGGGTAAAAAGGGAAAACCCAAGAAAAGAACAA
AAATTCTAAAAAGTAAGGATGACAAGGTCAGAAGAACAAAGAAAGACAAG
AAAGATATCAAAAAGGAAAAAGAAAACAAAGATTTAAGCAGGAGATTGAG
GATATCTTTGAAGGAAAGGGACTCAACATCCAAAAAGAACTTAAAAAATA
AGATGGGGAAGAAGTCTGGATTTTTATCGTTGATCACAAATGATAATGCT
CAGCAGGATCCCTGGGATAGCTCTTACAGTCCATGGGTTGATAAATATGA
AGAGGCAAAGGAGAATCAGTATAGTGCAGATATGCAGGCAATTTTAGGAC
TCAAGAAACTGAATGGATCTCTCACTTGTTCTGGTAATTATAACTACAAA
AGAAATGGAAGACTTCTTGTTCAGTTGTGTCATGTTACAGAGGTAAACAA
AAATAGAAAGGGATTGGAAGCATCTGAGACAATTGGCGAAGGAGAACCAA
TCATTGAATATACTGGCAATGTTATGTTACGAGAACAATTTGACAAAGCC
AATTTTTATAAAAGGTTAAATCCATTTGTATTATTTAACTCGATGTTTGA
CAACATAGAACTGTGTATTGATGCTACATCATATGGAAACATAGCCAGGT
TTATAAGGAGATCATGTAAATCTAATGCTGAGGTTAAACATACATTTGAA
GATGGTGAATTGACATTTATTGTTGTATCTACAAAAGTCATCCCTAGAGG
TTCTGAAATTACCATACCATATGATTATAATTACAAAGAGTGCATATATT
GTGTGGAATGTGCCTGTCTGAGGAATAATTGTCCTGTAGCAAAGTATTTC
AAGAGGAAACAAAATGCTCAAATCAAGAAAGAGAAAGAAAAGGTCGTGCC
AAAAAATGCGGTAAAAGCTGTAAAAACTCCAACAACGCCGATTAAAGTCA
TGAATCATCAACCCAAATCACCAAGATCACCGGCAGCAAGCCTTCCTCGT
TCACCTATCAAATCTCCCATCAGGAAGTCCATCAGCATTGAGGAGCCTAT
TATAAAAGAGGAAATAGAAGAGGTTAAACTAGAGGTGCCTCCTCCACCTC
CTCCTCCTCCTGTGGTATCTCCTGTTAAAGAATGTGTCATGGAAGAACGA
CTTCCAGAAGTGAAAGAGGAAATTCCTCAAGACCCAAACACAGACAGTGG
TACAGATCATCAAGATACACATAGTGAGAGTGAGGAGAACCCTTCAACAG
AAAGAGCGAGAAGACTTTCAAGGGAAGATAGAAAAATGGAAGCCATTATG
AAGGCTTTTGAGAAAATGGAGAAGAGGCAAGAAAGACGAAAAGAAGCTTT
AGCCAGAATTGATCATACTACAAAAAAACCAGCTGCTATAGGTATTAAGC
CAACAGAAGAACCCAAGAAAGAGAAATTTAAAGCAAAGTGTCAAGAACCA
AAGGAAACAAAAGAAACAAAAGAAACGAGAGAAACAAGAAGAACAAGTGA
GAGAATAAGTAGAACAAGTGAGAGAATAAGTAATGCTGAAGAGGCAAAGA
AAGAGAAAGCCAAGATAGTGGAGAAAGTAGAAGTGAAACCTACAGTGGAA
GAACCTGTACCAACACTTCCCGATCCACCAGCTCCTCCCCCTGTTACCCC
AGTCCTGCCCATTATGCCAGCCCTTCCAGTCAAGAAAGTTTCACACAAGA
AAAAGAAAAGGTCATCATCAAAAAGGAAATCTAGGATAAACAGCAGTAAC
ATTGTGAAGTCAGAGCCTCAGTCACAAGATGAATGTAGTAATACAGTACC
TAGCTGTCCGTCAACACCTGTCTCTGCACCTCCTGATGTCACTAACACAC
CTCCATCATTCAAGTTCCTAAAAACCAAGAAGCATTTGATGAATGAATGG
TTGAGTGAGAAGAGCCAGGATGTTGTTCCTACACTGCCACCACCGCCACC
ATCTGGACAACCTTCAAAAATAGAGCCATTGGAAGTACAGGTTGAGGAGG
ATACAATGTATGTAGCCTGTCGTCCAAGTCCCAGGAATGCACTGGATCAT
TTGAGGAGGAACAGTACCAGTGCAGGGTGCAGTCCTTACAGCAATCTCTC
ATCATCATCAAAACAAGAAAGCAGCAGCATAGGTTCTGCTAAAAAGCGAT
GGCTTAGACAGGCTATGTTTGATAAACCAGTCCCACAGAACAGATCATTG
TCACCAATAGGGCTTGCAGGAGGTTCAAGTCCTAACCCACATGTCAGTCT
CCCTAGTCCAGGAGGATCACCACCTGCAGATTATATAACTCCATTAAAGA
AGAGGAGGTTAGCTAGTTATAGAGAGTCTATTGACCAGCCACCAACACCT
TCTGCTGCTCAGGGTGTGGTGTCATCAGAACAGCCAGAGGAAGTTATAGA
TGTACAAAACCCAGACCCTGTGTCGGAGGCAGAAATGGGACCATCTAGAA
ATAACAGGAATGAATCCGAAGCTTCTATCAAACCAAGACTAATGGACAGT
TTAGTGAGACATTCTGTAGATGGTGCATGTTTAAATCACAGAACTTCATC
AGATTCTCAGATTTCAGCTGATGAAGGGGAGAAAGTGACTAGTAATTTAG
AATCAGTTTCAAGTAATACTGATTCTGTTATGGAAAGTTCAAATGAATGT
GATAGCCAACAGGAAGATGATTCTGTGGAACGCAATATAGACGTTAGTGA
CAACCGACTGGAAGCAATGGAGGTTGACAGCACACAAAGTGACTCGGAGA
AAAAAGAAGCTGTATGTGATAGTACATGTAAAGTGGAAGACAACAGAGCA
TGTAGTAGTTCTATTACTGAGGCATCATTAGTAGATAGTAGCTCTGATGT
AGGTGTTAACGAAGAGACAAATGCAGACTCGGTTGAAATGTCAGAAATTC
ATGTCTCACAAGAAAATGTTGGCAGTAGTAATGTGTCCCAGGTGCTGGAT
TCCCAAGAAAATGTGGGTAGTAGTAATGCGTCGCAGGTGCTGGATTCACA
AGAAAATGTTGATAGTAGTAATGTGGCAGAGTTACTGGTGTCGCAGGAAA
ATGTGGGTAGTAGCAGTGTGTCAGAGTTACTGGTGTCACAGGAAAACGTG
GGTAGTAGTAATGTGTCGGATATTTCAATTTCACGGGGAAATGTTGGTAG
TAGTAATGTATCTGATATTTCCATTTCACAGGGAAATGTTGGAAGTAGTA
ATGTGTTGGACAGACATGTGTCTCATGAAAACGTTGGGAGCAGTAGCGTG
TCACAGGAAAACATTTGCAGCAGTAATGTGTTGCAGGAAAATGTGGGGAG
TAGTAGTGATAGACATGTACGGAATTATAATTTTGATGTTAGTAGTAGTA
GTGAGTTACATCACTTCTCATCAAACTTAGTAGAATCATCTCAAGTGACA
GAAAATGTCAGTGTTTCATCTACAGAACAAACTTGTAGTTCATATAGTGC
TACCTCAGAGGGTGGGGGAATGGCTGACAGTTCAATGTCAGAAAACAAAA
CAGACTTATCAGACATGGGCTTAGCAGATGTATCGGCTGTTGGGGACTCT
ACACAATATGTAAATAATACTAGTGCTACTGACAGTGTAGGGGAACCTGT
TGCCAGTTCATCAATGGCTGAGGATTCTGGTATTATGTTAGACCCATTAA
CACCACAAGACCTATTGGGACCTTCAAAGAAAAAGGTTAGTTTACTGGAA
TACAGAAAACGACAAAAAGAGAAGACCCCAGTATCAACATCAACACCATC
ATCCAGTAGACCTTCATCAACAACCATCATTGCTCCTTCATCTACAACAT
CTCCCATTCATCGTCATCATCGCTTCTCAACACTTCCATCACTTCCCTTG
TTTGATTCATCGCCAACAAAGGATAATTCATCTAGATATCATTTTAAAAG
CTCATCTGATCTTATAAGGAAAAAGGCAACAGAAACAAAGGAGAAGAGAC
CACAGTTGAGTTTGTCAGAAAGGTTGAGAATGGAGTTTGGACTAGAGGAT
AGTGAAGAGGAAAAAGATGTTGAAAAAGATCCAAGTCATCGCAGACAGAC
ATCATTATCATCATCTCATATTCCCCCGCCCCCACCACCACCACCCAAGC
AAGAGCCTTCTTCAGCACCTGTTTCTTCATCAGCTTTTCAGCATCCACAA
TTTCCTCAACCTTCTGTAATGTTGAGAGGACCATCGCCTGTCCTTGTTCA
GAATGGACAACAGCCTGCCAGTGCACCTATAATGACCACTATGAATGGAG
TACCTGGACCAGTTGGACCTTCACCAGTTATGCCTCAGATAGGGCCACCA
CATATGTTGGTGAATGGGACACTGAGTCCTGTACTACCACCTCAGAGCCC
AGTCCTGCTTCCACATCCATCTAATTCTAGTTCTGGTGGGAAGGTGATCC
CTTCATTGTTATCCATTAAGACTTTTCCTACCCGTAACTTGCCAAATGGT
AATGAACCAGGAACAACAACTCCTTCAGCAGGACTAGTGGATCAATCAAA
CCTATTTCATTCAAATAATCAAGGTGTATCAACAAACCAGCATTTTGCAG
CAAATCATATCAACAATAATTCACCTGTGGGATTCACTCCACCCTCTGCT
GATATGGCTCAGTCGTCCTCACAGAACCCACCCATCTTCAACCAGAATGG
AACAACATCACAACAAAACTTTAATGGAACAAACATGCCTTCTAATGGAC
CAATTGTGCATGAATATAATCATGGTTTTCATGATCAACCCGCACAGAAA
CTCTATCATTCACAGGATCAACGAAAGAAATCAAACAAGTTCAAACGAAA
ACATTATAACAGTTACCAAGATTCTGGAGGGGGTCATTTTCATTGATACA
TTGTACTTAATTTATTTTAAAATATATTGAACAGTATTTTTATATAACAT
GTAACATGTTTGTCGGCAGCAATTTTATGTTAGCAGTTAGTTGTTTTTGT
TATTGCAGATATTTTCTGTTCATTTTGGG
>CL61.Contig5_All    size  9046    gap  0  0%
CCGAAGAATAAGTGTGCTTACTTTTGGAACGTAAAACATTCGCATCATTA
CAAAAAACGTTCTGTTTTGATCCGTTGTTTGCAAACGATTTGTTTTGACA
TTTCTGTATCCAAATAAGACGCTGGTTATTGCGTATAATAATATACTGCT
TGACAGCGTATGTGATTTTAACACTTTGTTTTAAGTTGTTTTATTATTGT
ATGCAATGCAGCTTTATTCATGGAAAAACCCATCACCTGATCATTGGCAA
GATTTTGGTCCGTCACGATGAGTGTTGTACTCAGAGTTGGAGCAGTTAAT
CCAGATTATTATGCTGGCTGCACTGATGCTGACTCCTATGAAGATGGAAG
TGCAGCAGAAGATTACAGTAGACCTTCCTCCCAGTCTTTTCCAGGCTGTT
TTGGACTTCCCTACCAGGATCACAATTATGGAGCACCACCACCACCTTCC
CCTCCACCACGGGTTCCATCACCTGTTTCCTTTATAGATAGGAGTAATGG
ACATATTGAAGTAGAAGAGATATCGGTGACAAGTGTAGGTCAACAGGCCA
GTGTTGATGTGACCAGCAGTGATGCTGTTGATGATAGTATTACTAGATGT
ATTTGTGACTTCACTCATGATGATGGATACATGATATGTTGTGACAAGTG
CAGTGTATGGCAGCATATTGACTGTATGGCTGTGGACAGGACAAATATTC
CTGAATCCTACTTCTGTGAAATTTGTGAACCTAGAACTCTGGACAGAGAC
AGAGCAAGACAAATTCAGCTGCGAAAAAGGGAATTTATCCTTGCAGCTGA
TTCTAGCACAGATACAGATCCAGATGAACCTGTTAACAGGAGAATGTCTC
AAGATATGGGTAAAAAGGGAAAACCCAAGAAAAGAACAAAAATTCTAAAA
AGTAAGGATGACAAGGTCAGAAGAACAAAGAAAGACAAGAAAGATATCAA
AAAGGAAAAAGAAAACAAAGATTTAAGCAGGAGATTGAGGATATCTTTGA
AGGAAAGGGACTCAACATCCAAAAAGAACTTAAAAAATAAGATGGGGAAG
AAGTCTGGATTTTTATCGTTGATCACAAATGATAATGCTCAGCAGGATCC
CTGGGATAGCTCTTACAGTCCATGGGTTGATAAATATGAAGAGGCAAAGG
AGAATCAGTATAGTGCAGATATGCAGGCAATTCTAGGACTCAAGAAACTG
AATGGATCTCTCACTTGTTCTGGTAATTATAACTACAAAAGAAATGGAAG
ACTTCTTGTTCAGTTGTGTCATGTTACAGAGGTAAACAAAAATAGAAAGG
GATTGGAAGCATCTGAGACAATTGGCGAAGGAGAACCAATCATTGAATAT
ACTGGCAATGTTATGTTACGAGAACAATTTGACAAAGCCAATTTTTATAA
AAGGTTAAATCCATTTGTATTATTTAACTCGATGTTTGACAACATAGAAC
TGTGTATTGATGCTACATCATATGGAAACATAGCCAGGTTTATAAGGAGA
TCATGTAAATCTAATGCTGAGGTTAAACATACATTTGAAGATGGTGAATT
GACATTTATTGTTGTATCTACAAAAGTCATCCCTAGAGGTTCTGAAATTA
CCATACCATATGATTATAATTACAAAGAGTGCATATATTGTGTGGAATGT
GCCTGTCTGAGGAATAATTGTCCTGTAGCAAAGTATTTCAAGAGGAAACA
AAATGCTCAAATCAAGAAAGAGAAAGAAAAGGTAGTGCCAAAAAATGCGG
TAAAAGCTGTAAAAACTCCAACAACGCCGGTTAAAGTCATGAATCATCAA
CCCAAATCACCAAGATCACCGGCAGCAAGCCTTCCTCGTTCACCTATCAA
ATCTCCCATCAGGAAGTCCATCAGCATTGAGGAGCCTATTATAAAAGAGG
AAATAGAAGAGGTTAAACTAGAGGTGCCTCCTCCACCTCCTCCTCCTCCT
GTGGTATCTCCTGTTAAAGAATGTGTCATGGAAGAACGACTTCCAGAAGT
GAAAGAGGAAATTCCTCAAGACCCAAACACAGACAGTGGTACAGATCATC
AAGATACACATAGTGAGAGTGAGGAGAACCCTTCAACAGAAAGAGCGAGA
AGACTTTCAAGGGAAGATAGAAAAATGGAAGCCATTATGAAGGCTTTTGA
GAAAATGGAGAAGAGGCAAGAAAGACGAAAAGAAGCCTTAGCCAGAATTG
ATCATACTACCAAAAAACCAGCTGCTATAGGTATTAAGCCAACAGAAGAA
CCCAAGAAAGAGAAATTTAAAGCAAAGTGTCAAGAACCAAAGGAAACAAA
AGAAACAAAAGAAACGAGAGAAACAAGAAGAACAAGTGAGAGAATAAGTA
GAACAAGTGAGAGAATAAGTAATGCTGAAGAGGCAAAGAAAGAGAAAGCC
AAGATAGTGGAGAAAGTAGAAGTGAAACCTACAGTGGAAGAACCTGTACC
AACACTTCCCGATCCACCAGCTCCTCCCCCTGTTACCCCAGTCCTGCCCA
TTATGCCAGCCCTTCCAGTCAAGAAAGTTTCACACAAGAAAAAGAAAAGG
TCATCATCAAAAAGGAAATCTAGGATAAACAGCAGTAACATTGTGAAGTC
AGAGCCTCAGTCACAAGATGAATGTAGTAATACAGTACCTAGCTGTCCGT
CAACACCTGTCTCTGCACCTCCTGATGTCACTAACACACCTCCATCATTC
AAGTTCCTAAAAACCAAGAAGCATTTGATGAATGAATGGTTGAGTGAGAA
GAGCCAGGATGTTGTTCCTACACTGCCACCACCGCCACCATCTGGACAAC
CTTCAAAAATAGAGCCATTGGAAGTACAGGTTGAGGAGGATACAATGTAT
GTAGCCTGTCGTCCAAGTCCCAGGAATGCACTGGATCATTTGAGGAGGAA
CAGTACCAGTGCAGGGTGCAGTCCTTACAGCAATCTCTCATCATCATCAA
AACAAGAAAGCAGCAGCATAGGTTCTGCTAAAAAGCGATGGCTTAGACAG
GCTATGTTTGATAAACCAGTCCCACAGAACAGATCATTGTCACCAATAGG
GCTTGCAGGAGGTTCAAGTCCTAACCCACATGTCAGTCTCCCTAGTCCAG
GAGGATCACCACCTGCAGATTATATAACTCCATTAAAGAAGAGGAGGTTA
GCTAGTTATAGAGAGTCTATTGACCAGCCACCAACACCTTCTGCTGCTCA
GGGTGTGGTGTCATCAGAACAGCCAGAGGAAGTTATAGATGTACAAAACC
CAGACCCTGTGTCGGAGGCAGAAATGGGACCATCTAGAAATAACAGGAAT
GAATCCGAAGCTTCTATCAAACCAAGACTAATGGACAGTTTAGTGAGACA
TTCTGTAGATGGTGCATGTTTAAATCACAGAACTTCATCAGATTCTCAGA
TTTCAGCTGATGAAGGGGAGAAAGTGACTAGTAATTTAGAATCAGTTTCA
AGTAATACTGATTCTGTTATGGAAAGTTCAAATGAATGTGATAGCCAACA
GGAAGATGATTCTGTGGAACGCAATATAGACGTTAGTGACAACCGACTGG
AAGCAATGGAGGTTGACAGCACACAAAGTGACTCGGAGAAAAAAGAAGCT
GTATGTGATAGTACATGTAAAGTGGAAGACAACAGAGCATGTAGTAGTTC
TATTACTGAGGCATCATTAGTAGATAGTAGCTCTGATGTAGGTGTTAACG
AAGAGACAAATGCAGACTCGGTTGAAATGTCAGAAATTCATGTCTCACAA
GAAAATGTTGGCAGTAGTAATGTGTCCCAGGTGCTGGATTCCCAAGAAAA
TGTGGGTAGTAGTAATGCGTCGCAGGTGCTGGATTCACAAGAAAATGTTG
ATAGTAGTAATGTGGCAGAGTTACTGGTGTCGCAGGAAAATGTGAATAGT
AGTAGCAGTGTGTCAGAGTTACTGGTGTCACAGGAAAACGTGGGTAGTAG
TAATGTGTCGGATATTTCAATTTCACGGGGAAATGTTGGTAGTAGTAATG
TATCTGATATTTCCATTTCACAGGGAAATGTTGGAAGTAGTAATGTGTTG
GACAGACATGTGTCTCATGAAAACGTTGGGAGCAGTAGCGTGTCACAGGA
AAACATTTGCAGCAGTAATGTGTTGCAGGAAAATGTGGGGAGTAGTAGTG
ATAGACATGTACGGAATTATAATTTTGATGTTAGTAGTAGTAGTGAGTTA
CATCACTTCTCATCAAACTTAGTAGAATCATCTCAAGTGACAGAAAATGT
CAGTGTTTCATCTACAGAACAAACTTGTAGTTCATATAGTGCTACCTCAG
AGGGTGGGGGAATGGCTGACAGTTCAATGTCAGAAAACAAAACAGACTTA
TCAGACATGGGCTTAGCAGATGTATCGGCTGTTGGGGACTCTACACAATA
TGTAAATAATACTAGTGCTACTGACAGTGTAGGGGAACCTGTTGCCAGTT
CATCAATGGCTGAGGATTCTGGTATTATGTTAGACCCATTAACACCACAA
GACCTATTGGGACCTTCAAAGAAAAAGGTTAGTTTACTGGAATACAGAAA
ACGACAAAAAGAGAAGACCCCAGTATCAACATCAACACCATCATCCAGTA
GACCTTCATCAACAACCATCATTGCTCCTTCATCTACAACATCTCCCATT
CATCGTCATCATCGCTTCTCAACACTTCCATCACTTCCCTTGTTTGATTC
ATCGCCAACAAAGGATAATTCATCTAGATATCATTTTAAAAGCTCATCTG
ATCTTATAAGGAAAAAGGCAACAGAAACAAAGGAGAAGAGACCACAGTTG
AGTTTGTCAGAAAGGTTGAGAATGGAGTTTGGACTAGAGGATAGTGAAGA
GGAAAAAGATGTTGAAAAAGATCCAAGTCATCGCAGACAGACATCATTAT
CATCATCTCATATTCCCCCGCCCCCACCACCACCACCCAAGCAAGAGCCT
TCTTCAGCACCTGTTTCTTCATCAGCTTTTCAGCATCCACAATTTCCTCA
ACCTTCTGTAATGTTGAGAGGACCATCGCCTGTCCTTGTTCAGAATGGAC
AACAGCCTGCCAGTGCACCTATAATGACCACTATGAATGGAGTACCTGGA
CCAGTTGGACCAGAAGGTCCACAGGGAGATATTGGAGAGCCAGGACCAGT
GGGACCACCAGGAGAATTGGGTCCAAGAGGTTTTATGGGAACAAGAGGTA
GATATGGACCAATGGGAAGTCCTGGTGTACCAGGAACTGAGGGACCACCT
GGGCCAAAAGGAAATGAGGGAACAGTAGGAGCACCAGGTGCCCCTGGTAA
TGGAGGAGCACCAGGACCAACTGGTCCACCAGGACCACCTGGACCAATGG
GACCACCAGGCATTTCTGGACCTGTAGGAAAACCTGGACTACCTGGTTTG
CCTGGACCACTTGGACCAGCTGGATTACCTGGCAGAGAGGGTGATCCTGG
AATTAAAGGAGATCAGGGCTCACAAGGAATGCAGGGTATTATTGGATATC
CAGGACCAAGAGGAATTAAGGGAGATACAGGTAACACAGGACCACTTGGG
ATTAAAGGTGACATGGGTGGCCCAGGTATGGATGGTATGAAAGGAGACTA
TGGATATAAAGGGGATAAAGGACTGAAAGGGACCAATGGACCTCAAGGAT
TCGAAGGAATTGAAGGAACAAAGGGAGATCCAGGACAAAGAGGAGAAGTA
GGAGAACAGGGTACTCAAGGAGAAAAGGGACGACAAGGAATGCCTGGTAT
AACAGGATACCCAGGACCAAATGGAGCAAAGGGACCAGCTGGTCGTCATG
GACGCCGTGGAAGAAGAGGCACAAGAGGAAAATCTGGAAAACCTGGACAA
GTTGGAGACCGTGGAGAGCCTGGACCACAGGGACCAAATGGTGAAAGAGG
AAAGCAAGGAACACCAGGTCCCTTGGGACCAAAGGGAGATTCAGGTGTAC
CAGGTCCACCAGGTTTTACGGGAGAACAAGGAATCCAAGGGCCTCCTGGA
CCACCAGGTTTGATGGGCCCCTTCGGTCCACCGGGATTACCAGGAAAAGA
AGGAATGTTTGGACCCCCTGGAGAAAGAGGTGAATCAGGTTCACCAGGAA
GGCCAGGTTTACCAGGACAAGCTGGTGTTATGGGTGCAACAGGATCTTCC
GGAGAACCCGGTGCTGCAGGAGATAGAGGTGCCCCAGGGAACCCCGGTCC
ACCAGGAGAAACTGGCGTACCAGGAAATACTGGAGAAAGAGGAGAGCAAG
GAAACACTGGACCACAAGGAGAAACTGGAGTGATGGGTCCCCCAGGCCCA
CCTGGTTTCCAAGGAGACAGAGGATATCCTGGACCACAAGGAAAAGATGG
ACCCATTGGACCAACAGGACAAAGAGGACGAGTAGGGTCACCTGGAGAGA
AAGGATCAGTAGGCTTCCCAGGATCAGCAGGAACACATGGACCTCCAGGT
CAGCCAGGAGCCCCAGGACAAGAGGGAATGATGGGAACTAAAGGAGACAT
GGGTGTTGAAGGCCAGTCAGGCTTACCCGGACCAACAGGACCTGATGGAC
CAAGAGGATATGCAGGACCACCAGGACCAATTGGCTCACCTGGACAAGAT
GGAGATAAGGGAGAAATTGGAGCTCCAGGACAAAGGGGACAAAAAGGAGA
ACATGGTGATATGGGCCCACCTGGACCATCAGGACCCCAGGGTATAGTTG
GACCACTTGGACCACCGGGACCAATTGGTGAGCCTGGAATTCAAGGAATC
CAAGGTCCAGTTGGAATGAAGGGTACTGAGGGACCAAGAGGATTAGTTGG
ACCTCCAGGTTTAGAGGGACTACAAGGTTTACCTGGAGCTGAAGGATCTA
AGGGAGAGAGTGGAGATCTTGGTAAAGTTGGACCACCTGGCCCACCTGGA
CCTGTTGGAAAACCAGGAACAGCAGGACCACCAGGTGTTCCTGGAAGCGA
AGGACAATTAGGACCTGAAGGAAAGCAAGGACAGAAGGGAGAGCAGGGAA
CTCCAGGTGAACCAGGATACAGGGGACTAGATGGAATGATGGGACCACAA
GGACAACCAGGAGACAAAGGTGACAGTGGAAGACAAGGTAACCAAGGACC
AGCTGGTGAAAGGGGTGAAGTTGGACCATTTGGACCTAAAGGCCATGCTG
GTATGCCCGGAAATCCAGGAATGACAGGACCATCTGGGGAACCAGGTCAC
AAGGGAGAGGCAGGCAGAGATGGACCAGAAGGACCCAAGGGACCGCCAGG
CCCAGCAGGACCAGTTGGCTCACCTGGTGACCCAGGGTTACCTGGAAGAA
ATGGAAAACAGGGAGACGCAGGTGCACCTGGTGTACCCGGGGCAATAGGA
GAAGTTGGAATTAAAGGAAGTCAAGGAATGAAGGGAAATTCTGGACCAAG
AGGACCAGCCGGACCCGCAGGCCAACCAGGAGTACAAGGAACTTCAGGAC
CTAGAGGAAATCCAGGCCCTGTGGGAGAAGCTGGTTCCACAGGACCACCT
GGTTTATCTGGAGAACAGGGACTTCTTGGACCACTAGGACCATCTGGCTC
AAAGGGAGAAAGAGGAGAGAAGGGGATAAAGGGAAATACTGGTAGAGTTG
GACCACCTGGTGTAATTGGTGATCCTGGACCAAAAGGACATCCTGGACCT
CAAGGCCCACCTGGAGAGAAAGGAGATCGTGGACCTTTAGGTCAAAATGG
ACCACCAGGATTAATGGGAGTTGAAGGCATGCCAGGCTCACCAGGCCAAG
AAGGACCTCCAGGACCTAAAGGAGAACAAGGACTTGATGGTCCAAAGGGA
AATATTGGTCCACCGGGTCCAGCTGGGCCAATGGGGCCACCAGGTGAACA
ACAGGCCTTCCCAGCTGAACTTCTTGGTAGATACATAAATCAAGGTGACA
AAGCTGGTTCAAATGGTCGTAGACGAAGGTCTGTACCAGACTTCCAGAGT
GATATGGCTGTTATGGTAGAAGACATGGGTTCAAAACAGGTTGAACTGAA
AGAAGGAGTAACTCTAGTAGTTAGTAGACTGTTTAGTCAGATAGATCAGC
TTAGAGCCGAGGTAAAGAAGATAAGATACCCTACTGGACAAGAAGACAGT
CCAGCACCAACCTGCCGTGACATTCAAATGGTCCATGAAGACGCTAAAGA
TGGTTGGTATTGGGTTGATCCTAATCTTGGTTCTCCAAGTGATGCGATGA
AAGTCTGGTGTAACATGGAGGCTGGAGGCCAGACTTGTGTTCATCCTCTG
AAAAAATCAGGAGGGGTACCTCTTAAAGCTTGGCCAAGAAAGAAGGATGG
CAATCCATTCTTTAGTGAAATGAAAGGAGGTTCAACGATTGAATATCCTG
ATGAAGTCCAATTGGCTTTCCTCCGTTTAAGTAGTCTGGAAGCATCACAG
AAGTTTACTTACTATTGTAAGAAATCAATAGCATGGTTTGACTCAGAAAT
GTCCAATTATGACCAAGCCATCACACTTGAAGGTTACAATAAAGAAAAGA
TAGACACAACTGATGTCAGCAATGTCAGCGATGGATGTGCTGATCGTTCT
GGAGAGGGCAAGACTATATTTGATGTCTATGCCTCTGATGTTTCAATTCT
ACCAATCATGGACTTTGCACCTAAAGATTATGGAGCAGATGGCCAAGAGT
TTGGATTTGAAGCAGGACCTGTTTGTTTCTTCTAGAACCTACATGTCTGT
GTCATGCAGTTCAAATAGAAACTTGGACAACCACAGTATGCACTGCTTAA
TGTTCTACACAGCAAAACACTTTATGTTGCTTTATTTTTCAGTAGTTTTA
AAAATGAATATACAAAACATGTCTTAGGAAATTTGCATTGCTCAATAAAT
TTGCTTAATTGGTGCTTCCAAAAAAAATAAAAAAATACTGCACATATTAT
TTATTTTTTAAATATTACATGCCATGTATGTGAGATAATTGTATATGTTA
GAAAGAAATGTAAGCTTTTGTAATTGAATAATCCATCACAAACAATGTAT
ATGTTAGAAAGAAAATGTTAGGAAATTTGATAATCAAGCACAGACC
>CL62.Contig1_All    size  1035    gap  0  0%
TATGCCCTGCTGACTGCAAATTTTCAGGTCGATTGGACTTGTAGTTTCAG
AGAATATGTGGATTTTTTTTCAGAAGAGACGTAAGAACAATAATAAAATA
AAAATTTTCTTGAATAATTGAGAGTTTGTTCCTTCAATAAACTGTCATAA
ATAAACAGTCATACATATTGATTGATTGATTAGTTGGTTGATTGATTGGT
TGGTTGGTTGGCAGGCAAACACACATAAAACTCTTCAAGTAGTGCCCCAA
ATCACATATGTACATGACCTTGACCTTTGACCTTGTGACCTTTGTCAAGG
TCATTGCTTCACAATGTCATTGCAAAAGACCCTATGGGTCAAGGACCTTT
TGTTTAAGAGTTTTGCCTAATAATGGCTTTTTATAAACCATCAATGGGGG
TTATGTCCCTTACATAATGGTAAAACCAATACAGTCATAATGTAACAAAG
TTGCCCCTTGAAGTACTGAACATTTTTCACTGCTTAAATTTTCTGTATCT
ATAACCATTCAAGAATTATAGGGAAATCAAAGACATATGAAAATCTAAAA
TATGACCTTGACCTTTGACCTTGACCTAATTTTCATTTTTTGGGACCAAG
GACCTCAAATCAAAAGATCCTAGGTCTCTATCACTTATGATTTATAAGAT
AGAAATTCATATCACTTATATCAGATGCATAAGGGGAAATAACTCTCATA
TGGAGCGGTCATATCGCTTCGGTCAAAATAGGACAAATCATGCGAAGGAT
ATAACGAGCAATTTTGTAAAATAAATTTGTCATAATCTTTTACGGTTGCG
AAGGAGATGCGCTAACAAGGAAAACAGTGTTTGGGGAGATAACTCCTACA
AAGAAAAGTATTCGTTTACGCAGGGTAAATTTCAAAAGCGCATAAACTGT
TCGATATCATATACCAAATATCTAAGCGACATCTTTTGAAACATCAATAC
TACGCAAGAAAAAAATTTAGGCGGAAGAAAAAAAAAAAAAAAATAATAAT
AATAATAATAATAATAATAATAATAATAATAATCA
>CL62.Contig2_All    size  1791    gap  0  0%
GTTTGTTTGTTTGTTTGTTTGTTTGTTTGTTTGTTTGTTTGTTTGTTTGT
TTGTTTGTTTGTTTGTTTGTTTCTGTATGGGGTCTATATTATTATGTTAC
CGGAGAAGTTTCATGTTTAGTTTGGAAAGTTTTTCTTTTATTTTAGGTAC
AGCGCGCGCGCCACATCACGTGACACGGGTTTATAATAACGAAAAGATAG
TCTTTTTATTCCTTTTTAGGTGGGGACTTTGAACAGACAACATGTATAGA
GACGGAATGCACACAATGTAATTTCTTTTGTCATTGTAGGAAATTGACAT
TTTGATGACAGTTCACAAGCAGTGCATGTTTTGGATTTAATTGATCCGGT
GTAACTTTAAAACACATTTATTGATTATTTTCTGATAATGTACATTTTTC
AGCACCTGTTTGTAACACAGATTAGTATTTCAATCTCGGAGCGGACATTT
TATTGTAGGTTTTTACTGAGATTTACGGACCTAGCAAGCGATTTTTAAGG
TATTGCCATTTCTTTTCTCTAGGAGAAGTCTTGAGAGATATCTGCACCAC
GTTGTTTTATGAACCTTTAGTACATGTATGCCCTGCTGACTGCAAATTTT
GAGGTCGATTGTATTTGTAGTTTCAGAGTACATGTGGATTTTTTTTTCAG
AAGTGACGCAAGAACAATATTAAATTTCAATTTTTCTTGAATAATTGAGA
GTTTGTTCCTTCAATAAACTGTCATAAATAAACAGTCATACATATTGATT
GATTGATTAGTTGGTTGGTTGGTTGGTTGGTTGAAATTCAAACACACATA
AAACTGTTTAAATAGTGCCAAAACCACATAATTTGATGACCTTGACCTTT
GACCTTGTGACCTTCGTCAAGGTCATTGCTCCACAAGGTCATTGCAAAAG
ACCCTATGGGTCAAGGACCTTTTGTTTAAGAGTTTTGCCTAAAAATGGCT
TTTTAAAAACCATCGATGGGAGTTATGTCCCTTACATGATGGTAAAATCA
ATATAGTCATAATGTAAAAAAGTTGCCCCTTGAAGTACCAAGCATTTTTC
ACTGCTTAATTTTTTTGTATCTATAACCGTTCAAGAATTATAGGGAAATC
AAAGACATATGAAAATCTAAAATATGACCTTGACCTTTGACCTTGACCTA
ATTTTCTAAGTTAGGACCCAGGGGACTCAAATAAAAACATTCCAGGGTTA
TACGGTTAACGGTTTATGAGTTAAAAAAACATACCGACAAATTTATTCCG
TAAAGGTACATAACTCCTATAAAATTTCATCGAATCGCTTCGATCCAAAT
ACGCCAAAAATTCCTGAGGATGTAACGAACAATTTGTAAAAAGAATTTTG
TCGCTATCTTTTTTTGTTACGAAGGAGATGCACACACATGACAAACAGTG
AATAGGGAGATAACTCTTACAAAGAAAATGGTTCGGCTTAGCAGGGTGAA
ATTTAAAAGCGCATAAACTATACGATACCATATGAGAAATATCTAAGCGA
CATATTGCGAAACAAACATTTATCGCAAGAACAAAATTTGGCGGAAGAAA
AAAAAAAAAATAATAATAATAATAATAATAATAATCAGAACAAATTCAAT
AGGTCTTTCCACGGAAAGGTGGAAAGACCTAATAATAATCAGAACAAAAC
CTATAGGTCTTTCCACGGAAAGGTGGAAAGACCTAATAATAATCAGAACA
AACCCTATAGGTCTTTCACCTGAAAGGTTGAAAGACCTAATAATAATCAG
AACAAACCCTATAGGTCTTTCACCTGAAAGGTTGAAAGACC
>CL62.Contig3_All    size  1355    gap  0  0%
TAATAATAATAATAATAATAATAAATATAAAGCAATTGTTTTGAAAACAA
TTGTTAGGCAGTCTTTCCCCTCTGATGAATGGATAATTGATTTTTTTTTA
TTGATTGATTTGGAAAAAAGGGGGGGGGGTATTTGTTTGTTTGTTTGTTT
GTTTGTTTCTGTATGGGGTCTATATTATTATGTTACCGGAGAAGTTTCAT
GTTTAGTTTGGAAAGTTTTTCTTTTATTTTAGGTACAGCGCGCGCGCCAG
ATTGAGGAGACATCACGTGACACGGGTTTATAATAACGAAAAGATAGTCT
TTTTATTCCTTTTTAGGTGGGGATGTTGAACAGACAACATGTATAGAGAC
GGAATGTACACAATGTAATTTCTTTTGTCATTGTAGGAAATTGACATTTT
GATCACAGTTCACCAGCAGTGCATGTTTTGGATTTAATTGATCCGGTGTA
ACTTTAAAACACATTTATTGATTATTTTCTGATAATGTACATTTTTCAGC
ACCTGTTTGTAACACAGATTAGTATTTCAATCTCGGAGCGGACATTTTAT
TGTAGGTTTTTACTGAGATTTACGGACCTAGCAAGCGATTTTTACGGCAT
TGCCATTTCTTTTCTCTAGGAAAAGCTTTGAGAGATATCTGCACCAAGTT
TTTTTATAAACTTTTAGTACATGTATGCCCTGCTGACTGCAAATTTTGAG
GTCGATTGTACTTGTAGTTTCAGTGTTTAAGTGATAACAAGGAGGTGGAT
TTTTTTTTCAGAAGTGACGCAAGAACAATATTAAATTTCAATTTTTCATG
AAACATGATTGATTGATCATGATCATGATCATGATTGATTGATTGATTGA
TTGATTGTTGGTTGCTTAACGTCCAGTGGCAAATATTTCATGCATATTCA
GGACGAGAACAAGTTCACAATAAATACAATAGGTAGGTCCTGTCATAATA
GAGGCCATCTAGGATGATGGTCGGGGAAATTTGGACTGCCACTGGAAAAT
GAGGGTATATTGGATAGGGACAGAAATTTTGCCTTGCAACAGGCCACCTA
CGGACCCCTCAAAGAGTTGTTGCAAGGGTTCTCAACGTGCAAAGAGCATT
CACTTGATAAAAGAATACCATCAAATTTCAATGGACTCATTGTTTTATCA
TCAGTAATTGGTGGTATTTAAACTGCAGTGTCCTATAAAACAATGCCAGA
AAATCAATGAAAAAAAAAGTAAAACCGTTATTCAATTCGTAATAAACTCA
CAAAATTTCAGGAAATCATCATAATTCACTCAAGATTGTATTAAATCTTA
TATGTATGTATTTTAAGAACGTAAGAAAATACATCTTGTCCTACCTCCCC
CCCCC
>CL62.Contig4_All    size  915    gap  0  0%
GTCACGGGCAGTGCATGTTTTGGATTTAATTGATTCGATGTAACTTTAAA
ACACATTTAAGGATTATTTTCTGATAATGTACATTTTTCAGCACCAGTTT
GTAACACAGATAAGTATTTCAATCTAGGAGCGGACATTTTATTGTAGCAT
TTCACTGAGATTTACGGACCTAGCAAGCGATTTTTACGGCATTGCCATTT
CTTTTCTCTAGGAAAAGCTTTGAGAGATATCTGCACCAAGTTTTTTTATA
AACTTTTAGTACATGTATGCCCTGCTGACTGCAAATTTTGGGGTCGATTG
GACTTGTAGTTTCCGAGTTTAACTGATAACAAACATGTGGAAATTTTTTT
TCAGAAGAGATGTAAGAACAATATAATAGGGAAAAAACTGGAGTTGTCGT
TCTTATCCGTTGATCGGATAGATAGATATTCATTTGTAAGTGGAGGGTAA
AAAAAAAAAGGGGGGGGGGGGGCAAAAGGGGGTCCTAGGGAGAATTTTTT
TTTTTTTTTATATAAACGGAACAGAATGGTTAAAATTGCCGTTTTACAAT
ATAAATCAATTGCTTTTAAAAAGCAATTGTAAACGGTCTTTCCCCCCCTT
AGGAACATGATTGTTTGTTATGTGTGTGTGTGTGTGTGTGTTTGTTTGTT
TGTTTGTTTGTGTAAGGGGTCTATAGTATTGTGTTACCGGAGAAGTTTCA
TGTTTAGTTTGGAAAGTTTTTCTTTTATTTTAGGTACAGCGCGCGCGCCA
GATTGAGGAGACATCACGTGACTTGGGTTTATAATAACGAAAACTTAGTC
TTTTTATTTCTCTTTAGGTCGGGATGTTGAACAGACAACATGTATAGAGA
CGGAATAAACACAATGTAATTTCTTTTGTCATTGTAGGAAATTGACATTT
TGATCACAGTTCACC
>CL62.Contig5_All    size  985    gap  0  0%
AAAAAAAAAAAAAAAAAAAAAAATCCCTGGGACCCCCTTTTGCCCCCCCC
CTTTTTTTTTTAACCCTCCACTTACAACTGAATGTAGGTTGTGTGCTATC
TATCCTATCAACGTAAAACGAACGACAACTCCAGTTTTTTCCATATTATT
AGGTCTTTCCACTTTTCTGTGGAAAGCCTATTGTATTTGTTCTGATTATT
ATTATTTTTTTTTTTTTTTTCTTCCGCCAAATTTTGTTCTTGCGATAAAT
GTTTGTTTCGCAATATGTCGCTTAGATATTTGGTATATGATATCGAACAG
TTTATGCGCTTTTGAAATTTACCCTGCGTAAACGAATACTTTTCTTTGTA
GGAGTTATCTCCCCAAACACTGTTTTCCTTGTTAGCGCAACTCCTTCGCA
ACCGTAAAATATTATGACAAATTTATTTTACAAAATTACTCGTTATATCC
TTCGCATGATTTGTCCTATTTTGACCGAAGCGATATGAACGCTCCATATG
AGAGTTATTTCCCCTTATGCATTTGATATAAGTGATATGCGTTTCTAACT
GGTAAACCATAAGTGATAGAGACCTAGGGTCTTTTGATTTAAGATCCTTG
GTCCAAAAAAATGAAAATTAGGTCAAGGTCAAAGGTCAAGGTCATATTTT
AGATTTTCATATGTCTTTGATTTCCCTATAATTCTTGAATGGTTATAGAT
ACAGAAAATTTAAGCAGTGAAAAATGTTCAGTACTTCAAGGGGCAACTTT
GTTACATTATGACTGTATTGGTTTTACCATTATGTAAGGGACATAACCCC
CATTGATGGTTTATAAAAAGCCATTATTAGGCAAAACTCTTAAACAAAAG
GTCCTTGACCCATAGGGTCTTTTGCAATGACCTTGTGGAGCAATGACCTT
GACGAAGGTTACAAGGTCAAAGGTCAAGGTCATCAAATTATGTGGTTTTG
GCACTATTTAAACAGTTTTATGTGTGTTTGAATTT
>CL62.Contig6_All    size  647    gap  0  0%
TTTTTTTTTTTTTTTTTTTTTCTTCCGCCAAATTTTGTTCTTGCGATAAA
TGTTTGTTTCGCAATATGTCGCTTAGATTTTTTTCATATTGTATCGTATA
GTTTATGCGCTTTTAAATTTCACCCTGCTAAGCCGAACCATTTTCTTTGT
AAGAGTTATCTCCCTATTCACTGTTTGTCATGTGTGTGCATCTCCTTCGT
AACAAAATAAGAAAGCGACAAAATTCTTTTTACAAATTGTTCGTTACATC
CTCAGGAATTTTTGGCTAATTTGGATCGAAGCGATTCGATGAAATTTTAT
AGGAGTTATCTACCTTTACAAAATTATTTTCTCAATATGTGTTATTAACT
AATAAACCGTCAACCGTATAACCCTGGAATGTATTTATTTGAGATCCCTA
GGCCCTTTATTAGAAAATGGGGTCAAGGTCAAAGGTCAAGGTCGTATTTT
AGATTTTTATTGGTCTTTGATTTCCCTATAACTTTTGAATGGTTATAGAT
ACAGAAAATTTTCATAGTGAAAAATGTTTGGTACCTCAAGGGGCAACTTT
GTTACATTTCGACTGCATTGGTTTTACCATTGTGTAAGGGACATAATCCC
CATTGATGGTTTATATAAAGCCTGCCAACCAACCAACCAACCAACCA
>CL62.Contig7_All    size  578    gap  0  0%
AAATGTTTGTTTCGCAATATGTCGCTTAGATATTTGGTATATGATATCGA
ACAGTTTATGCGCTTTTGAAATTTACCCTGCGTAAACGAATACTTTTCTT
TGTAGGAGTTATCTCCCCAAACACTGTTTTTCTTGTGGCCACTACTCCTT
CGCAACCGTAAAAGATTATGACAAATTTATTTTACAAAATTGCTCGTTAT
ATCCTTCGCATGATTTGTCCTATTTTGACCGAAGCGATATGACCGCTCCA
TATGAGAGTTATTTCCCCTTATGCATCTGATATAAGTGATATGAATTTCT
ATCTTATAAATCATAAGTGATAGAGACCTAGGATCTTTTGATTTGAGGTC
CTTGGTCCAAAAAAATGAAAATTAGGTCAAGGTCAAAGGTCAAGGTCATA
TTTTAGATTTTCATATGTCTTTGATTTCCCTATAATTCTTGAATGGTTAT
AGATACAGAAAATTTTCATAGTGAAAAATGTTTGATACCTCAAGGGGCAA
CTTTGTTACATTTCGACTGCATTGGTTTTACCATTGTGTAAGGGACATAA
TCCCCATTGATGGTTTATATAAAGCCTG
>CL62.Contig8_All    size  1799    gap  0  0%
CATTTATCGTAGTTATTTCGAAGATAAAGCTTGGTTAATCTACCGTCACA
TGATAATATGATAAGACGAAAATCTCAATAGTCATTGGTTGAAAACTACG
TCACAAGTTAGTATATAGGGACGAGCATACTGCCGGAAGAAGCATATCGG
GAAATTTTGTGTTGCTGCGTCAGTGAACGTACGGGCAAACTAACTCGAAT
CTAAACTTTTACCATCATTTAAATATTTTTATTTGAAAACATCAAGAAAC
ATCAAAATGGCACAGAGTCAACCACGACAGAACTTCCACATCGAGAGCGA
AGCAGGAATCAATCGCCAAATCAACATGGAGTTGTATGCCAGTTACTGTT
ACCAGTCGATGTCATATTACTTTGACCGTGATGATGTGGCATTGCCAGGA
TTCAGCAAGTTCTTCAAGAAATCTTCAGATGAAGAACGTGAACATGCAGA
AAAGTTCATGAAATATCAGAACAAGAGAGGTGGTAGAATTGTTCTCCAGG
ACATCAAGAAACCTGATCGCGATGAATGGGGAACAGCCCTTGATGCTATG
CAGGTTGCTTTGTCCTTGGAGAAGAGTGTCAATCAGTCTCTACTGGATCT
TCACAAAACAGCTGATTCACATAATGATGCTCAGATGTGTGATTTTCTGG
AGTCTGAATACTTGGAAGAACAAGTGAACGCCATCAAGGAAATCTCTGAT
CACATCACCCAGCTCAAACGTGTTGGAAGTGGTCTTGGGGAGTACATGTA
TGACAAAGAGAGCATCAACGGAGACTCTTAAACCATCAGACAATGGTCCA
AATATAGCAAAATTTGTTCACTAAATATTTGTTTAAATCTACTATGAAAT
GTATAAAGACTTTTTTGAGTTAATGTTTTAAAGCGTCACAATTGGACCAA
AAAAATTTGAGAAAAGCAAAATAAAAATTGAAATAAGAATTTTAAAAAAA
AAAAAAAAAAAAAAATCCCTGGGACCCCCTTTTGGCCCCCCCCCTTTTTT
TTTTTACCTTCCACTTACAAATGAATGTAGCTTGTGTGCTATATATCCCA
TCAACGGATAAGAACGACAACTCCAGTTTTTTTCCCTATTATATTGTTCT
TACATCTCTTCTGAAAAAAAAAATCCACATCCTTGTTATCAGTTGAACTC
GGACACTACAAGTCCAATCGACCCCAAAATTTGCAGTCAGCAGGGCATAC
ATGTACTTAAGGTTCATAAAACAACGTGGTGCAGATATCTCTCAAGACTT
TTCCTAGAGAAAAAAAATTGCAATGCCGTATAAATTGCTTGCTAGGTCCG
TAAATCTCAGTGAAATGCTACAATAAAATGTCCGCTCCTAGATTAAAATA
CTAATCTGTGTTACAAACTGGTGCTGAAAAATGTACATTTTAAGAAAATA
ATCGTTAAATGTGTATTAAAGTTCCACCGGTTCAATTAAATCCAAAACAT
GCACTGCTGGTGAACTGTGATCAAAATGTCAATTTCCTACAATGACAAAA
GAAATTACATTGTGTACATTCCGTCTCTATACATGTTGTCTGTTCAACAT
CCCGACCTAAAAAGGAATAAAAAGACTAAGTTTTCGTTATTATAAACCCA
AGTCACGTGATGTCTCCCCAATCTGGCGCGCGCGCTGGCCTGAAATAAAA
TAAAAACTTTCCGAACTAAACATGAAACTTCTCCGGTAACACAATACTAT
AGACCCCTTACAAAAACAAACAAACACACACACAAACAAACAAACAAACA
AACAAACAAACAAACAAACAAACAAACAAACAAACAAACAAACAAACAA
>CL62.Contig9_All    size  220    gap  0  0%
CTGTTCAACATCCCGACCTAAAGAGAAATAAAAAGACTAAGTTTTCGTTA
TTATAAACCCAAGTCACGTGGTGTCTCCTCAATCTGGCGCGCGCGCTGGA
CCTAAAATAAAATAAAAAACTTTCCAAACTAAACATGAAACTTCTCCGGT
AACATAATAATATAGACCCCATACAGAAACAAACAAACAAACAAACAAAC
AAACAAACAAACAAACAAAC
>CL62.Contig10_All    size  254    gap  0  0%
TTTTTTTTTTTATTGATTGATTTGGAAAAAAGGGGGGGGGGGTATTTGTT
TGTTTGTTTGTTTTTGTAAAGGGTCTATATTATTATGTTACCGGAGAAGT
GTCATGTTTAGTTTGGAAAGTTTTTATTTTATTTTAGGTCCAGCGCGCGC
GCCAGATTGAGGAGACATCACGTGACTTGGGTTTATAATAACGAAAACTT
AGTCTTTTTATTTCTCTTTAGGTCGGGATGTTGAACAGACAACATGTATA
GAGA
>CL62.Contig11_All    size  290    gap  0  0%
GTGTGTGTGTGTGTGTGTGTGTGTTTGTTTGTTTGTTTGTTTGTGTAAGG
GGTCTATAGTATTGTGTTACCGGAGAAGTTTCATGTTTAGTTTGGAAAGT
TTTTCTTTTATTTTAGGTACAGCGCGCGCGCCACATCACGTGACACGGGT
TTATAATAACGAAAAGATAGTCTTTTTATTCCTTTTTAGGTGGGGACTTT
GAACAGACAACATGTATAGAGACGGAATGCACACAATGTAATTTCTTTTG
TCATTGTAGGAAATTGACATTTTGATCACAGGTCACGGGC
>CL62.Contig12_All    size  384    gap  0  0%
CACGGGCAGTGCATGCTTTGGGTTTTATTGATCCGGTGTAACTTTAACAC
AGATTAGTATTTCAATCTAGGAGCGGACATTTTATTGTAGGAATTTACTG
AGATTTACAGACCTAGCAAGCGATTTTTACGGCATTGCCATTTCTTTTCT
CTAGGAAAAGCTTTGAGAGATATCTGCACCAAGTTTTTTTATAAACTTTT
AGTACATGTATGCCCTGCTGACTGCAAATTTTGAGGTCGATTGTACTTGT
AGTTTCAGAGTACATGTGGATTTTTTTTTCAGAAGTGACGCAAGAACAAT
ATTAAATTTCAATTTTTCATGAAACATGATTGATTGATCATGATCATGAT
TGATTGATCATGATTGATTGATTGATTGATTGAT
>CL63.Contig1_All    size  225    gap  0  0%
AAGAAATCACTTGCTGGTATGGAGTGATACACAGTGAAACAGGGTGATTG
CTAGTGATTGCAAGTGACTTTCCATTATCATCTATGAAACTTACAAACAG
GTTTTAAAACACGGACTTATGACCCTGTCAAATATTACCTGTGCAAATCT
ACAGACTGACCAGTACTGTAAATTCAGAAATTATATTTTTCAATGATTAG
GAAATTATGATGTATAAGGATCGCA
>CL63.Contig2_All    size  404    gap  0  0%
TGTAATAGTGAGATCACACTAATGTTGTTTGTTATAAGTGGACAAAAAAC
TTAACTACAGTACACGCTAAACAATTCAGATAAAAATCACTCTTGCTGGT
GTTGAGTGATTCACAGTGAATCAGGGTGACTGCTAGTGATTGCAAGTGAC
TGTCTATTATCATCTATGAAACTTACAGACAGATATTGAAATTGATAACA
CTGACTTAATATGACCCTGTCAAATGTTACCTGTGCAAATCTACAGAATG
GTACTGTAAAATCAGAAATTATTGCAAAAGTTTTTATTATTGCGAAAAAT
ATGACAGGGTTATAATCACAATAATTTAAACTCGCATTTTGAGGAAATTT
TTCATATGAATATAATTGCGTTTTAGTCTAAAATGTTAAAATTGCAAAAA
AAAT
>CL63.Contig3_All    size  379    gap  0  0%
TACTGTAAATTCAGAAATTATTTTGTGCATTTATTATTGCGATTTTGTCA
TTTAAGACTCAATTGCAATTAAAGTTTTTGCGATATTCAAAAAAAAATCC
GGTTTGATTCATATAAAAAATTTCAAAATGCGACTTTAAAATTATTGCGA
TCACACCCCTGTCATATTTTTCGCAATAATAAAAACATCACAATAATTTC
TGAATTTACAGTACTGGTCAGTCTGTAGATTTGCACAGGTAATATTTGAC
AGGGTCATAAGTCCGTGTTTTAAAACCTGTTTGTAAGTTTCATAGATGAT
AATGGAAAGTCACTTGCAATCACTAGCAATCACCCTGTTTCACTGTGTAT
CACTGTGTATCACTCCATACCAGCAAGTG
>CL63.Contig4_All    size  232    gap  0  0%
AAAAATTAAAATCGCATTTAAGTCTGAAATGACAAAATTGCAATAATAAA
TGCATGCAATAATTTCTGAATTTACAGTACTGGTCAGTCTGTAGATTTGC
ACAGGTAATATTTGACAGGGTCATAAGTCCGTGTTTTAAAACCTGTTTGT
AAGTTTCATAGATGATAATGGAAAGTCACTTGCAATCACTAGCAATCACC
CTGTTTCACTGTGTATCACTCCATACCAGCAA
>CL64.Contig1_All    size  546    gap  0  0%
TTTGTGATTTTACTTTTTTCCATTGTGAAGACAGTCACAGGTGGAATATT
TACCTTCACGTCCATATCTAATGCCACTTTTTTCACAGTTTTCACAACAA
ACTGGAACTCCATTGATATTTCCAACAACAGTTTTATCGCATGCTGAACA
TGCAAGTCCCTTCCAACAATCACCTTTTATTTTGTCGTATATGCAGGCAC
AGTGTGGTATTGTCTTATCTCCATCCTCGTAATTTCCGGCAATGAAGTGC
TCACTACAGCTCTTGCAACAGACTTTTTCATAGTTTTCTCCAACTAGAAT
ATGTTTGAAATGATCACATCTATCACAAATATGTCCAATGCCACAATTTG
TTCTTTCATCTGATTCTTCATTAGTATCACCATTATCTTGTTTGTCCTTA
GAATATTTTTTACCAGCTTCAAAAGCTAGCCAAGCAGTTCTTTTGTCTGA
TTCTTCATCAGTATCACCATTATCTTGTTTGTCCTTAGAATATTTTTTAC
CAGCTTCAAAAGCTAGCCAAGCAGTTCTTTTGTCTGATTCTTCATC
>CL64.Contig2_All    size  342    gap  0  0%
GGTCGTATTTGCAGGTGCAGGTTGTTAGTTTCTTATCTCCATCCTCGTAA
TTTCCGAAAACGATGTCCTTACTACAGCTCCTGCAACAGACTTTTACATA
GTTTTCTCTAATTAGAAGAAGTTTGAAATGATCACATCTATCACAAATAC
TCCCAATGCCACAATTTGTTCTTTTGTCTGATTCTTCATCAGTATCACCA
TTATCTTGTTTGTCCTTAGAATATTTTTTACCAGCTTCAAAAGCTAGCCA
AGCAGTTCTTTCATCTGATTCTTCATTAGTATCACCATTATCTTGTTTGT
CCTTAGAATATTTTTTACCAGCTTCAAAAGCTAGCCAAGCAG
>CL64.Contig3_All    size  240    gap  0  0%
ACACAACCACACTGCGCATGCAAATACGACTACATAAAAGGTGATTGTTG
GAAGGGACTTGCCTGTTCAGCATGCGATAAAAGTGTTGTTGGAAATATCA
ATGGAGTTCCAGTTTGTTGTGAAAACTGTGAAAAAAGTGGCATTAGGTAT
GGATTTGAAGGTCAATATAACACCTGTGACTGTCTTCACAATGGAAAAGA
GTAAAAGCACAAAAATACTGAACCCCGATTCAAACCGGAA
>CL65.Contig1_All    size  336    gap  0  0%
TTACAACTTATAACTGAGTAAGTCTTAAATTCAAATGGCTATTGGTATGT
TCTTAACAAATTTGGTGACCACAGGCAAATTATTGAAGTCCCAGCCAAGG
TTTGATGGATGAATACATCACATTCATATCGATATTATTCTCCAATCTTT
ACCTGAATTAAATTTTTCCTGAAAACTTGTTATTTACTTGATCTCATTTC
ATCATTGGTCAAAATTCATTTATGATATCAACTTTTTTTTGCTTTCTGAT
TAAGGTATTATTACGTCATGATAAATGGCGACCATGACTGATGATGTCAA
ATAGAAAGAATGACTTTTAACAGATCATTTGAAAGG
>CL65.Contig2_All    size  222    gap  0  0%
CAAAAAAAAGTTGATATCATAAATGAATTTTGACCAATGATGAAATGAGA
TCAAGTGAACATCAAATTGATAAGTAAATAACAAGTTTTCAGGAAAAATT
TAATTCAGGTAAAGATTGGAGAATAATATCGATATGAATGTGATGTATTC
ATCCATCAAACCTTGGCTGGGACTTCAATAATTTGCCTGTGGTCACCAAA
TTTGTTAAGAACATACCAATAG
>CL66.Contig1_All    size  243    gap  0  0%
ATTTAAAAGTCATAAATAAGTTTTAATCAAACTTTAACAATTTCTTTGAT
AAATGCTAAGATTTATTAAATAAAAGTTTGGAAATCATTTGATCAGGTAT
TTAACGGACTATGTGTAAATGGAATCAACTCCTGAAATTTGACAGGTCTT
TTAATTTACACCATAAGTTCATAAAAACATCCCACTATTAGTGTTACCAC
ACCTAATTTGTTACGTCATGTCTAGGAATTGAAGCTGGGACCA
>CL66.Contig2_All    size  218    gap  0  0%
CGTTTATGATCTTGTTTTTGGTTCCAGCTTCAATTCCTAGACATGACTTA
ACAAATTAGGTGTGGTTATACTAATAGTGGGATGTTTTTATTAACTTATG
GTGTAAATTAAAAGACCTATCAAATTTCAGGAGTTGATTCCATTTACACA
AAGTCCGTTAAATACCTGATCAAATGATTTCCAAAATTTTATTTAATAAA
TCCCAGCATTTATCAAAG
>CL67.Contig1_All    size  277    gap  0  0%
AATATATCTTTTCTGAAATATTTGAGATAACTAATAGTTATCCTGACCTG
CATTTATGGTTTAATTTATTTTGAATATTTATCAAACACATATTTCAGTT
TTATACAATTGTACTAAATGTGATACATAAATAGCTATTCCTATCACATA
CTTGTAGTTAGTAGTCAGACACTCTGTTTATTTGAGCACAATCTCTGTAT
GTGAGTGCCATGGTGTACTGGCACTTGAATTAAAAAAACCCACATATTTA
TCTTTTATTCATGCACATTTCTTCAGG
>CL67.Contig2_All    size  227    gap  0  0%
CACATATTTCAGTTTTATACCATTGTACTAAATGTGATACATACATTTGT
TAAAATGGATAAGGTTGTAGCTGTTTTATTCCTATCACATACATGTAGTT
ACTAGTCCGACACTCTCTTTATTTGAGCACAATCTCTCTATGTGAGTGCC
ATGGTGTACTGGCACTTGGATTAAAAAAAAAAACACACATGCATCTTTTA
TTCATTCACATTACTTCAGGTCCCCAG
>CL67.Contig3_All    size  350    gap  0  0%
GAAATATTTGAGATAACTAATAGTTATCCTGACCTGCATTTATGGTTTAA
TTTATTTTGAATATTTATCAAACACATATTTCAGTTTTATACAATTGTAC
TAAATGTGATACATATTAAAATGGATAAGGTTGTAGCTGTTTTATTCCTA
TCACATACATGTAGTTAGTAGTCAGACACTCTGTTTATTTGAGCACAATC
TCTGTATGTGAGTGCCATGGTGTACTGGCACTTGAATTAAAAAAACCCAC
ATATTTATCTTTTATTCATGCACATTTCTTCAGTTCCCTAGTATTTATGT
AAAGATCAAAACTGCCTTTTATATCAAATCCAATAATTTTTATACCCGTG
>CL68.Contig1_All    size  479    gap  0  0%
AGATGTCCTTCTTTATATCAATAAAACTCATTATCAATATCATTTAAGTC
ATTACTGACTGAGCTTGTGCTAATCTGAGGAATGAGTTGACCAAAATCTT
TCGATCATCAGCCTTAAAAATATCAAACATGTTTGAGTAGTACAGTTTTC
CTTTGTCCTCTTCTCTCAATCGCTCTCCTATATGATTTAAATAATATGGA
CTGACTTCAAGACATGTCATTATGATCTTTGATCCAATTAATATCATTCC
AAAACTGCATGGCTTGAAAGCCGATCTTTTAACTTCCAGCAACAGCTGAC
CTGCATGCTTAGCTGCTCCTTTTATATCCCAAGGAAGAAACTTCGAACCA
ACAGACTCTACTTGTTCTGGGCTAAGTCTTGTGTTTGGTCTTGTGTGTAC
ATCATCCCTTGAATCATCACATTCTTCCAACTATCCAAAATACATGTAGT
ATATATCATCATGATCATATTAAATTTAG
>CL68.Contig2_All    size  265    gap  0  0%
TTTACAGAATAACAGACCCCCCCCATCCATACCCTCACTTAGGTGAAGCC
TGTCCAGTATATACGGTTTCCATTTATTTGTGTCACGAGGGATTGTTGTC
ATCTCCTGGGATTTACTGCTTGATCCACTCGAATTGAGTTCACAGTCAGA
GTCTTCGTCAGCTTCATTGTAACGCCGTTTTCTTGTATACATGTGTGTGT
GGACAATCCGAATTCAAAAGGGGAAATTAAGTAAAGGGGAATGAAACATG
AAATCAGTATACGAG
>CL68.Contig3_All    size  1202    gap  0  0%
CTCTGTTTCTGTTATTCAGAATGCCAACACAATAGATGTCCTTCTTTATA
TCAATAAAACTCATTATCAATATCATTTAAGTCATTACTGACTGAGCTTG
TGCTAATCTGAGGAATGAGTTGACCAAAATCTTTCGATCATCAGCCTTAA
AAATATCAAACATGTTTGAGTAGTACAGTTTTCCTTTGTCCTCTTCTCTC
AATCGCTCTCCTATATGATTTAAATAATATGGACTGACTTCAAGACATGT
CATTATGATCTTTGATCCAATTAATATCATTCCAAAACTGCATGGCTTGA
AAGCCGATCTTTTAACTTCCAGCAACAGCTGACCTGCATGCTTAGCTGCT
CCTTTTATATCCCAAGGAAGAAACTTCGAACCAACAGACTCTACTTGTTC
TGGGCTAAGTCTTGTGTTTGGTCTTGTGTGTACATCATCCCTTGAATCAT
CACATTCTTCCAACTCTGCAGTAGAAACAGTAGCATAGCCCTGTAAAGAA
CCAAATGGTATTTTTATTGCTTGGAATTCTAAATCGGGAAATGCAGCAAC
AGGACATCCCTCTATTATTAGTTCTTTTTTAATACCATCACATCCTAAGA
AACTGCAAGCTTTGCAAAATTCTCTCAACACTGGAACAAACAGTGATTCA
TATGAAGCTTCTTCCACACTTACAAAATAGATTAGTTTCTTTACAGCTTC
CACAAAACCTTGTCCATGAATATGAACATTCATTTTTAACTGCGAATAAG
TCCCTGCTGTTGCAAGTTCTTGAAGATGACTTTTAATATCACCTAGTTCC
TGTCCAATTGAATCAAGATCTGCATGTGACATTACTTTTAAATGTTCAAA
AGGGAAGTCAATGTTTATTTTTTCAGATATATAATCAGCTGCTTGTTTTG
ATGCTACATTAAGAGGAGGAACATCTGCACAAATGTTCAGCAACTCTTTA
TGATTTTTTGGCGCACCATCCCAACTTAGGTGAAGCCTGTCCAGTATATA
CGGTTTCCATTTATTTGTGTCACGAGGGATTGTTGTCATCTCCTGGGATT
TACTGCTTGATCCACTCGAATTGAGTTCACAGTCAGAGTCTTCGTCAGCT
TCATTGTAACGCCGTTTTCTTGTATACATGTGTGTGTGGACAATCCGAAT
TCAAAAGGGGAAATTAAGTAAAGGGGAATGAAACATGAAATCAGTATACG
AG
>CL69.Contig1_All    size  532    gap  0  0%
GAGCTAACAGTTACCGACATGCCAGCTCCGGACCTCAATTAAAGGGAAAC
TTCGCAAAAAAATCAAAAATTGATATTATGTTCATTCTGTATAAAAATGT
TCAAATTCATAGATATTAAAGTTTTATTCCGCTAGATAAGCGATCACCAT
CGATTTTAAATTTTGAGTATCAATTCTCTGCGTTCCGCCATTTTGTCGTC
TTCCCCGATTAAAAATCGAGATATGTCTATAAACCACAAAGGACCAAAAC
TACAGTAACCGATGTAGTCGTAATTGCGTGTCGATATCTTGTCAATCGTA
CGGTTGTTTAATACGACTAACTAACTTGATACGGAAAATATTCTTATTTT
TTTAAATTACCATGGTCTGTTGTTTTTAAACTGTTGATATTGGAATTAGG
TGAAAAGTCAAAGTTGAAATCATAAATAAGTGTTCCGTGAAAATTGTTTT
CGAAAATCTAATTTGTTCATAATTCTTTAAAGTAATAAACTTTTTTCAAA
TATATTTTGATCTTCCCTTATCTGATCACCAG
>CL69.Contig2_All    size  666    gap  0  0%
GGCCGTGTACACTTATCAATACACTAAGAAGTGAAACGATGCATGAATTT
GCAAGCCCGCCGGACAGGAAATCGATTGAATACCTGGACGTGTCACCTTA
CACCCCTTCCAATACCTTTGGGAGTAATACCTTTAGCCATGCGGGTGATC
AGTGGAGCGAAGATCCTAATTTATTTGAATAAAGTTTATTACATAAAAGA
ATTATGAACTAATTAGATTGCCGAAAACAATTCAAGTTTCACGGAAGACT
TATTTATGATTTGAAATTTTGACTTTTTCACTAATTCCTATATTATCAGT
CTTAAAATAACAGATCATGGTTATTAAAAAAAAAAAGAAAATTTTCCGTA
TCAAGTTAACTAGTCGGATAAAACAACCGTACGATTGACGAGATATCGAC
ACCCAATTACGACTACATCGGGTTACTATAGTTCTGGTCCTTAGACATAT
CGCGACTGCAAATCGGACAAGGTGACAAAATGGCCGACCGGAGAGAATTG
ATACTCTAAATTTAAAATCGATGGTGATCGCTTATCTAGCGGAATAAAAC
TTTAATATCTATAAATTTGAGCATTTTTATACAGAATGGACATAATATCA
ATTTTTGATTTTTTTGCGAAGTTTCCCTTTAAGTCAATTCTTAAGTAAAA
AACCAAACGAAAGTAC
>CL69.Contig3_All    size  2057    gap  0  0%
TACAGGAACAATGTCTGAAAAAAGTATAATTTTCTGCATTAAATACTCAA
AAAAAAAAAAATTAGCCTCGCTATGCTCGGCGAAGACATCCACATCATTT
CAACCCTGGCTACGCCACTGCCTAAAGCGGACAAATATCCGACAAGCAGT
TTATTCTTTAAATTGCTGTCATTGAATATCAAGAAAGAAAATAAATCCCG
AAATTAATTTGAAACTTTGATACTCAAAAGTTTCCCAGCAAAATATTCAC
ATTCCCTGGGGATAATTAGTGTTCGTCCAGTGGCATATATAACAATTGTG
ATGACGAATTACTTCCTTTGTTCGAGAACAATCTTATTGAAATATAAATC
TAGGTCCACAGCTTCAATGAACCAAAGCAAAAGTTATACATCGACCTGTA
TTTAAATCAAATTGGTTCTCTTCTTCTTCTGGTATACAATAGTCTATCGA
CATTCGATGATTACATACTGTTGGCATACGTGGACTAGTCTATTTACAAA
ACTTTTACCACAATTTACACAAAATGTATGTTTCTTTCTTATGTTCAATG
TATACATGTATACATATTTTAAATTGCGCTACTGACTATAGTTCCGTAAC
TTTCTACCAGGCGTATGTATACACGAATCGTCGACAAGTGCGCACATTTT
TTTAGATCAATAATTCTGGTATGTTCCAATCTGTCCTAAACTATTGACAA
CGAGTATATATTACATTTTCCCAAATTAACCCTTGGAAAAATATGTAAAT
AGATTTGTATTTCTTCAATTATTTTTTTTTGTATTATTTTTTTTTTATAA
ATAATATTCTTTACACCAGAAATGTTATTTATAAACAAGCGTATGAGTTT
AGTAATATCACTTTCGGACACGCAAGATAGAGATGTATATTATACACCTA
ATAGTTCAAAATGGAAAGTTATAAATTATCGGCCGTGTACACTTATCAAT
ACACTAAGAAGTGAAACGATGCATGAATTTACAAACTCGACAGGAAATCG
CTTGAATACCTGGACGTGTCACCTCACACCCCTCACAATACCTTTGGAAG
TAATACCTTTAGCCATGCTGGTGATCAGATGAGGGAAGATCAAAATATAT
TTGTTTATTACTTTAAAGAATTATGAACAAATTAGATTTTCGAAAACAAT
TTTCACGGAACACTTATTTATGATTTCAACTTTGACTTTTCACCTAATTC
CAATATCAACAGTTTAAAAACAACAGACCATGGTAATTTAAAAAAAGTAA
GAATATTTTTCGTATCAAGTTAGTTAGTCGGATAAAACAACCGTACGATT
GACAAGATATCGACACGCAATTACGACTACATCGGTTACTGTAGTTTTGT
TTCTTTGTGGTTTATAGACATATCGTTTTTATTAATCGGGAAAGAAGACA
AAATGGCGGATCGCAGAGAATTGATACTCTAAATTTAAAATCGATGGTGA
TCGCTTATCTAGCGGAATAAAACTTTAATATCTATAAATTTGAGCATTTT
TATACAGAATGGACATAATATCAATTTTTGATTTTTTTGCGAAGTTTCCC
TTTAAATAAGGAGCGTACTTGTTATTTAAAGCGCAAAATAGATTTGAGTA
TAAGAATACACAAAAACACGGCTGGAAAAACTCGGAAAATACGGATTTTC
TACTGACGAACAAAAAAAAGTTTGTGTTTGTTTTTGACACAAATTGGCCG
AAAACCTACCCGCACGCGGACGCAAAACAAATAAAAAAACAACTATGGCC
TTACATGGAAAAGGTGAAACAATTTGAACTGATTTATAATAAAAACATTA
AACGCCTAAAGGCTGGTGTTTAACAACATTGACTTCCCATGATGGTCCAG
CATGGGCGTTTTTTTACTTTTTATTTTTAATTTTGTTTATTGCAAACATA
CATGTGTAAAAGGTTGTATATCTTTATATTGGACCACCAATAAGTACACA
TTGTATTTATAACAATAAGTACACATTGTATTAACAACAATAAGTTCACA
TTGTATTTATAACTGATAAGTTCACATTGTATAATAACGTAGTTTGTATA
TTTTCAC
>CL69.Contig4_All    size  968    gap  0  0%
CTTAGGCCATAGTTGTTTTTTTATTTGTTTTGCGTCCGCGTGCGGGTAGG
TTTTCGGCCAATTTGTGTCAAAAACAAACACAAACTTTTTTTTGTTCGTC
AGTAGAAAATCCGTATTTTCCGGGTTTTTCCAGCCGTGTTTTTGTGTATT
CTTATACTCAAATCTATTTTGCGCTTTAAATAACAAGTACGCTCCTTATT
TAAAGGGAAACTTCGCAAAAAAATCAAAAATTGATATTATGTCCATTCTG
TATAAAAATGCTCAAATTTATAGATATTAAAGTTTTATTCCGCTAGATAA
GCGATCACCATCGATTTTAAATTTAGAGTATCAATTCTCCGAGATCCGCC
ATCTTGTCTTCTTTCCCGATGAATAAAAACGATATGTCTATAAACCACAA
AGAAACAAAACTACAGTAACCGATGTAGTCGTAATTGCGTGTCGATATCT
TGTCAATCGTACGGTTGTTTTATCCGACTAACTAACCATGGTCTGTTGTT
TTTAAACTTGATATTGGAATTAGGTGAAAAGTCAAAGTTGAAATCATAAA
TAAGTGTTCCGTGAAAATTGTTTTCGAAAATCTAATTTGTTCATAATTCT
TTAAAGTAATAAACTTTTTTCAAATAAATTCTGATCTTCCCTCATCTGAT
CACCCGCATGGCTAAAGGTATTACTCCCAAAGGTATTGGAAGGGGTGTAA
GGTGACACGTCCAGGTATTCAATCGATTTCCTGTCCGGCGGGCTTGCAAG
TTCATGCATCGTTTCACTTCTGTAGGTATTGATCAGTGTACACGACCGTT
ACTTATAACTTTCCATTTTGAACTATCAGGTGCATGTATAATATACATTT
TTGTCTTGCGTGTCCGAAAGTGATATAATATACTAGTCATTACTGAACTC
ATACGCTTGTTTATAAATAACATTTCTGGTGTAAAGAATATTATTTATGA
AAATATAAAAAATACCAC
>CL69.Contig5_All    size  843    gap  0  0%
TTATCGGCCGTGTACACTTATCAATACACTAAGAAGTGAAACGATGCATG
AATTTGCAAACTCGACAGGAAATCGCTTGAATACCTGGACGTGTCACCTC
ACACCCCTCACAATACCTTTGGGAGTAATACCTTAAGCCATGCGGGTGAT
CAGTGGAGCGAAGATCCTAATTTATTTGAATAAAGTTTATTACTTTAAAG
AATTATGAACTAATTAGATTGCCGAAAACAATTCAAGTTTCACGGAAGAC
TTATTTATGATTTGAAATTTTGACTTTTTCACTAATTCCTATATTATCAG
TCTTAAAATAACAGATCATGGTTATTAAAAAAAAAAAGAAAATTTTCCGT
ATCAAGTTAACTAGTCGGATAAAACAACCGTACGATTGACAAGATATCGA
CACGCAATTACGACTACATCGTTTACTGTAGTTTTGTTCCTTTGTGGTTT
ATTGACATATCGGGATTTTTCATCGGAGAAGGTGACAAGATGGCGGAGAG
TAGAGAACTGATACTCAAAATTTAAAATCGATGGTGATCTCTTATCTAGC
AGAATAAAACTTTAATACCTATGAATTTGAGCATTTTTATACAGAATGGA
CATAATATCAATTTTTGATTTTTTTGCGAAGTTTCCCTTTAAATAAGGAG
CGTACTTGTTATTTAAAGCGCAAAATAGATTTGAGTATAAGAATACACAA
AAACACGGCTGGAAAAACTCGGAAAATACGGATTTTCTACTGACGAACAA
AAAAAAGTTTGTGTTTGTTTTTGACACAAATTGGCCGAAAACCTACCCGC
ACGCGGACGCAAAACAAATAAAAAAACAACTATGGCCTTATCA
>CL69.Contig6_All    size  504    gap  0  0%
GAGCTAACAGTTACCGACATGCCAGCTCCGGACCTCAATTAAAGGGAAAC
TTCGCAAAAAAATCAAAAATTGATATTATGTTCATTCTGTATAAAAATGT
TCAAATTCATAGATATTAAAGTTTTATTCCGCTAGATAAGCGATCACCAT
CGATTTTAAATTTAGAGTATCAATTCTCTGCGGTCAGCCATTTTGTCACC
TTCTCCGATTTGCAGTCACGATATGTCTAAGGACCAAAACTACAGTAACC
CGATGTAGTCGTAATTGGGTGTCGATATCTCGTCAATTGTACGGTTGTTT
TATCCGACTAGTTAACTAGTTAACTAACTTGATACGGAAAATTTTCTTCT
TTTCTTTTTAAATAACCATGATCTGTTATTTTTAGACTGATAATATAGGA
ATTTAATAGTGAAAAAGTCAAAATTTCAAATCATAAATAAGTCTTCCGTG
AAACTTGAATTGTTTTCGGAAATCTAATTAGTTCATAATTCTTTTATGTA
ATAA
>CL69.Contig7_All    size  224    gap  0  0%
TGACATATCGGGATTTTTCATCGGAGAAGGTGACAAGATGGCGGAGAGTA
GAGAACTGATACTCAAAATTTAAAATCGATGGTGATCTCTTATCTAGCAG
AATAAAACTTTAATACCTATGAATTTGAGCATTTTTATACAGAATAAACA
TAATATCAATTTTTGATTTTTTTGCGAAGTTTCCCTTTAAGTCAATTCTT
AAGTAAAAAACCAAACGAAAGTAC
>CL69.Contig8_All    size  957    gap  0  0%
ATTAAGGTCTCATTAATTGTTTACTTTTTGTTGTGTTGTCTTTGGCAGTC
TTTTTGACAAAGATAGTGCCTTGACCTTGGAGAAGTTGAGAACAAGATAG
GAATTAGTTTTATTAAAGGGAAACTTCGCAAAAAAATCAAAAATTGATAT
TATGTCCATTCTGTATAAAAATGCTCAAATTTATAGATATTAAAGTTTTA
TTCCGCTAGATAAGCGATCACCATCGATTTTAAATTTAGAGTATCAATTC
TCCGAGATCCGCCATCTTGTCTTCTTTCCCGATGAATAAAAACGATATGT
CTATAAACCACAAAGAAACAAAACTACAGTAACCGATGTAGTCGTAATTG
CGTGTCGATATCTTGTCAATCGTACGGTTGTTTTATCCGACTAACTAACC
ATGGTCTGTTGTTTTTAAACTTGATATTGGAATTAGGTGAAAAGTCAAAG
TTGAAATCATAAATAAGTGTTCCGTGAAAATTGTTTTCGAAAATCTAATT
TGTTCATAATTCTTTAAAGTAATAAACTTTTTTCAAATAAATTCTGATCT
TCCCTCATCTGATCACCAGCATGGCTAAAGGTATTACTTCCAAAGGTATT
GTGAGGGGTGTGAGGTGACACGTCCAGGTATTCAAGCGATTTCCTGTCGG
GCTTGCAAGTTCATGCATCGTTTCACTTCTGCAGGTATTGATCAGTGTAC
ACGGCTGATAACTTATAACTTATAACTTTCCATTTTGAACTATCAGGTGT
ATAATACACATCTCTGTCTTGTGTGTCCGAAAGTGATATGATGCCAATAA
TTTAACTCGTACGCTTGTTTATAAATAACATTTCTGGTGTAAAGAATATT
ATTTATGAAAATATAAAAAATACCACAAAAAAAAAAAAAGATTTGAAGAA
ATTTTATTTTTATTTTCTGAAATCTGAAATGAGAAAAATTGAACCCCCCC
CCCCCTT
>CL69.Contig9_All    size  938    gap  0  0%
ATTAAGGTCTCATTAATTGTTTACTTTTTGTTGTGTTGTCTTTGGCAGTC
TTTTTGACAAAGATAGTGCCTTGACCTTGGAGAAGTTGAGAACAAGATAG
GAATTAGTTTTATTAAAGGGAAACTTCGCAAAAAAATCAAAAATTGATAT
TATGTCCATTCTGTATAAAAATGCTCAAATTTATAGATATTAAAGTTTTA
TTCCGCTAGATAAGCGATCACCATCGATTTTAAATTTAGAGTATCAATTC
TCCGAGATCCGCCATCTTGTCTTCTTTCCCGATGAATAAAAACGATATGT
CTATAAACCACAAAGAAACAAAACTACAGTAACCGATGTAGTCGTAATTG
CGTGTCGATATCTTGTCAATCGTACGGTTGTTTTATCCGACTAACTAACC
ATGGTCTGTTGTTTTTAAACTTGATATTGGAATTAGGTGAAAAGTCAAAG
TTGAAATCATAAATAAGTGTTCCGTGAAAATTGTTTTCGAAAATCTAATT
TGTTCATAATTCTTTAAAGTAATAAACTTTTTTCAAATAAATTCTGATCT
TCCCTCATCTGATCACCAGCATGGCTAAAGGTATTACTTCCAAAGGTATT
GTGAGGGGTGTGAGGTGACACGTCCAGGTATTCAAGCGATTTCCTGTCGG
GCTTGCAAGTTCATGCATCGTTTCACTTCTGCAGGTATTGATCAGTGTAC
ACGGCTGATAACTTATAACTTATAACTTTCCATTTTGAACTATCAGATGT
ATAATATACAACTCTGTCTTACTTGTCATTACTAAACTCATACGCTTGTT
TATAAATAACATTTCTGGTGTAAAGAATATTATTTATGAAAATATAAAAA
ATACCACAAAAAAAAAAAAAGATTTGAAGAAATTTTATTTTTATTTTCTG
AAATCTGAAATGAGAAAAATTGAACCCCCCCCCCCCTT
>CL70.Contig1_All    size  846    gap  0  0%
GAAAAATTCAAGTGATTGTGTATGACTTCACTTCATTTTGTAGGCTTATT
AATGACCTTATTACACCTACTCATCTTAATAAAATAAGTACTTAAAATAC
ATAATATAATTAAAATTTGGATGAGTTAAGATTTCATCAGTATACAGGAC
AGAGTACTTAAAACTGTGAATAGTAAAAGTACTAGTCCTTGAACTTAAGC
CTCAAATCATTTCTATATATCCAGTCCAATTACTTTACCTCATTTTATGT
CCGATTGTAAACTTTGACTTTTAGAAAGTGACAGAAAATGTATGTAAGCC
ACAACTTTTCTGTTATTTAAAAAATATAAACATCTAACTACCACAAAATT
ATCTATGACAGGAAAGGACAGAAACATGCCTTGTTCCCTATCATAGGAAA
CGCATGTGTACAACCCCATTACCAAAAAAAATTAGATATTAACAAATGCC
TACAAAGGACAACTTACCTCTTTTTAAACATACTTTGTTGTTTTTTTCAC
AGGTAGCACTTGATGCCTGTTAACTAGGAAATATGTTATACTATTTAATT
TAAGTACTATTATTTTATGTTAATACTCAAATTTACAGCTTGAATTGTGT
TATGTATGTGTGATTGATTGTCATGTTGTGTATCATGTGGTGTGTCATGT
GATGTCAGAATGGATCAACATTTTGAAACTTCTCCATATTTGGGTAAACA
TATGATCAAAGTTAGTCTTGATGTAGATTTCTATCAATTATAAATGTTGT
CAATATCAGGGGAGATAATCATTGCTGCTTCATTCTTCCCACCACATTAT
TTTAGTACAACAATTGAAATAAAGTGTAATGAATGAAGCAGCAATG
>CL70.Contig2_All    size  1207    gap  0  0%
ATATCATGAAAATAAAAATAAAATAATCTATAGCTATATCATTTTAATGC
AAAATTTAAGTGATTTTGTATGATTTCACTTTGTAGGCTAAATAAGGACC
TTACTTTACCTACTTATGTTTGAAAAAAGTACTTAAAATTACATTATACA
TGTATAATTAAAATTTGGATGAGTTCATATTTCATCAATATACAGGACAG
AGTACTTATAAGTTTGAATAGTAAAAGTACCAGTCCTTGAACTTAAGCCT
CAAGACTGTAAAAATCATTACCATATATCCACTTACATTACCTCATTTTA
TGCACAATATGCTTATCTAGTTAAACACATTGATTTTTAGAAAGTGACAG
AAGATCTATTTAAGCCGCAAGTTTTCTGATATTTAAAAAAAAAATAAACA
TCTAACTACCAAAAAATTATCTATGACAGGAAAGGACAGAAACATGCCTT
GTTCCCTATCATAGGAAACACATGTGAACAACCTATTACCTAAAAAACAA
AACAAATGACAACAAAGGACAACTTACCTTTTCAAACATACTTTGTTTTT
TTTAACAGATAGCACATGCTTTCTGTTAATTAAGAGATATGTTATACTAT
TTAATTTAAGTACTATTATCTTATGTTAATACTCAAATTTACAGCTTGAA
TTGTGTTATGTATGTGTGATTGATTGTCATGTTGTGTATCATGTGGTGTG
TCATGTGATGTCAGAATGGATCAACATTTTGAAACTTCTCCATATTTGGG
TAAACATATGATCAAAGTTAGTCTTGATGTAGATTTCTATCAATTATAAA
TGTTGTCAATATCAGGGGAGATAATCATTGCTGCTTCATTCTTCCCACCA
CATTATTTTAGTACAACAATTGAAATAAAGTGTAATGAATGAAGCAGCAA
TGATTATCTCCCCTGATATTGACAACATTTATAATTGATAGAAATCTACA
TCAAGACTAACTTTGATCATATGTTTACCCAAATATGGAGAAGTTTCAAA
ATGTTGATCCATTCTGACATCACATGACACACCACATGACACACAACATG
ACAATCAATCACACATACATAACACAATTCAAGCTGTAAATTTGAGTATT
AACATAAAATAATAGTACTTAAATTAAATAGTATAACATATCTCTTAATT
AATAGAAAGCATGTGCTATCTGTTAAAAAAAACAAAGTATGTTTGAAAAG
GTAAGTT
>CL70.Contig3_All    size  1002    gap  0  0%
TGTCGCAGAAATATACAAAACACAGTCATGGCAGTTTTAAAAAAAAGTTC
ATTCATTACACTTTATTTCAATTGTTGTACTAAAATAATGTGGTGGGAAG
AATGAAGCAGCAATGATTATCTCCCCTGATATTGACAACATTTATAATTG
ATAGAAATCTACATCAAGACTAACTTTGATCATATGTTTACCCAAATATG
GAGAAGTTTCAAAATGTTGATCCATTCTGACATCACATGACACACCACAT
GATACACAACATGACAATCAATCACACATACATAACACAATTCAAGCTGT
AAATTTGAGTATTAACATAAGATAATAGTACTTAAATTAAATAGTATAAC
ATATCTCTTAATTAACAGAAAGCATGTGCTATCTGTTAAAAAAAACAAAG
TATGTTTGAAAAGGTAAGTTGTCCTTTGTTGTCATTTGTTTTGTTTTTTA
GGTAATAGGTTGTTCACATGTGTTTCCTATGATAGGGAACAAGGCATGTT
TCTGTCCTTTCCTGTCATAGATAATTTTTTGGTAGTTAGATGTTTATATT
TTTTAAATAACAGAAAAGTTGTGGCGTACATACATTTTCTGTCACTTTCT
AAAAGTCAAAGTGTACAATCGGACATAAAATGAGGTAATGTAATTGGACT
GGATATATAGAAATGATTTGAGGCTTAAGTTCAAGGACTAGTACTTTTAC
TATTCACAGTTTTAAGTACTCTGTCCTGTATACTGATGAAATCTTAACTC
ATCCAAATTTTAATTATATTATGTATTTTAAGTACTTATTTTATTAAGAT
GAGTAGGTGTAATAAGGTCATTAATAAGCCTACAAAATGAAGTCATACAC
AATCACTTGAATTTTTCATTAAAATGATATATAAATATAGATGTTTTAAA
AGTGCAACTTTTGAGGTCTTTCAAATATTAAAAATATTCAATTAAATTTT
ATTTTCATTATATCAGTTAATAAATAAATCAATAAAGATTATTTTTGATG
AT
>CL70.Contig4_All    size  916    gap  0  0%
GGCCTCAAAGGTTGCACTTTTAAAAACATCTATAACTATATCATTTTAAT
GCAAAATTTAAGTGATTTTGTATGATTTCACTTTGTAGGCTAAATAAGGA
CCTTACTTTACCTACTCATGTTTGAAAAAAAGTACTTAAAATTACATTAT
ACATGTATAATTAAAATTTGGATGAGTTCATATTTCATCAATATACAGGA
CAGAGTACTTATAAGTTTGAATAGTAAAAGTACCAGTCCTTGAACTTAAG
CCTCAAGACTGTAAAAATCATTACCATATATCCACTTACATTACCTCATT
TTATGCACAATATGCTTATCTAGTTAAACACATTGATTTTTAGAAAGTGA
CAGAAGATCTATTTAAGCCGCAAGTTTTCTGATATTTAAAAAAAATAAAC
ATCTAACTACCAAAAAATCTATAAATGACAAGAAAGGACAGAAACATGCC
TTGTTCCCTATCATAGGAAACACATGTGTACAACCCCATTACCAAAAAAA
ATTAGATATTAACAAATGCCTACAAAGGACAACTTACCTCTTTTTAAACA
TACTTTGTTGTTTTTTTCACAGGTAGCACTTGATGCCTGTTAACTAGGAA
ATATGTTATACTATTTAATTTAAGTACTATTATCTTATGTTAATACTCAA
ATTTACAGCTTGAATTGTGTTATGTATGTGTGATTGATTGTCATGTTGTG
TATCATGTGGTGTGTCATGTGATGTCAGAATGGATCAACATTTTGAAACT
TCTCCATATTTGGGTAAATATATGATCAAAGTTAGTGTTGATGTAGATTT
TTATCAATTATAAATGTTGTCAATATCAGGGGAGATAATCATTGCTGCTT
CATTCTTCCCACCACATTATTTTAGTACAACAATTGAAATAAAGTGTAAT
GAATGAAGCAGCAATG
>CL71.Contig1_All    size  1429    gap  0  0%
AACATCAATATATCGTGATCGTGACCGTTACCAGTCTTAAGCAATTTCTT
ATGATAGCAACCATCAGCAGATGACAGAAATATTCCGCCACCTGACCGTT
ACCAGACAACATCAATACATCATGATCGCGAATGTTACAAGACAACAGCA
ATTCATCATAATCGCGACCGGAACCAGTCTTACGCAAATTCTTACGATAG
CAATATTCCGCCACCTTACTGATACCAGACATAGCAATACATCATGATCG
CGACCGGAACCAGTCCTAATCTATTTGTAATGATAGCAACTGTCGGTAGA
TAGCAGCAGTTTTCCGTCACCTTATTGATCTAGAATGCAGATAAACATCA
AAATCGCTTCCGTAACTGGTATTATTTCACCAACCGGCCGTTACCAGACA
GCAGTTGTACATGACAATGATGACCGTTCCCTGGCAATTGTAATACATCT
CTGTTGCACTGTATTTGAAGAGCCGTTGAAGACCATGAAGTATTAGATGG
AGAGGGTTTTTACTGTTAGCTGTTAATGGTTCCATTTATTCATCTGTAAC
CTGTAGTGTCTTTAGATGTAAGTTAATGGTAAAACATCTAAAGATACTAC
TTGAATCCCTGAAACCACAGAAATTTTCACGTCCAGAAAATATACAGTCC
TATAGAGGATATCAGAAGTATCCGCAAGCCTTTAACGTCCGTATGGACAT
GTCTTAAGTCGCATCTTTTCTACCAATACATCATGAGAAGAAGTAAGTAA
GAATAGCAGATCAGCAAGAAGGGTGTTTGTTTGAAATGGTGGAGTTTGGT
ACTAATATCATCACATATTTTTATGTTGGCATGTTTGGTAATCAGTTATA
CTTAATTACATGATCTTTGGATTACAGAACAGCCAGTTGATATACAGCAG
TCTTTTCCTGAAGATGACGACATTTCTTTTCCATGTTTAAGATCATAACA
TGGGGGATAAATGTGGCCATCCGTTTGACCAGTGGCATTATCAACTTCTT
TTGTAAATAAACATTGCTAGAACAGAAGTTGTCAATATGTTCCTCAAGGA
CCATTCCATACTGGGGAGCAGTATTATGAAACATTAAAACTATCTGCCAA
TAATTGTATTAAATGACTGTTCGATATTTAACTCCGAACTTTGTTTAGTG
TTTTTCGAAGATATCGTAATATAATGAAGATGTCATGGACAATTTTCATG
AAGACGTATCTGTTTATTTATTCAGCCTCAAAGGACATTTCAGATTTGTT
TCTTGGAAGTTTTTCTCGGTCCATATGTTGTGTGATGTCCTGGACCAATT
TTTAACTATCAAATGAACTTTATTTTTGTCAGAACACCAAATTTTTACTT
CTATTTATTTCAACAGCATGAGATAGAGTATTTATTCTTCTATTCCATTT
GGGACATTTTAAATAGTATTATACATACA
>CL71.Contig2_All    size  1650    gap  0  0%
TTTTTTTAATTTGTACATTATTATTTTCTATCATGAAAACATCTTATATT
TGAATGAAGATGTGACAATATTTTACATCTGAAAAAAGAGAAATGGATTA
ATACATGTACAATGTGATCACAGCCTGCTGTTTATATCACAAACGGATGT
TCAACATCACATTAAGTCCAACCTATTTGTAAGAGCCACATTTGTTGTAT
GTATAATACTATTTAAAATGTCCCAAATGGAATAGAAGAATAAATACTCT
GAATCTATCTCATGCTGTTGAAATAAATAGAAGTAAAAATTTGGTGTTCT
GACAAAAATAAAGTTCATTTGATAGTTAAAAATTGGTCCAGGACATCACA
CAACATATGGACCGAGAAAAACTTCCAAGAAACAAATCTGAAATGTCCTT
TGAGGCTGAATAAATAAACAGATACGTCTTCATGAAAATTGTCCATGACA
TCTTCATTATATTACGATATCTTCGAAAAACACTAAACAAAGTTCGGAGT
TAAATATCGAACAGTCATTTAATACAATTATTGGCAGATAGTTTTAATGT
TTCATAATACTGCTCCCCAGTATGGAATGGTCCTTGAGGAACATATTGAC
AACTTCTGTTCTAGCAATGTTTATTTACAAAAGAAGTTGATAATGCCACT
GGTCAAACGGATGGCCACATTTATCCCCCATGTTATGATCTTAAACATGG
AAAAGAAATGTCGTCATCTTCAGGAAAAGACTGCTGTATATCAACTGGCT
GTTCTGTAATCCAAAGATCATGTAATTAAGTATAACTGATTACCAAACAT
GCCAACATAAAAATATGTGATGATATTAGTACCAAACTCCACCATTTCAA
ACAAACACCCTTCTTGCTGATCTGCTATTCTTACTTACTTCTTCTCATGA
TGTATTGGTAGAAAAGATGCGACTTAAGACATGTCCATACGGACGTTAAA
GGCTTGCGGATACTTCTGATATCCTCTATAGGACTGTATATTTTCTGGAC
GTGAAAATTTCTGTGGTTTCAGGGATTCAAGTAGTATCTTTAGATGTTTT
ACCATTAACTTACATCTAAAGACACTACAGGTTACAGATGAATAAATGGA
ACCATTAACAGCTAACAGTAAAAACCCTCTCCATCTAATACTTCATGGTC
TTCAACGGCTCTTCAAATACAGTGCAACAGAGATGTATTACAATTGCCAG
GGAACGGTCATCATTGTCATGTACAACTGCTGTCTGGTAACGGCCGGTTG
GTGAAATAATACCAGTTACGGAAGCGATTTTGATGTTTATTTGCATTTTA
GATCAATAAGGTGACGGAAAACTGCTGCTATCTACCGACAAATGCTATCA
TTACAAATAGATTAGGACTGGTTCCGGTCGCGATCATGATGTATTGCTAT
GTCTGGTATCGGTTAGGTGGCGGAATATTGCTGCAATCTGCTGATGGTTG
CTATCGTAAGAATTTGCGTAAGACTGGTTCCGGTCGCGATTATGATGAAT
TGCTGTTGTCTTGTAACATTCGCGATCATGATGTATTGATGTTGTCTGGT
AACGGTCAGGTGGCGGAATATTTCTGTCATCTGCTGATGGTTGCTATCAT
AAGAAATTGCTTAAGACTGGTAACGGTCACGATCACGATATATTGATGTT
>CL71.Contig3_All    size  5210    gap  0  0%
CCTCTCTATGATTTCCCCTGCTTTCATACCTGTTTAAATTGATATCCTGA
TAAAGTTTGGCAGAAATGGAGAATAAAGACATCATTTCTGATTCAGATCA
AATTCCAGATAACAATTTATCTACACAGCAGGTTAAATTTAGTCATAAGC
AGTGGAAGGCATTATTGAAGAAGCAGAAAAGAAAAAGAAAAAGACAGAAT
GAAGCATTAATGAGAGATAAAAAGGAGGAAGAAGAACAAAAGAAAAAAGA
AGAAAGTCCATCTTTCCAGGCAAAAGAAAGACAGAGGAAAGAAATAGAAC
AATTGGAAGAAAAGAGAGAAAAAGCAGAGAAAATATACTTCAATAAACTA
TGGATGGAAAAAGAAAGACTAGCTCTTGAAGAATTCGAAAGAAAGAAAAA
ATGGGAAGAGAATGAAAAAATAAGAAAAGTGGAAATGGAGAAAAAGATTA
AAGAGGAATGGGAAGAAAGGCAGAAAAAAGAAACAGAAGAAAAGGAAAAG
GAAGAAAAAAGGAAGAATAAGCAGGTTAAAAACACAAAAGGATGTGTAGA
GATGAGGAAAGATGTTTCAGATGGAATTATCAGATATAAATATTGTATGA
TGGTGCTGTTTTCTAGGATTCACTGCTTAAGCAGGCTACAGCTAATGAAA
ACAAGGAAGGAGAAGAACCATGGCATAACCCTATAGCATCACTTATACCA
GGAAAAGAGAGGGAAACTTGTCCATTCTTTGCCAAAACTGGAGCTTGTAG
ATTCAATGAAAGATGTTCAAGAGGACATCCAGAACCTGATACAAGCACAA
CAATTTTGATGAGAGGAATGTACAGCCATTTTGAGCTTGAACAAGGGTTA
CTGGATGAAAATGACACTGATCTTATACTAGAATATGAAGAAGGAGAATT
GTACAACAATTTTCGAGATTTTTATGATGACATTGTACCAGAATTTAAAG
CAGTGGGGAAGGTCGTACAGGTTAAAGTGTGCTGTAATTATGAACCACAT
CTCAGAGGAAATGTATACATACAATTTGCAAGTGATGAAGAGGCTCTTGC
TGCAATGGTAAAGATGAATGGTCGTTTCTATGCTGGTAAACAGATCAGCT
GTGAGCCAGTTTTAATCAAATCATGGAAATCAGCCATATGTGGACTGTTT
GGACGAGGAAGATGTCCAAAAGGAAGGAACTGTAACTTTTTACATGTGTT
TAAGAATCCAAGGAATGAATTCTGGGAGTATGATAAACCTCAAAATAATT
CTTATAATAGATCGATAAGAAGTCAGAGATCAAGCAGATCTAATAGATCA
AGATCAAGATCACCTTATAAAAGATCACATGACAGACACTCATACTCCAG
AGACAGATTTAAGGATAATCATAGATCAGGAAGCAAATATAGATCTAGAT
CTCATAGATATTCCAGATCAAGGTCAAGAGATAGATACTCAAGGTCACAT
TCAAGGGGTAGAAGACATTCAAGATCAAGGTCTAGGTCAAGATCCAGATC
AAAGTCTCCACGACGAAAAGATGACAGACGTGTAAATAGGAGGAGAAGAC
GTGACAGCAGTGAAAGTTCATCCATCTCAAAGAGATTAGAGAGCAAATCA
ACACCCAGTAAAGAAAATCGATTCACAAGAGGTGGTCGTGGAAACAGGCG
AGGTAGGGGTGGACGAGATACACCAGGAAGAGGAAGAGGAAATACAAACA
AAAAATCTCCAACTGAAACGGGAGTAGGAAAACAACTCAAAAGAAAAGGG
AAAAACCAAATATTCTTTGAAGAGGAAGATGACCCAGAAAAAGAAGCCAG
ACTAAATAAAAGGGCTGCCAGATTTAGTAGTCATTTACAGAGTAACAAGA
AAGCCAGACAGCATCTAACACTGTCTATAAACAATTATACAAACTCATCA
GATGATGACGTAGAAGATATTCACAACTTTAATATTGTAGGAACTTGTCA
AGATCTAGAGAAAAGATACCTACGCTTAACAAGTGCTCCTACATCAGATC
AGGTAAGACCAGTCCATATTTTAAAGAAGGCCTTAAAGATGGTGCAGGAA
GATTGGAAGGAGAAACATGATTACCACTATGCATGTGAACAGTTAAAATC
AATCCGACAGGATCTAACTGTTCAAGGAATAAGAAACGAGACAACTGTGA
TGGTCTATGAAACACATGCTAGAATAGCAATGGAAAAGGGAGACCATGAA
GAGTTTAACCAATGTCAGACACAGTTGAAGTTATTATACCATGATGATGT
CTCCAAAGGCAACAGATTAGAGTTTACAGCTTACAGAATATTATATTATT
TGTTTACTTCTAATACGCTTGACATGACAACAGTGTTAGCTAGTCTAACA
CCCGAGTGTAGAGAGGACGAATGTGTCCTCCACGCCTTAGCAGTCAGGTC
TGCGTTGGCTTTATCTAGTTATCATAGATTCTTTAAACTTTATAGCAAAG
CACCCAAAATGTCAGGTTACTTATTGGATTGGTTCACAGATAGAGTAAGA
TTTACAGCCCTGAAAACCATAGTAAAATCATATCGTCCCACAGTGTCGAT
CAGTGTTGTACAGACTGAATTAGGGTTCTCCAACCTTGATGATTGTTTAC
AGTTCCTCAAGGACAAAGGGGCAGTTGTATCACAGGACTCTTCAATATTG
GATTGCAAATCTAGTTCTAATATTAGTTCATCTTGAAGGACCTAATCTAG
CAGTGTAATTCTTGAAATGATCTCAGTTTGAAAGTCAGAGGATTTATAGG
GGAGAGTGGGATTCCGCCATTATTGTGGGAATTAGGTCAGAGTAGGTACA
CCCTTGGTCTCGCCAGCATGTTAATAAGAAATTATGCAAATATTTTCATC
AAAGGAAGTTTTCAAGTAATGATTGTGCTGTTCAAGAGACATTGTAAATT
CATTCTGCTCAGCAGCAAAATCATTGACATTGTTGAAATTGTTTGCGTGC
GTGTTTGTCTTGTGTGTAAAGAATTTGTTACTTATTTGTATATGGACGGT
TATGAAGAATTATTATCAATGAGTCTTTAATTGGATTAGTACAGGTGAAA
TACCAGTAATCATGACTTTATATAGTTACCAGTAATATGCATCATTCAAT
GTAGTCGTTCATTTTCAACTTCCATGGTTGGTATTTGGTTCATCAACTTC
GTTTTAAAGTTTAGAAAAGCGCAACATCATAAAGAAGCCCATGGCCAGCA
GTCCTAGCTTACCACAGAATCAACAAACATCAATCTAGAAAATAACCTCA
TCCAAGGCGATAAGACATGTCCATAAAATTCCTTCACCAGTAAGATATTG
AGTCAATGTTGTCACTGCAAAGTATTGCCATCAGTCACATCATATTTTAC
AGTATCATTCAGCAATATTGTGTTAGGTTAATTCACCACCAATCAAGCGA
CCAATGAAGCCAAGATTTTATTTATACATCTTTTTACAGCATAATGAGAA
GGTCCCTGCAACCCACTTGTTTGAATTTCAATCTTTATTTTACAAGTACC
TGCAATTTAAGCCACAATTTTCACAACATATATTACAAACCAGTTATTCT
ATCTTGGCCTAACACAATCATGCATCAACAGTGCCAATCTGTTATACCAT
GATAAGAAGAAGCCATTCAACTTGCCACTGTTGCCAGGCACCCAGAACAC
ACAACAGTTACCGTTGGAAGATATCATCAATGTATTACAATTGCCACCGT
CTCAACCGTCACCAAGCAGCAGTAATGTATCACTACCGTTTCCCGTCATT
AGATAAATGTTATTTACAACAACCTGATCGTTACCAGACCAGTAATTTAT
CACAATCGCGGCCGTTACCAGATATTAGCAATTTATTACGATAGCAACCA
TCAGCAGATTACAGAAATATTCAGCAACCTAATCGTTACCAGACAACAGT
AATATATCGTGATCGCGACCGTTACCAGTCTTAAGCAATTTCTTATGATA
GCAACCATCAGCAGATGACAGAAATATTCCGCCACCTGACCGTTACCAGA
CAACATCAATACATCATGATCGCGAATGTTACAAGACAACAGCAATTCAT
CATAATCGCGACCGGAACCAGTCTTACGCAAATTCTTACGATAGCAACCA
TCAGCAGATTGCAGCAATATTCCGCCACCTAACCGATACCAGACATAGCA
ATACATCATGATCGCGACCGGAACCAGTCCTAATCTATTTGTAATGATAG
CATTTGTCGGTAGATAGCAGCAGTTTTCCGTCACCTTATTGATCTAGAAT
GCAAATAAACATCAAAATCGCTTCCGTAACTGGTATTATTTCACCAACCG
GCCGTTACCAGACAGCAGTTGTACATGACAATGATGACCGTTCCCTGGCA
ATTGTAATACATCTCTGTTGCACTGTATTTGAAGAGCCGTTGAAGACCAT
GAAGTATTAGATGGAGAGGGTTTTTACTGTTAGCTGTTAATGGTTCCATT
TATTCATCTGTAACCTGTAGTGTCTTTAGATGTAAGTTAATGGTAAAACA
TCTAAAGATACTACTTGAATCCCTGAAACCACAGAAATTTTCACGTCCAG
AAAATATACAGTCCTATAGAGGATATCAGAAGTATCCGCAAGCCTTTAAC
GTCCGTATGGACATGTCTTAAGTCGCATCTTTTCTACCAATACATCATGA
GAAGAAGTAAGTAAGAATAGCAGATCAGCAAGAAGGGTGTTTGTTTGAAA
TGGTGGAGTTTGGTACTAATATCATCACATATTTTTATGTTGGCATGTTT
GGTAATCAGTTATACTTAATTACATGATCTTTGGATTACAGAACAGCCAG
TTGATATACAGCAGTCTTTTCCTGAAGATGACGACATTTCTTTTCCATGT
TTAAGATCTTTACATGGGGGATAAATGTGGCCATCCATCTTTCCAGTAGC
ATTATGAACTTCTTATTGTAAATAAACATTGCTGAAACAGAATTCGTCAA
TATGCTCCTCAAGTACCAGTCTATACTGGGGAGCAGTATTTTGAAACATT
AAAACTATCTGCCAATAATTGTAGTAAATGACAGTTCGATTTTTATCTTG
GAACTTTGTCTTGTGTTATTGAAGATATTGTAATATAATCTAGATGTCAT
GGACAATTTTCATGAAGACATATCTGTTTATCTGTTCCTGGAAGTTTTTT
CTCAGTCCATATATTTATGTTACGTCCTAGACCAAATTTTAACTATCAAA
TGAACTTTAT
>CL71.Contig4_All    size  2963    gap  0  0%
AAATCAAAAGTTCAAACACATCAAGTGAATGACAGTTTTAAACTTCAAGA
AATTAATTTGTTAGATATATGTTAGATATATATCTTTTAATGATTGAGTA
TTGCTTCACCATCATATTCTATTGTGAACTAATGAATATATGTTTTCTTT
TTCATTTTCTCACTACCACTACTACCACTACTGTTGTATATAGATATCGT
CCCACAGTGTCGATCAGTGTTGTACAGACTGAATTAGGGTTCTCCAACCT
TGATGATTGTTTACAGTTCCTCAAGGACAAAGGGGCAGTTGTATCACAGG
ACTCTTCAATATTGGATTGCAAATCTAGTTCTAATATTAGTTCATCTTGA
AGGACCTAATCTAGCAGTGTAATTCTTGAAATGATCTCAGTTTGAAAGTC
AGAGGATTTATAGGGGAGAGTGGGATTCCGCCATTATTGTGGGAATTAGG
TCAGAGTAGGTACACCCTTGGTCTCGCCAGCATGTTAATAAGAAATTATG
CAAATATTTTCATCAAAGGAAGTTTTCAAGTAATGATTGTGCTGTTCAAG
AGACATTGTAAATTCATTCTGCTCAGCAGCAAAATCATTGACATTGTTGA
AATTGTTTGCGTGCGTGTTTGTCTTGTGTGTAAAGAATTTGTTACTTATT
TGTATATGGACGGTTATGAAGAATTATTATCAATGAGTCTTTAATTGGAT
TAGTACAGGTGAAATACCAGTAATCATGACTTTATATAGTTACCAGTAAT
ATGCATCATTCAATGTAGTCGTTCATTTTCAACTTCCATGGTTGGTATTT
GGTTCATCAACTTCGTTTTAAAGTTTAGAAAAGCGCAACATCATAAAGAA
GCCCATGGCCAGCAGTCCTAGCTTACCACAGAATCAACAAACATCAATCT
AGAAAATAACCTCATCCAAGGCGATAAGACATGTCCATAAAATTCCTTCA
CCAGTAAGATATTGAGTCAATGTTGTCACTGCAAAGTATTGCCATCAGTC
ACATCATATTTTACAGTATCATTCAGCAATATTGTGTTAGGTTAATTCAC
CACCAATCAAGCGACCAATGAAGCCAAGATTTTATTTATACATCTTTTTA
CAGCATAATGAGAAGGTCCCTGCAACCCACTTGTTTGAATTTCAATCTTT
ATTTTACAAGTACCTGCAATTTAAGCCACAATTTTCACAACATATATTCC
AAACCAGTTATTCTATCTTGGCCTAACACAATCATGCATCAACAGTGCCA
ATCTGTTATACCATGATAAGAAGAAGCCATTCAACTTGCCACTGTTGCCA
GGCACCCAGAACACACAACAGTTACCGTTGGAAGATATCATCAATGTATT
ACAATTGCCACCGTCTCAACCGTCACCAAGCAGCAGTAATGTATCACTAC
CGTTTCCCGTCATTAGATAAATGTTATTTACAACAACCTGATCGTTACCA
GACAGCAGTAATTAATCACAATCGCGGCCGTTACCAGATATTAGCAATTT
ATTACGATAGCAACCATCAGCAGATTACAGAAATATTCCGCAACCTAATT
GTTACCAGACAACAGTAATATATCATGATCGCGACCGTTACCAGTCTTAA
GCAACTTCTTACAATAGCAACCATCAGTAGATTACAGAAATAATCCGCGA
CCTGACCTTTACCAGACAACATCAATATATCGTGATCGTGACCGTTACCA
GTCTTAAGCAATTTCTTATGATAGCAACCATCAGCAGATGACAGAAATAT
TCCGCCACCTGACCGTTACCAGACAACATCAATACATCATGATCGCGAAT
GTTACAAGACAACAGCAATTCATCATAATCGCGACCGGAACCAGTCTTAC
GCAAATTCTTACGATAGCAATATTCCGCCACCTTACTGATACCAGACATA
GCAATACATCATGATCGCGACCGGAACCAGTCCTAATCTATTTGTAATGA
TAGCATTTGTCGGTAGATAGCAGCAGTTTTCCGTCACCTTATTGATCTAG
AATGCAAATAAACATCAAAATCGCTTCCGTAACTGGTATTATTTCACCAA
CCGGCCGTTACCAGACAGCAGTTGTACATGACAATGATGACCGTTCCCTG
GCAATTGTAATACATCTCTGTTGCACTGTATTTGAAGAGCCGTTGAAGAC
CATGAAGTATTAGATGGAGAGGGTTTTTACTGTTAGCTGTTAATGGTTCC
ATTTATTCATCTGTAACCTGTAGTGTCTTTAGATGTAAGTTAATGGTAAA
ACATCTAAAGATACTACTTGAATCCCTGAAACCACAGAAATTTTCACGTC
CAGAAAATATACAGTCCTATAGAGGATATCAGAAGTATCCGCAAGCCTTT
AACGTCCGTATGGACATGTCTTAAGTCGCATCTTTTCTACCAATACATCA
TGAGAAGAAGTAAGTAAGAATAGCAGATCAGCAAGAAGGGTGTTTGTTTG
AAATGGTGGAGTTTGGTACTAATATCATCACATATTTTTATGTTGGCATG
TTTGGTAATCAGTTATACTTAATTACATGATCTTTGGATTACAGAACAGC
CAGTTGATATACAGCAGTCTTTTCCTGAAGATGACGACATTTCTTTTCCA
TGTTTAAGATCTTTACATGGGGGATAAATGTGGCCATCCATCTTTCCAGT
AGCATTATGAACTTCTTATTGTAAATAAACATTGCTGAAACAGAATTCGT
CAATATGCTCCTCAAGTACCAGTCTATACTGGGGAGCAGTATTTTGAAAC
ATTAAAACTATCTGCCAATAATTGTAGTAAATGACAGTTCGATTTTTATC
TTGGAACTTTGTCTTGTGTTATTGAAGATATTGTAATATAATCTAGATGT
CATGGACAATTTTCATGAAGACATATCTGTTTATCTGTTCCTGGAAGTTT
TTTCTCAGTCCATATATTTATGTTACGTCCTAGACCAAATTTTAACTATC
AAATGAACTTTAT
>CL71.Contig5_All    size  222    gap  0  0%
TATTACAATTGCCAGGGAACGGTCGCCATTGTGATGTTTTACTACTGTCT
GGTTACGGTCGGTTGGTGAAATAATACCAGTAACGGTAGCGATTTTGATG
TTTAACTGCATTCTGGATCAATAAGGTGACAGAAAATTGCTGCTATCTAC
CAACGGTTGCTATCATTACGAAAAAGATTAGGACTGGTAACGGTCGCTAT
CATGATGTATTGCTATGTCTGG
>CL72.Contig1_All    size  497    gap  0  0%
AAAAAAAAAAAATAAAATCCACTTATCAACATGTGGTTATATAAAAAAAA
AGTATGTTTAAACTTCCTAAAAAATCTGGCTCAAATTTTTAGCATTAGTA
TTACGTATTTATCCCTATACTGACCCTATACAGAAGGACAGACATGGTGA
CACCCAATATGTTTATGTCCTCTGTACTACCATGTCCTATGCGGAAAAAG
ACTGAAAAGAGATTAAGATGTCAGGAATGTATGAAAATATCACGAAGGTG
ACTACTGTATTCTGATCAGAAATTACAAAATATGCAGGAACTTATTTCCG
TCAGTATTAATAATGCAATTTCTTTTCTATGAACATAATGAAGATTATTC
CTATTGTCATGAAAATGTCTTATGTCATAGCAAATTTCACCCATCTTATT
TTTGTTTCAAACCAGATTAATATTTTTTTTTCTTTTTCCCATTCTCAATT
ATCTCAGATTCATCTCATTAAACATATTGATGATGGAATAGGATATG
>CL72.Contig2_All    size  355    gap  0  0%
GGTTATATAAAAAAAAAAGTATGTTTAAACTTCCTAAAAAATCGGGCTCA
AATTTTTAGCATTAGTAAGTATTTATCCCTATACAGAAGGACAGACATGG
TGACACCCAATATGTTTATGTCCTCTGTACTACCATGTCCTAGGCAGAAA
AAGACTGAAAAGAGATCAAGATGTCAGGAATGTATGAAAATATAACGGAG
GTGACTACTGTATTCTGATCAGAAATTACAAAATATGCAGGAACTTATTT
AGGCTATTCTATATTCCGTCAGTATTAATAATGCAATTTCTTTTCTATGA
ACATAATGAAGATTATTCCTATTGTCATGAATATGTCTTATTTCATAGCA
AATTT
>CL72.Contig3_All    size  481    gap  0  0%
AAAAAAAAAAAATAAAATCCACTTATCAACATGTGGTTATATAAAAAAAA
AGTATGTTTAAACTTCCTAAAAAATCTGGCTCAAATTTTTAGCATTAGTA
TTACGTATTTATCCCTATACTGACCCTATACAGAAGGACAGACATGGTGA
CACCCAATATGTTTATGTCCTCTGTACTACCATGTCCTATGCGGAAAAAG
ACTGAAAAGAGATTAAGATGTCAGGAATGTATGAAAATATCACGAAGGTG
ACTACTGTACTTATTTAGGCTATTCTATATTCCGTCAGTATTAATAATGC
AATTTCTTTTCTATGAACATAATGAAGATTATTCCTATTGTCATGAAAAT
GTCTTATGTCATAGCAAATTTCACCCATCTTATTTTTGTTTCAAACCAGA
TTAATATTTTTTTTTCTTTTTCCCATTCTCAATTATCTCAGATTCATCTC
ATTAAACATATTGATGATGGAATAGGATATG
>CL72.Contig4_All    size  307    gap  0  0%
CTATGAAATAAGACATTTTCATGACAATAGGAATAATCTTCATTATGTTC
ATAGAAAAGAAATTGCATTATTAATACTGACGGAAATAAGTTCCTGCATA
TTTTGTAATTTCTGATCAGAATACAGTAGTCACCTTCGTGATATTTTCAT
ACATTCCTGACATCTTAATCTCTTTTCAGTCTTTTTCCGCCTAGGACATG
GTAGTACAGAGGACATAAACATATTGGGTGTCAGGAATGTATGAAAATAT
CACGAAGGTGACTACTGTATTCTGATCAGAAATTACAAAATATGCAGGAA
CTTATTT
>CL73.Contig1_All    size  229    gap  0  0%
TTCAACCTTCTTGTAATCTGAATTAGTGTAGCAAGTATTTCCGTTTTGCT
GCCGAACTGACGAAACAGTCATTAGTAGATCTTTTATTTGATTATCGTTT
TCGCTCCCTTTTCTTCTGTTATTAAAAAACAAATACCGATTGCCGCACAT
TCTCAGAAATTGTTGAGCATCTTTTGGTAGAGAACTTATAAAATTTGTTT
TAGTTTGATTTTCATTTTGATCAATGTAG
>CL73.Contig2_All    size  922    gap  0  0%
GAAAAAGTAAGACAGGGGAAATTGTATAATGGACAACCCTGACGAACTCC
GAATCATAATATTAGGGAAAACAGGTGCTGGAAAAAGTAAGACAGGAAAT
TCGATACTCGGAAGGGATGCATTCAAGTACGGTGATCATGGTTCTTCCGT
TACATCAATCTGCCAAAAGGAGACTTCCGGTAGATTTGGGAAGACAATTG
ATGTGGTTGATACACCCGGGGTTTTTGATACTAACCAAGACAATGAGACA
ATTCAACGAGAAGTAAAACGGAGCATAATCTTATCTTCACCTGGTCCTCA
TGCTATCATACTTTGTATTCGAGTGGCTCGGTTTACAAAGGAAGAGATAA
ACACACTTGAACACTTTGTTAGATATTTCGGGAAGGAGATGCTTAAATAC
GTCGTTGTAATCTTCACGCACTTAGATCAACTTTTAGATGACCACATAGA
ACAAAATGAAAATCAGACTAAAACAAATTTTATAAGCTCTCTACCAGAGT
ACCCTAAAAAATTCCTGAGGCTATGCAGCAATCGGTACTTGTTTTTCAAT
AACAGAAGAAGAGGGATCGAAAACGATAATCAAATAAAGGAGCTTTTAAT
GACTGTTTCGTCAGTTCAGCAGCAAAATGGAAATACTTGCTACACCAATT
CAGATTACAAGAAGGTTGAACTGATGCTTCAAGAACGTATGGAGGAAGAA
AATCAAGATAGAGATGTTGTTCAAAATAGTGAGGAGTTTTACTTAAAAGT
TTTGGAAGTAATCGGTGTTATTGGTAAAATTGCCTTAAAATTTGTTGAAA
TCATGTTAGAATTAGACGGCTGATGTTATTGTTAAATTTGTTGAATCATG
TTAGAATTCGACGGCTGATATTTATGTTATCTTTGTTTTACCAAATTGTC
GTTAAAAATAAAGTTCCACCGC
>CL74.Contig1_All    size  324    gap  0  0%
GGAGAAAAATTACCTTTGCTGTGAACAGTCTGGTTGGTACAAAGCTGATG
ATGTAGGGTTCATAAAGCAGGATGGTAGTCTTACTGTTTCTGGCCGGAAA
TCAGATATTATGATACTTGAAGGCGAATTGGTGTCACCATCCTATCTTGA
AGGCCTATTGAAAAAACACATATGCGTAGCTGATGCGTATATCTATCCTA
TACGTCAAGCCCAACCATTTCAGCAAGCATGTGCTGCGATAGTTGTTAGA
AAGGACAAAACCGTGAGAGAAGATGAATTGAAGGACTTTTTGATTAAACA
GAAAGAGACATACGGAAACAGTTT
>CL74.Contig2_All    size  617    gap  0  0%
CGCAGAATCCTAACATTTTCCCATTGCGAGTGATTAATACGGCAGGGCTT
CCAGTAGACGCTCAGTGTGCCAATGTAATAGGAAAAGTTGCAAATAAATT
TGGAGTGGGATACGGATGTACGGAGATTGGATTTATCTGTTGTTTTTTGG
TTGATAAAACTGAAGATTATGACCAGTTTGCTTGTGGATACCCAGTTAGT
GGCACAGAAATCAAAGTCGTCAATGATAATGGCGATATTGTTCCGTTAGG
AATAACAGGGGAAATATATGTCCGTCAAAGAGACCGTTTCCTCGGTTATT
TGAATGCTAGGGAGAAAAACGACCTTTGCTGTGGACAGACTGGTTGGTAC
AAATCAGATGATATCGGATTTATAAAGCAGGATCATACTCTTGTTGTTAC
TGGCCGGAAATCAGACATCATGATACTTGGAGGCGATTTGGTGTCACCTT
CCTATCTTGAAGGCATACTGAAAAAACACCAATGTGTAGCTAATGCATAT
ATCTATCCTGTACGCGACACCCAAATGTTTCAGCAAGCATGTGCCGCGAT
ACTTGTTAGAAAGGACAAAGTCGTAAGAGGAGATGAATTGAAGGACTTTT
TAATAAAACAAAGAGGG
>CL74.Contig3_All    size  308    gap  0  0%
ATGATCTGGACATTTTCCCTTTGAGGGTTATTAGTACAGCAGGCCTTCCA
GTGGACGCTCAATGCGCCAATGTAATTGGAAAATTTGCAAATAAATTTGG
CGTGGTATACGGATGTACGGAGATAGGAATGATCTCTCAGTTATTGGTTA
GAAAAACTGAGCATTATGACAATTATTCATGTGGATACCCGGCAAATGGC
ACAGAAATCAAAGTCGTTAAAGAAAATGGCAGTTTAATTCCGTTAGGACA
TACAGGGGAAATATATATCCGACAAAGACACCGATTCCTCGGTTATTTGA
ATGCTAGG
>CL75.Contig1_All    size  416    gap  0  0%
TCTCATTTCATTCAGTTTTTAAATGCATCAATCATTTTTTTTTAGTAAAC
ATAATTCGTATCTTTACTATATATCATGATATATTGGAACAGCAATATGA
TAGAGTTTTGCGGGATTGAACATTTATCTTGTAAGATGGTGTAGGATTGT
AATATTAAAGTAAGTTGACTTTGCTTCAGTGGTAGAAGTGATGGACTTAC
ATTTGTACTTTAAAATAGAAATTGAGAGGTTTTTTTTAAAGACTTGATAT
TTCCATGCAAAGTTAACACTGACATTGTGTTATGCTTGTATTTACATAAA
CTATATAGGGAAGTGAAAAAAATAAATGTAAGGATCAGGATGAGTTCAAG
AATTGGAAATTGTTTGAAAGTCATAATTGTAAAATTTGCAATGTGTACTA
TGTGTTTTAATACAGC
>CL75.Contig2_All    size  908    gap  0  0%
TTTCATGTAATTTCAGCATCCAACTTATCAATATCGAAATGATGCAAAAA
AATCAATGCCCCAAAACTATTATGTTAGGGCAGAAGTTGATTAAATAAAG
CTGACGATTATTGATAAGCAACAAATGCAATGATATTTAATTATAAATAC
ATAATGTATTCATATACATTGATAAACATGCATAAGTACAATAAGATTTG
GGGAAAATGTGATAGTTTATTTTGCTGGAATCTGTGAGTGCCAAGTTAAG
GCTAATTGTATCGACTCGACAGCTGAACCTGAAGCAGTATTTGCAGGAGA
ATTAAACAAGTTGAAGACAGAGAAGATCAAACCACAGGAACAGTTAACAC
TGGAGCCTTATGAGAGAGACCATGCGGTAGTAGTTGGAATATACAGACCT
CCAAAGAAATGATACTGATGACAACTGAAGATATACATAGATATATATTG
ACAATACAAGTCCTATTCTGGAGACCTTTATCAAGATCAATTGTGTTTTA
GAAAGGAACTTTTAAAGACAGTACTATTGAAAGATCTTACTGTACGGACT
ATTATGTTTATGTGTATTGTATGAGAACATACATCAAAACACATAATAAA
ATTTAATTACATCATTTTATTTCCTATTATAGACTTGCATAGTTTACTGC
TTCATTAATTCATGATTAACATGACTGACTTTTCTGATATATATTGTGTT
TATAGTGATTTTTCCATAACTTTAATTTGAGTGTTCAAAGATAGTTTTGA
TAAAATGAATCGACTAAATTAATCACAAAAAAAAGGTGATCTACAAGACA
GAGTGAGTGAGAGTCTTGATTTTCTTCTCAATTTATTTTTATCATCAGAA
ACAACACATTTTTTGTGTCATTTTAGAAACTTTACTCTGTTCAATCACAT
ACCACTCC
>CL75.Contig3_All    size  1978    gap  0  0%
AGGGGAGGACGTGGTGGCTTCAGAGGAGGCAGAGGTGGTGGTGACAGGGG
AGGACGTGGTGGCTTCAGAGGAGGCAGAGGTGGTGGTGACAGGGGAGGAC
GTGGTGGCTTCAGAGGAGGCAGAGGTGGTGGTGACCGAGGAGGACGTGGA
GGTGGATTCAGAGGTGGTAGAGGAGGTAGAGGTGGAGGAGGAAGAGGTGG
AAGAGGAGGGTTTGCAGGAGGAAAGAAAGTTGTTGTAGAACCTCACAGAC
ACGAAGGTGTATTTATTGCTAGAGGAAAAGAAGATTCATTGGTAACCTTG
AATTTGGTTCCAGGTGAAACTGTATATGGAGAGAAGAAAATATCTGTAGA
GGAAGGAGAGAAGAAGATTGAGTATAGAGCATGGAATCCATTTAGATCTA
AACTGGCAGCAGCCATATTGGGTGGAGTAGACAACATACACATGAAACCC
GGGTCCAAAGTTTTATACCTGGGTGCAGCCTCTGGAACCACTGTCAGTCA
TGTCTCAGATATTGTAGGCCCAGAAGGTTTGGTTTATGCAGTAGAGTTTT
CACACAGAAGTGGTAGAGATCTGATTAATGTAGCAAAAAAGAGAACCAAT
ATAATACCTATCATAGAAGATGCTAGACATCCACATAAATATAGGATGTT
GGTTGGTATGGTAGATACAATATTTGCTGATGTAGCACAGCCTGACCAAG
CCAGAATTGTTGCCATCAATGCCCATAATTTCCTCAAAAATACTGGTCAC
ATTGTTATTTCAATCAAGGCTAATTGTATCGACTCGACAGCTGAACCTGA
AGCAGTATTTGCAGGAGAATTAAACAAGTTGAAGACAGAGAAGATCAAAC
CACAGGAACAGTTAACACTGGAGCCTTATGAGAGAGACCATGCGGTAGTA
GTTGGAATATACAGACCTCCAAAGAAATGATACTGATGACAACTGAAGAT
ATACATAGATATATATTGACAATACAAGTCCTATTCTGGAGACCTTTATC
AAGATCAATTGTGTTTTAGAAAGGAACTTTTAAAGACAGTACTATTGAAA
GATCTTACTGTACGGACTATTATGTTTATGTGTATTGTATGAGAACATAC
ATCAAAACACATAATAAAATTTAATTACATCATTTTATTTCCTATTATAG
ACGCATAGATTACTGCTTCATTAATTCATGATTAACATGACTGACTTTTC
TGATATATATTGTGTTTATAGTGATTTAACCATTACTTTAATTTGAGTGT
TCAAAGATAGTTTTGATAAAATGAATCGACTAAATTAATCACAAAAAAAG
GTGATCTACAAGACTGAGTGAGTGAGAGTCTTGATTTTCTTCTCAATTTT
TTTATCATCAGAAACGACACATTTTTTGTGTCATTTTAGAAACTTTACTC
TGTTCAATCACATACCACTCCATTGTTGAATATCATTCATTATTTTGTTC
TCATTTCATTCAGTTTTTAAATGCATCAATCATTTTTTTTAGTAAACATA
ATTCATATCTTTACTATATATCATGATATATTGGAACAGCAATATGATAA
AGCTTTTTGCGGGATGGAACATTTATCTTGTAAGATGCTGTAAGATTGTA
ATATTAAAGTACAAATATTAAATTTGACTCTGCTTCAGTCATAGACCTGA
TGGACTTACAGTTGTACTTTAAAACAGAAATTGAGAGTTATTTCTTAAAG
ACTTGATATTTCCATGCAAAGTTAACACTGACATTGTGTTATGCTTGTAT
TTACATAAACTATATAGGGAAGTGAAAAAAATAAATGTAAGGATCAGGAT
GAGTTCAAAAATTGGAAATTGTTTGAAAGTCATAATTGTAAAATTTGCAA
TGTGTACTATGTGTTTTAATACAGCAAACAAACCTTGAATTAATCTTTAA
TGTTTTTATTGAGTGATTAAATATTGTTAAGTTTATTATGAATCATGAAA
AACCAGAATGTTTGATCATGTATCACGA
>CL75.Contig4_All    size  879    gap  0  0%
AGGGGAGGACGTGGTGGCTTCAGAGGAGGCAGAGGTGGTGGTGACAGGGG
AGGACGTGGTGGCTTCAGAGGAGGCAGAGGTGGTGGTGACCGAGGAGGAC
GTGGAGGTGGATTCAGAGGTGGTAGAGGAGGTAGAGGTGGAGGAGGAAGA
GGTGGAAGAGGAGGGTTTGCAGGAGGAAAGAAAGTTGTTGTAGAACCTCA
CAGACACGAAGGTGTATTTATTGCTAGAGGAAAAGAAGATTCATTGGTAA
CCTTGAATTTGGTTCCAGGTGAAACTGTATATGGAGAGAAGAAAATATCT
GTAGAGGAAGGAGAGAAGAAGATTGAGTATAGAGCATGGAATCCTTTTAG
ATCTAAACTGGCAGCAGCCATATTGGGTGGAGTAGACAACATACACATGA
AACCCGGGTCCAAAGTTTTATACCTGGGTGCAGCCTCTGGAACCACTGTC
AGTCATGTCTCAGATATTGTAGGCCCAGAAGGTTTGGTTTATGCAGTAGA
GTTTTCACACAGAAGTGGTAGAGATCTGATTAATGTAGCAAAAAAGAGAA
CAAATATAATACCTATCATAGAAGATGCTAGACATCCACATAAATATAGG
ATGTTGGTTGGTATGGTAGATACAATATTTGCTGATGTAGCACAGCCTGA
CCAAGCCAGAATTGTTGCCATCAATGCCCATAATTTCCTCAAAAATACTG
GTCACATTGTTATTTCAATCAAGGTATATTTTATTTACAAGAAAGTTTTC
TTTATGACAACACCTTTCAGAAGAAAGTCAATGATTGTACAAATCTCTAC
AAACAGAAACTTATTTTCTAGACCTTGAATATTAAAAAGTTTGCAAAAGT
AGAATAAATAAAAAAGAAGATGTGGTATG
>CL76.Contig1_All    size  1288    gap  0  0%
TATTTCTCGGAGGTTTGTTATAATAATATTAGTGATGATAATAAATATAT
GTATATGAACATTCACAAATAATGTTGTATGATATTAAAGGTACTGAAAT
GTTTTGGCATTGTACTTAGTATATTAACCGTTCATTCTTCAGTACCATTT
TATTGTTAACATTAAATAAAAGACAAACTACTGTTAGATAAACAAATGAT
ATTTAGTGATAAGTCCATTCCTTTCAATAACTTAAAATCTTGCCTGCATC
TGCTCTGTTAGTGGTGAAATTTTATATAATCTAACAAAACTATTTTTGTA
TAAGGAAAATACAGAATTATATACAAATTGTGTTTAAAATTTTGTTGAGG
TTGCCTTATCATGTAGAAGCTACCATCAAAGTTTCATAAAATCCCCTCAC
TATATTAAACTGTTAATTGCAAAAGAAATTTTGTCTATCTGTTAATAAAA
TGCCATTGAAATCAACATAATTTAATTTTGGATATAACGCGTCTTCTGAT
TGGCTGATGTTATTTTGTTATGAGCCCATAGACATAATTTAGTCATGTGA
CCGTGACGTCATCAACGTTTTTTCATGGTTTTCTACGGTTTAAAATGGAA
TTTAGAATTAAATTATAAGAAATGACTGTAATATTTTTTCTGTCCATGAA
GAAATAACATAAAAAATTTCTTATAATTTAATTCTAAATTCCATTTTAAA
CCGTAGAAAACCATGAAAAAACGTTGATGACGTCACGGTCACATGACTAA
ATTATGTCTATGGGCTCATAACAAAATAACATCAGCCAATCAGAAGACGC
GTTATATCCAAAATTAAATTATGTTGATTTCAATGGCATTTTATTAACAG
ATAGACAAAATTTCTTTTGCAATTAACAGTTTAATATAGTGAGGGGATTT
TATGAAACTTTGATGGTAGCTTCTACATGATAAGGCAACCTCAACAAAAT
TTTAAACACAATTTGTATATAATTCTGTATTTTCCTTATACAAAAATAGT
TTTGTTAGATTATATAAAATTTCACCACTAACAGAGCAGATGCAGGCAAG
ATTTTAAGTTATTGAAAGGAATGGACTTATCACTAAATATCATTTGTTTA
TCTAACAGTAGTTTGTCTTTTATTTAATGTTAACAATAAAATGGTACTGA
AGAATGAACGGTTAATATACTAAGTACAATGCCAAAACATTTCAGTACCT
TTAAGATCATACAACATTATTTGTGAATGTTCATATACATATATTTATTA
TCATCACTAATATTATTATAACAAACCTCCGAGAAATA
>CL76.Contig2_All    size  759    gap  0  0%
CGGATGTAAGGGAGACAAAATTACAGAAAGTACATACAAAGACAATACAA
ATTATTTAGTATCAAAAACCACTTAAATTGTGGATAAGGTAAGCAATTTT
GTGCAAAAAAGTAAAATAACAAAAATGTTCTCATTTAAATTTTCATGGAG
TTTGTTTTGGGTTTGGTACACTCACTCACCGTACAGGTATTTCCTTATCT
AGAAAATTGTAGAAATTTCTAGAGTAAGACAATGTTTGCCTGAAATATGG
ATTTTTTTTTTTATCAAAAAATAATTTAATTTTGGATGTAATGCGTCTTC
TGATTGGCTGAAGTTATTTTGTTATTAGCCCATAGACATAATTTAGTCAT
GTGACCGTGACGTCATCAACGTTTTATCATGGTTTTCTACGGTTTAAAAT
GGAATTTAGAATTAAATTATAAGAAATGACTGTAATATTTTTTCTGTCCA
TGAAGAAATAACATAAAAAATTTCTTATAATTTAATTCTAAATTCCATTT
TAAACCGTAGAAAACCATGAAAAAACGTTGATGACGTCACGGTCACATGA
CTAAATTATGTCTATGGGCTCATAACAAAATAACGTCAGCCAATCAGAAG
ACGCGTTACATCCAAAATTAAATTATTTATTGTTAATGTAATATTTACTT
AAATAGAAAGATTTAATCCAGTTTTATTTTATTTGAAAGGAAATCCAGTA
ATTTGTGTATATATGTGTATACACACAATTTATATTTAATGCTTCAGTGT
ATATACCTG
>CL76.Contig3_All    size  233    gap  0  0%
TGTAACACGTCTTCTGATTGGCTTATGTGGTTTTGTTTATCAGCTCATAG
ACAAAACTTTGTCATGTGACCGTGACATCATCAATGCTTTTTCATGATTT
ACTCCATTTTGAAATGGAATTTAAAATTAAATCATAAGAAATGACTGTAA
TATGTTTTCTGTCTATTTGAAGTAATATTAAAAATGTGGTGCACACTTTT
AAATAACCTGCTATGGGGGTTATTCAGTTTGCA
>CL76.Contig4_All    size  701    gap  0  0%
GTGGTAATTCAATTTAATAAGGAAAGAGATAACATTATACATTATCTTGT
TACTGCGATCAGGTATTTTTTTTCATTGACAGTTTTTTTTCTAGATATGT
AATAAACTTATGATAAAAAAGTCTATTTCAAAATAATTTAATTTTGGATG
TAACGCGTCTTCTGATTGGCTGACGTTATTTTGTTATGAGCCCATAGACA
TAATTTAGTCATGTGACCGTGACGTCATCAACGTTTTTTCATGGTTTTCT
ACGGTTTAAAATGGAATTTAGAATTAAATTATAAGAAATGACTGTAATAT
TTTTTCTGTCTATGAAGAAATAACATAAAAAATTTGGTGCACACTGAATA
ACGCGCGTAGCGGGTTATTTAACAGTGTGCACCACATTTTTTATGTTATT
TCGAATAGACAGAAAAAATATTACAGTCATTTCTTATAATTTAATTCTAA
ATTCCATTTTAAACCGTAGAAAACCATGAAAAAACGTTGATGACGTAATT
ATGTCTATGGGCTCATAACAAAATAACGTCAGCCAATCAGAAGACGCGTT
ACATCCAAAATTAAATTATTTTGAAATAGACTTTTTTATCATAAGTTTAT
TACATATCTAGAAAAAAAACTGTCAATGAAAAAAAATACCTGATCGCAGT
AACAAGATAATGTATAATGTTATCTCTTTCCTTATTAAATTGAATTACCA
C
>CL76.Contig5_All    size  644    gap  0  0%
GTGGGTTAAACGATTGACTATAAATGTTCAATATTTCAGGCAATTTTCAA
ACTTAGTTATTTAATTTAGTACTGTTCAGACACTTCGCTTTCAGTCAATT
TAGTTCTGGTCATTCTATTTTTAGTTTGTTTAGTAGTTTTATTTATCTGT
TAATAATTTAATTTTGGATGTAACGCGTCTTCTGATTGGCTGACGTTATT
TTGTTATGAGCCCATAGACATAATTTAGTCATGTGACCGTGACGTCATCA
ACGTTTTTTCATGGTTTTCTACGGTTTAAAATGGAATTTAGAATTAAATT
ATAAGAAATGACTGTAATATTTTTTCTGTCTATGAAGAAATAACATAAAA
AATTTGGTGCACACTGAATAACGCGCGTAGCGGGTTATTTAACAGTGTGC
ACCACATTTTTTATGTTATTTCGAATAGACAGAAAAAATATTACAGTCAT
TTCTTATAATTTAATTCTAAATTCCATTTTAAACCGTAGAAAACCATGAA
AAAACGTTGATGACGTCACGGTCACATGACTAAATTATGTCTATGGGCTC
ATAACAAAATAACGTCAGCCAATCAGAAGACGCATTACATCCAAAATTAA
ATTATACTGAATTGTTCATAAATTAGCAGTGAGTGTTGTGCTTG
>CL76.Contig6_All    size  717    gap  0  0%
GTGGTAATTCAATTTAATAAGGAAAGAGATAACATTATACATTATCTTGT
TACTGCGATCAGGTATTTTTTTTCATTGACAGTTTTTTTTCTAGATATGT
AATAAACTTATGATAAAAAAGTCTATTTCAAAATAATTTAATTTTGGATG
TAACGCGTCTTCTGATTGGCTGACGTTATTTTGTTATGAGCCCATAGACA
TAATTTAGTCATGTGACCGTGACGTCATCAACGTTTTTTCATGGTTTTCT
ACGGTTTAAAATGGAATTTAGAATTAAATTATAAGAAATGACTGTAATAT
TTTTTCTGTCTATGAAGAAATAACATAAAAAATTTGGTGCACACTGAATA
ACGCGCGTAGCGGGTTATTTAACAGTGTGCACCACATTTTTTATGTTATT
TCGAATAGACAGAAAAAATATTACAGTCATTTCTTATAATTTAATTCTAA
ATTCCATTTTAAACCGTAGAAAACCATGAAAAAACGTTGATGACGTCACG
GTCACATGACTAAATTATGTCTATGGGCTCATAACAAAATAACGTCAGCC
AATCAGAAGACGCGTTACATCCAAAATTAAATTATTTTGAAATAGACTTT
TTTATCATAAGTTTATTACATATCTAGAAAAAAAACTGTCAATGAAAAAA
AATACCTGATCGCAGTAACAAGATAATGTATAATGTTATCTCTTTCCTTA
TTAAATTGAATTACCAC
>CL76.Contig7_All    size  258    gap  0  0%
GTCTATCAGCTCATAGACATAATTGTGTCATGTGACCGTGACGTCATCAT
TGTTTTTTCATGATTTATTCTGGCTTGAAATGGAATTTTAAATTGAATAA
TAAGGAATGACTGAAACATTTTTTCTGTCTATACAAAATAAACATAAAAA
AATGTGGTGCGGACTTTAAAATAACCAACTACGAGGGTTATTCAGTGTGT
ACCAAATTTTTTATTTTATTTCTTCATAGACAGAAAAAAATATTACAGTA
ATTTGTTA
>CL76.Contig8_All    size  548    gap  0  0%
GTGGTAATTCAATTTAATAAGGAAAGAGATAACATTATACATTATCTTGT
TACTGCGATCAGGTATTTTTTTTCATTGACAGTTTTTTTTCTAGATATGT
AATAAACTTATGATAAAAAAGTCTATTTCAAAATAATTTAATTTTGGATG
TAACGCGTCTTCTGATTGGCTGACGTTATTTTGTTATGAGCCCATAGACA
TAATTTAGTCATGTGACCGTGACGTCATCAACGTTTTTTCATGGTTTTCT
ACGGTTTAAAATGGAATTTAGAATTAAATTATAAGAAATGACTGTAATAT
TTTTTCTGTCTATGAAGAAATAACATAAAAAATTTGGTGCACACTGAATA
ACGCGCGTAGCGGGTTATTTAACAGTGTGCACCACATTTTTTATGTTATT
TTGAATAGACTGAAAAAATATTAGTTATTTCTTATAATCTAATTATAAAT
TCCAATGAAACCGACGTAAATTATGAAAAAACTTTGATGACAAAAAAAAT
TGTGGCTATGATATGATAAACAAAACGACATCAGCCAATCAGAAGACG
>CL77.Contig1_All    size  2201    gap  0  0%
AGTATGTAAGGGCTATTCCATTTTAATTGGGGTATAAAGGAAGGAATTTT
CAGAAACTCTTAAATCAATATTCTTACTTTCAGTAGATTGGGGTTAGGAA
GGGATTTTCTGAAACCTTTTTAATCAATATTCTAACTTTCAGTAAATCCC
TTCCTACCCTTCCACATTAAATGGAATAGCCTAAACTTGTATATAAATGA
TTTGTCAGTATTAGGGGTAAAGATACTGATGTTAGATGTACTAACAACTC
ACTGTAGATGTTGCAATATAACTTGAATGTAGGATGCTGACTAGATAAAA
TTTATAACATGTTATCCAGAAAAGACTCAGAACAACCAAAACAGAAGATC
TTGTCACCTTTGAAATCAATTTGTCAAAACCATAGATTGTGTCTATTAAC
TGAATGATTAAGCCAAAAGAGTTAAGTGATGTTATGAGGATTTTTTTTAA
ATTTTAATACAACAAACAAACAAACAAACAAACTTACAAACACATTAACA
TTTGTACCACCACCATCAACAATCTAAATGACAATTTCTGTAAGGGTGTT
GTCAGATTTTTTTTTAAATAAACAAATGATAAAACGATAAAACAATACAA
ATATGATAGCCTACTAGAGGTAATTTTTGGCTGATTAAACTGTTCACACA
AAGATACGTTTCACCTGTGTAACACAATCATAAACTTTTAACAGTTGTTA
ATGAGACCTGAAATAGCCTTGTGTTACACAATTGTTTTAGGTTCCCATTT
CAAGATCTTGATACATGCAAATATAACTGCAAATTTGAGATTTAAAGTGT
TCTGCTTACTTACAATGTTTTTAAAATTTTGAATGCAAATGTTTACTTTC
TTGAAACATTTATTATTGCAGTTTTAATAATAATAAAAACAATGGCACAA
ATTTCTAAAAACAAGTTAGCTGACATTACACCCAAACAAAATCTTGTCAC
ATGATCAAGGAGACAAGTCATGTGACAACACATCCTAACAGATATGTCAC
ATGATACAGGTCACACATGCTTAGTTCTTCTTGCTGGCTTTAGAGCGAGA
TCTCACACCATTCTCAGATGCAGTTTGTTGATCTACTTCTGGGAGGTTTT
GTATGTCTTCTTCAGCCATTTTAACCTTCTTCTTGATTGGAGATTTAATT
TTACGTGAGACAGCACTTCTTTCTCGGAGACGTCGGAGATGAAAGTTGAT
GAAGTTCCACATCATCCAGGCCTGCAGTAAAGATACAGCTGCCAGGCAAT
TTATTCTTACAAGTTGAGTATTAAAGTTTCCAGCTGGGAAATCAATGGTT
AACTGGTTACTTTGCTGTAAACCATACCAGAATGTCAGTACTGACAGAGT
TATTGTTCCTAATCTCACCAACACAAAGAGACCATTAAATACCATAAACC
CAGTGTTAGCTAAATCTGTCTTCTCAGAGAAGTACATTAATCTGGCTAGA
TGGAAGACAAATTCTACTGAATAGTGAAGTACCATCATTCCTAATGCTAC
TCTTGTAAAATTTAGTACATAAGCTCCACCAATAAATAACAAGTACAACA
CAGCATATTGTATCCTTGAAGACATTTCTTCCTTTTTAGTTTTCTGGAAG
TATAGTTCAGGGAAGCTATGTAACCAGTAGGCTAACTGAATGATGAAATA
AAACTTGTTCACAAATCCTAAGTTTGCATGTGGATAACCTTCCCATAAGG
AATTGATGTTCAGAAAATTCTCTCGGACAATCAGATCTGCTCCCCAGGCT
GCTGATACAAAGTAGAAAAATAACAATTGTCCAGACTCATTAAACTTGCT
GTGTTTTATCTTAGACAGATGCATCTTCTTGTTTAGTTTATCTAGAACAT
ACTCTTGGACCACAGCATGGATAACAATGCAGATCAAGGTGTAGAAAAAC
ACACAGGAGATGTCCTTAGCTCCATTAGTATACATTATGGGCAGGTCCTC
TGCTTCAGACACATTAACTGTTGAGGATACATTGTGTTGTAAAGCAACAA
ACAGTGAAGCTACTGGAGAAGTGGCCTGAAACATGAGACCAACCACAAAC
ACCATGGCGATGCAGGAGACAATGTCTGCATGGTTTTGTATCACAAATTC
ATGGCTTAGAATCGGAGGATTCTTTGTTGTTCTTGGACGTCTCATTCCCA
TGATTATCCTTGTTTGAAAATCGTCGATGTGGCGTACGACCGCAAATTGC
G
>CL77.Contig2_All    size  319    gap  0  0%
GACAATTTCTGTAAGGGTGTTGTCTGAGAGAAAAAAAACTTCTAAATAGA
CAAATTCAAAAAAGATATAACAATTCAAATATGATGGCCAACTAGCTGAC
GGAACTGTTAATACAGAGATTGGTTTCACCTGTGTAACCCAATCACACAC
TTTTAACAGTTTTTAATGAGGCCTGAAACAGGCTTGTGTTTCACAAACTT
TTCTAGGTTGTCATTTCAAGATCTTTAAACATTTAAATATTACTGTAAAT
TTGAGATTTAAAAATTGCTGCTTACTTACAGTGTTTTTAAAATTTTAAAT
GCAAATTTATATTTTTGTG
>CL77.Contig3_All    size  240    gap  0  0%
GCTGCCATTATAAAATTGATTGTTTGTTTGTTTTATCATAAATAAAAAAT
AAACACCCTCATAACATCACTAAAAGATTTTGGCCTAATTATTCATTTAA
CAAACACAATCTATCGTTTTGACAAATTGAGTTCAAAGGAGACGTTTTTG
GTTCCTCTCAGTATTCTGGATAACATCTTATAAATTGTATTAATGTCAAC
ATCCTACATTCAAGTGATATTGCAACATCTACAGTGAGTT
>CL77.Contig4_All    size  237    gap  0  0%
AACTCACTGTAGATGTTGCAATATGACTTGAATGTAGGATGCTGACTTAA
TACAATTTATAAGATGTTATCCAGAAAATGACTGATGAGAGATACCAAAA
TGACCATCTTGTCTCCTTTGAACTCACTTTGTCAAAACCATAGATTGTGT
TTGATGAATAATTAGGCCAAAATGTTTGAGTCAGGTTATGAGGAATTTAT
TTTTATTTTAATAAAACAAACAAACAATCAATTTTAT
>CL77.Contig5_All    size  241    gap  0  0%
GTATCAAGATCTTGAAATGGGAACCTAAAACAATTCTGGGTAACACAAGG
CCTCATTAACGATTGTTAAAAGTGTGTGATTGGGTTACACAGGTGAAACC
AATCTCTGTATTAACAGTTCCGTCAGCTAGTTGGCCATCATATTTGAATT
GTTTTATCTTTTTTGAATTTGTCTATTTAGAAGTTTTTTTGCTCTCAGAC
AGCACCCTTACAGAAATTGTCATTTTGATTGTTGATGGTGG
>CL78.Contig1_All    size  482    gap  0  0%
CATACTATCAAAATAGTTGAATTGTTGAAAAGTAAAGCGCTGTTGAATAT
TAACATCAAAATAAGTTTTATCGACTTCAATAAACGTTATTTTCCCCATC
ACGTTTATAATGAAATAAACAAGTTTGCACTTTTTTTAATGCATTTTTTT
TTAAATTGTGCATTATCATAAAAAAAAACTTAAAAGAAACTCTGACTGAT
TGTTTATGACGTCAGAATTTCACAAAGGGAACTTAATCCCAACAACTATG
CAGTATTATAGTAGTTTTCTCCTACTTTTGGGACACCTTTGAAACTATCG
AAATTGCTACCTATGTAACAGACTAATCAATTTTTTTCCACTAACAGTGA
ATACGAAATATTTTAAGTTTCAAAGGATTGAATTTCCCTTAATTTCTGCA
TTCTTTGCCTCTCTCGACAAAATTCTCTCGAGACTCCTCTCCCCCCTTCC
CCCACCCCACCCACCAAAAAAAAAAAATACTT
>CL78.Contig2_All    size  982    gap  0  0%
AATATAAAAATAACTTGATATTTTGAAAGACATCTTATTAAGTGAATTTT
TATAAATGTTAGATCTAAATATTTTTTCTGCACATAAAACAAGTAGAACT
TAAAAAACGTGCAAGCAAATTTTTTTGGGGAGGAGGAGGAGGAGTCTCGA
GAGAACTTTGTCGAGAGAGGCAAAGAATGCAGAAATTAAGGGAATCCTTT
GAAACTTAAATATTTCGCTTTCACTATATAAAAGTGAGAAATAATTGTTT
AGTCTGTTACATTTGTAGCAATTTCGAATGTTTCAAAGGTACATGTCCCA
AAAGTAGTAGAAAAACTACTATAATACTGCATAATTCATGATTGTTGGGA
TTAAGTTCCCTTTGTGAAATTATGACGTCATGAACAAACAGTCCGAGTTT
CTTTTGAGTTTGTATGAAATGCATAAAAAATCAAAATGCAGTAAAATAAA
GTGCATACATTTCATTATAAACGTGATGGGAAAATAACGTTTATTTAAGC
CGATAAAACATATTTTGATGTTGATATCCAACGGCGCTTTACTTTTCAAC
AATTCAACTATTTTGATAGTATGTATACATATCCGGTAACCATGTTTATT
TTTTGTTATGGTAGACAAAATAAATATCCTTGTTACCAATTGAATTTTTC
AAAACATGATTTTTCAACAGTTTCGACATTTCATAATTTATTTCTCTAGT
TTGAATTCTATAACATCTATATGTCTACATACAAAGCATGATCAAAACTG
TGTTACTTAGATCGTATAGAGGGTTACTACCGTTATGACTGTATTTTGTG
TTTAACATGCTTTTAAAACGCACAGGGAAAGTGAAGATGTAAATAATTGT
GTTTGATCTATCAATTCAAAATTGTCTGTTTATTTTGTACTAGTGAAATT
TAAACAAGTTTGGGTTAAGTTTGTTCTGTTTTGATTTTAAATTGTTCTGT
AAACAAACCTATATATTGAAATAATCCTTTGC
>CL78.Contig3_All    size  1262    gap  0  0%
TTCAGCAAACAATATTTGAAGTTTCTAAAGTGGATGATTTTAATTTTTAG
AGAAAATATGTGAGAAAAATACAAATTACAGAAATACAAGCTTTAAAATA
AACTTCAAAGATCTTTAAGCAAATAAAAAAGTATGCTTGTTTTTATATGT
CTCATATTTGTTTAGCATTTGTGAGAAATTTGTAGGAAAAGGTGAAATAT
ATTACATGACGCAAGTTTGATATTTATTATCGATTCACATGTCCTTATAA
CAATCTCTAACATGGAGAAATTAAACATCAGTATAGATTTTACCTTATTG
TATTCTGCAAAGGATTATTTCAATATATAAGTTTGTTTACAGAACAATTT
AAAATCAAAACAGAACAAACTTAACCCAAACTTGTTTGAATTTCACTAGT
ACAAAATAAACAGACAATTTTGAATTGATAGATCAAACACAATTATTTAC
ATCTTCACTTTCTCTGTGCGTTTTAAAAGCATGTTAAACACAGCCACAAC
GGTAGCAAACTCTATACGATCTAAGTGACACAGTTTTGATCATGCTTTGA
ATGTAGACATATAAATGTTATAGAATTCAAACTAGAGAAATAAATTATGA
AATGTCGAAACTGTTGACAAATCATGTTTTGAAAAATTCAATTGGTAACA
AGGATATATTTTTGTGTACCATAGCAAAAAATAAACATGATTACCGGATA
TGTATACATACTATCTATTGAAAAGTAAAGCGCCGTTGGATATCAACATC
AAAATATGTTTCATCGGCTTAAATAAACGTTATTTTCCCATCACGTTTAT
AATGAAATGTATGCACTTTATTTTACTGCATTTTGATTTTTTATGCATTT
CATACAAACTCAAAAGAAACTCGGACTGTTTGTTTATGACGTCATAATTT
CACAAAGGGAACTTAATCCTAACAATCATGAATTATGCAGTATTATAGTA
GTTTTTCTACTACTTTTGGGACACCTTTGAAACATTCGAAATTGCTACAA
ATGTAACAGACTAAACAATTGTTTCTCACTTTAATATAGTGAAAACGAAA
TATTTTAAGTTTCAAAGGATTCCCTTAATTTCTGCATTCTTTGCCTCTCT
CGACAAAGTTCTCTCGAGACTCCTCCTCCTCCACAAAAAAAAATTTACTT
GCACGTTTGTTAAGTTCTACTTGTTTTATGTGCAGAAAAAATATTTAGAT
CTAACATTTATAAAAATTCACTTAATAAGATGTCTTTTAAAATATCAAGT
TATTTTTATATT
>CL78.Contig4_All    size  1903    gap  0  0%
AAATGACTCATCCGCAAAGTTCCATTTTAAATAGCTGCCGATAACTTATT
AAGTGGGCCCTACTTAATAATATCTGTTTACATATATAAATTTATAAACT
AACGTATACTGATTTCACCTCAGTATTAAAGCGACGACGATAGACGAAAG
TTCTCTTCGGAACTTGACAGATTTTACGTGACCTAACGGTTGTAATTTAG
CAATAGAATCTTAAACGAAAGCCTTTGGCCAATATAACTTTTAAAGATGG
AATGTGAAATGAATGATAAATACACAGCTGGAATAGAACTGTCTAACAAA
TGTAGAGAATTTTACCACAAAAGAATGGAAACAGCAGAAAATGTGAAACA
AAGACTATCTCCAGTGCCAGGAAAAGAACGGAAAAGATCATCAATAGACA
CGGCGATGGAAAAACTGGGAAATGAAATGGCTTCCCTTATGGACCAAGAC
CTATCCTTAATGAAACAACTTTTAACTCTCAACGAAGCCATAGAAGATTT
GAAGTGGCGGAGCAGAAATAACAGCAGAACACTCTCTACAAGTTCGTGCG
ATCTGAGCGAGTCAGATATATCCTTATCAGACACAGACATGGTATTCCAA
TCTGAGGACGAAGAAGTGAATACAAATTCATCCGAAAACCACAAATGTGA
CTCATTGGAAACAAAGTGTGACTCTCAAACATTCCAATTAGACAATTCAA
AAGTTTTAAACAATCAAATAAATGACGACAAAATGTGGACGACGGGAAAT
CTATTAGAAGAAGTCAGTCATAAATTATTGGACCTCGATGGCTCGTGTGA
TTCTGGTATTAATATTGAATAACAATGTATAAACTGTATGTTAAGATAGT
TATTTAAATGTAACAAGAGTTAGATCGAGATAGCTGACGATTGAAACATC
GATTAACATAGGCGGTGTATAAACTGCACACAAATAATTGTAAGACAATA
GTTAAAATTGATCTGAGACTATTGTCCACATGGTGACTGATATAAATTTT
GCAACAGGTGCGAGGAAAATTTACTAAAAATACCCTTTATGGATATTTCA
GTGCAGATAAATAGAGAAATAAGATTTGAATATTTAAAACAATGAAGAAA
TTTAGAAAGATCCCATAGGCCCAATAATTCGTCAGCTATCTCTTCTGTAT
AATTATGAATTTGTATTTCGACACACCTTTCATTGAGGGTAGTATTATAA
CGATTGGCTCATTGTCATGAAATTCAACGAATCATAATACAAATTCATAA
TTGTTATATGAAACATTAATGCGAGGCCTTATTCAGATGGAACAATACTT
ATAAAAATGTAAAAAGTCACCATGAAGATGAGAAAAAGCTTGTATCGTAG
ATATCAATATAAAAATAACTTGATATTTTCAAAGACATCTTGTTATTAAG
TTATTTTTTATAAATGTTCGATCTAAATATTTTTCACTGCACATAAAACT
AGTAGAACTTAACAAACGTGCAAGTAAATTTTTTTGTGGAGGAGGAGGAG
TCTCGAGAGAACTTTGTCGAGAGAGGCAAAGAATGCAGAAATTAAGGGAA
ATTCAATCCTTTGAAACTTAAAATATTTCGTATTCACTGTTAGTGGAAAA
AAATTGATTAGTCTGTTACATAGGTAGCAATTTCGATAGTTTCAAAGGTG
TCCCAAAAGTAGGAGAAAACTACTATAATACTGCATAGTTGTTGGGATTA
AGTTCCCTTTGTGAAATTCTGACGTCATAAACAATCAGTCAGAGTTTCTT
TTAAGTTTTTTTTTATGATAATGCACAATTTAAAAAAAAATGCATTAAAA
AAAGTGCAAACTTGTTTATTTCATTATAAACGTGATGGGGAAAATAACGT
TTATTGAAGTCGATAAAACTTATTTTGATGTTAATATTCAACAGCGCTTT
ACT
>CL78.Contig5_All    size  1536    gap  0  0%
AATATAAAAATAACTTGATATTTTGAAAGACATCTTATTAAGTGAATTTT
TATAAATGTTAGATCTAAATATTTTTTCTGCACATAAAACAAGTAGAACT
TAACAAACGTGCAAGTAAATTTTTTTGTGGAGGAGGAGGAGTCTCGAGAG
AACTTTGTCGAGAGAGGCAAAGAATGCAGAAATTAAGGGAATCCTTTGAA
ACTTAAAATATTTCGTTTTCACTATATTAAAGTGAGAAACAATTGTTTAG
TCTGTTACATTTGTAGCAATTTCGAATGTTTCAAAGGTGTCCCAAAAGTA
GTAGAAAAACTACTATAATACTGCATAATTCATGATTGTTAGGATTAAGT
TCCCTTTGTGAAATTATGACGTCATAAACAAACAGTCCGAGTTTCTTTTG
AGTTTGTATGAAATGCATAAAAAATCAAAATGCAGTAAAATAAAGTGCAT
ACATTTCATTATAAACGTGATGGGAAAATAACGTTTATTTAAGCCGATGA
AACATATTTTGATGTTGATATCCAACGGCGCTTTACTTTTCAATAGATAG
TATGTATACATATCCGGTAATCATGTTTATTTTTTGCTATGGTACACAAA
AATATATCCTTGTTACCAATTGAATTTTTCAAAACATGATTTGTCAACAG
TTTCGACACAGTGGCGGATCCAGGGGGGGAGGGGGTTCCGGGGGTGCGCA
CCCCCCCCTTTATTTTTGCCGATCAATGCATTTGTATCCGGACATATGTT
TTGCACCCCCCCTTTGCCCTGGGTGCCCTGGGTTAGCACCCCCCCTTTCG
AAAATTCCTGCATCCGCCCCTGATTTATGCGATAAATATGAAATTCTATA
TGAATATAACAACATGCATGTTTGTAAAACTGTTTAATCTGTAAATAACG
ATTGGGAAAATATTAACGCAAGCACCATTTTTCGTAACAAATTGCGTAAA
TTAAAAAACCCAAGAAGTCAGCTTCTACAACCATCAAATAACTCAAACAT
CAGGTTCTACAATCTTTTAAACCACCTCTTTGCTACAATCTCAGGATTTT
TATGTCGTATCATAACCAGAACAAGTTCCTCTCCTTCTCTCTCTCTGATC
ATCGTCGTAACAGTAGATTTAGGATCGTTTGGTGTCTGTACGAATTTTAT
CTTGCCATCCTCATAAGTCGCCATCATCTTTCCCGGTTCTCCATTTTCTG
TTGTCTTGTCTTCCTCCACATTTAATTTAACTACATCCTCTCTTTTTCTA
AACCCAGCATCCACATCTATTTTGACAGAATCGTCGTTGATAGTTATTGT
TTGGGTTGGGGAGCCAGCAGCAATCATTTTTCTCACAAGGAAATTTACAC
CAACATCAGAAAAGAATGCATCAATATTCTCATTCTTGTAAAGTTTCCAT
TTTCCTTCAAATTTACTTTTCATCTCATCAGTGGCCATTTTTAATGATTA
CAACCTTTTTACTGTGAGATAACTGCAGTGTCCCTGGTCATGGATCAATG
GCAGAAATGGCCTTGAAAAAGTTCATAATTTATAAG
>CL79.Contig1_All    size  254    gap  0  0%
GTTTGCTTTCTGTCTGTGGTCTGACATGTCTGACAGATTTTTCTCATTTA
TGGATAAGCACTGTTAAAGTCCAACAGAAAAATTAAATCTTGAGACACAG
TCTGTGTTGCTACTCGTGTAATATCCCACTTGAAGAACAAAACTTTTTGA
CAATTAATGTAGAAATTCTGTCACTAAAATGACTGCTGCAAGCAATTTAA
AACTAAAAAATAATACCAAGCAACTTGAAACTTATTAAAGAATGATAAAA
GAGC
>CL79.Contig2_All    size  232    gap  0  0%
GAGTTATCTCCCTGCAGTGTTAGGGGCCACCTTAAAGTCCAACAGAAAAA
TTAAATCTTGAGACACAATCTGTGTTGCTACTCATGTAATATCCCACTTG
AAGAACAAAACTTTTTTGACAATTAATATAGAAATTCTGTCACTAAAATG
ACTGCTGCAAGCAATTTAAAACTAAAAAATAATACCAAGCAACTTGAAAC
TTATTAAAGAATGATAAAAGAGCAATTTTAAA
>CL80.Contig1_All    size  1031    gap  0  0%
CAAGTCAGTCATATTCTAACTCATACAGTGGCGCATAAGTACTGTTTATT
TACATCAAACTTCAATTTAGTGCATCAAATAAGGTCATCATTCAGCCTTA
TATCTAACTATTAGGTATTGGTTTTGGTTTTCCTTAAAAGCTGCATAGTT
ACCTATATCTGTTCCCTTTGGTTGTCTAATTGGCAATCACATCTCACCTC
CTTATTTTTATATTTAGGATTAAGTTTTCATAAAAAGATCCGTTTTGCCA
CACAAGACCAACAACGTTTTCTTAAAATTTATATTAAATACATTAACATG
ATATAAAACATCAAAGCACACCTGGTTGTATAACAGTGATAAAATCAAAA
TTATTATAACATTTCTATCAATTTTTATGAATTGCATTTGGCAGCTTCCA
CATGAATTGCAGATATGAGATGGTTTGGTTACGTTTTGATTTACATGAAT
TTCATAGGTCAAGTAATATCTCTTTATTTCAATCTGACTAATGGCTTGAC
TAGCAGGTCAAATTCAATTCTGACCAGTTATTGCATAAAGTTTTTCACTA
TAAACCACAATATACAAGGCTTAAACATTGTGACTGAAACTCTTCTTTTT
CTCCATGAAAACCCTCTTTCAAAAAGAAACTATAAAAACTAAACATTAAT
CTTTCCTTACAAAACCCATGGTTCCATGCCTGCATGGATTGTTACATTCC
AACGAGTCTGCACAAAAAATCACAAACACCAGAGATATCAATCAGCTCAT
GAGATCTGAATGTTGTAACTCTTCAAAAATCGTCCTACTATTTTTAATTG
TTGCTTGAAAATTCTTATACCACCCACTGGAAACAAGTAAAATATTACTA
TCAGCAACTGATTAAATAATTTTGTGAATAAAAGTATATGTATGGTTCCA
CTTACATCCTGAACATTAATAGGGCAGGTAGATCCGCAATTTCTCTGTTT
TTTTTTCTGTTTATATGCTTGCTGTAGAATAAACATATATGTTACATTTC
TAGTTAGTTTTGTTGTATTCTGTTAAGAATT
>CL80.Contig2_All    size  1661    gap  0  0%
TACCACTATTGTAAATATAATGATACCAGGATAATATGAGGACTCCTGAG
GCAAAATAAAAGTTTATTGGGGGTTTGACTTACCACTGACCCTTTTTTAA
ACCCTGGGACCCCTTGATATTTTATTTCCATATATAAAAAATAATTTTTG
AATGATCCCATTTTGTGGATTGTGTATGTTAATGAATTCACAGAGATTTG
TCATCTGAATTTCCATTATATAAGTACCCAATATGGCTAAAATGCAACAA
ATTCTGAACAGAATGCAACACAACTTACTAGAAATGTTAAATTTCTGTTT
ATTCTACAACAAAGATATTGAAATAAATAAAGACAAAGACATTGCTGATC
TACCTACCCTATTTATTTTCAGGATGTAACTGGAACCATACAAATATTTT
TATTTGGCCTGATCACAAAATTAATTAATCAGTTGCTGATAGTAATATTT
TATTTGTTGTCAAGTTGGAAGTATAAGCATTTTCATGCAACAATTAACAA
TAGTAGGACATGATGGCTTCATCATAACATGATTGATTTTGAAGAGTTAC
AACATTCAGATCTCATGAGCTAATTGATATCTCTGGTGTTTGTGATTTAT
AGTGCAGACTCATTGGAATGTAACCATCCATGCAGGCATGGAATCATGGG
TTTTGTAAGGAAATGTTAATGTTTAGTTTTCATAGTTTCTTTTTGAAAGT
GGAATGAATCAAAAATGCATCTCAAGTAATATGTGACATTTTGTTCATGG
TTTAAGCACAGAGAAGAGTTTCAGTCACAATGTTTTATAAGCCTTGTATA
TTATGGTTTATAGTGAAATTTTTTATGCAATAACTGGTCAGAATTGAAAA
TGACCTGCTAGTCAAGCCATTAGTCAGAATGAAATAAAGAGATATTACTT
GACCTATAAAATTCTTGTAAATCAAAACGTAACCAAAACCATCTCATATC
TGCAATTCATGTGGAAGCTGCCAAATGCAATTCATAAAAATTGATAGAAA
TGTTATAATAATTTTGATTTTATCACTGTTATACAACCAGGTGTGCTTTG
ATGTTTTATATCATGTTAATGTATTTAATATAAATTTTGAGAAACGTTGT
TGGTCTTGTGTGGCAAAACGGATCTTTTTATGAAAACTTAATTCTGAATA
TAAAAATAAGGAGGTGTGATGTGATTGCCAATTAGACACCTCTCCACCAA
ATGGAACAGATTTAGGTAACTATGCAGCTTTTAACGAAAACCAAAACCAA
TACCTTATAGTTAGATATTAGGCTGAATGATGACCTTATTTGATGCACTA
AATTGAAGTTTGATGTAAATAAACAGTACTTATGCACCATTGTATGAGTT
AGAATATGATTGACATGAAAAAGGATGATTTAAACCACTATCATCAATCC
TTTTATTGTATAAACTGAATGAATTGACCTTTTAGTTCTCAAGATCAAAC
TTCTAGTTAAAAGAAAGAAGTTAACTATGGTATTAATTGTTTAAGACGTA
TTGGGCTTTAGAAAGATAAATGCCTGGAAATGACGTCTACAGTATAATTT
ATTTTACATGCATTACATTTATATTGGGCTTTAGAAAGATAAATGCCTGG
AAATGACGTCTACAGTATAATTTATTTTACATGCATTACATTTATATTGG
GCTTTAGAAAG
>CL80.Contig3_All    size  380    gap  0  0%
GCAATTTTGATTTTATCACTGTTAAACAAATGGATGTGCTTTAAGGTTTT
ATATCGCATTAATGTATTTGATGTAAGTTTTGAAAAAAAACGTTGGTCTT
GTATGGCAAAAAAGATCTTTTTATGTAAACTTAATTCTGGATATAAAATA
AGGAGGTGTGATGTGATTGCCAACTAGACAACTCTCTACCAAAGGGAACA
AATATAGGTAACTATGCAGCTTTCAAAAAAATACAAAACCAATGCTTAAT
AGTAAGTTATAAAGGCAAATTGATGACATTAATTGACGACTCAATTGACG
ACTCAATTGACGTTTGATGTAAATAAACAGTACTTATACACCATTTTATG
AGTTAAAATAAGACTAACATGTAAAAGGAC
>CL80.Contig4_All    size  217    gap  0  0%
GCATGTTAAATAAATTATACTGTAGACATCATTTCCAGGCATTTATACTT
CTAAAGCCCTATACATCTTAAACAATACAATGGTTTACGTCTTTCTTTAA
ACTGGCATGTAACGATGTTCGATCTTGAGAACTAAAATGTCAATTTATTC
AGGTTATACAATAAAAGTATTGATGATAGTGGTTTAAATCATCCTTTTTC
ATGTCAGTTATATTCTA
>CL80.Contig5_All    size  372    gap  0  0%
ATAAATGTTATAACAATTTTGATTTTATCAGTTGTGCTTTGATGTTTTAT
ATCATGTTAATGTATTTAATATAAATTTTAAGAAAACGTTGTTGGTCTTG
TGTGGCAAAACGGATCTTTTTATGAAAACTTAATCCTAAATATAAAAATA
AGGAGGTGAGATGTGATTGCCAATTAGACAACCAAAGGGAACAGATATAG
GTAACTATGCAGCTTTTAAGGAAAACCAAAACCAATACCTAATAGTTAGA
TATAAGGCTGAATGATGACCTTATTTGATGCACTAAATTGAAGTTTGATG
TAAATAAACAGTACTTATGCGCCACTGTATGAGTTAGAATATGACTGACT
TGAAAAAGGATGATTTAAACCA
>CL81.Contig1_All    size  731    gap  0  0%
GTTCTTTTGACTGCTTACAAACATTATCAGTTATGCAAACAATTTGGTAA
AGGTGAAATTTGTAAAGCTTGCTGCTCTCGTAAGAAAACGGAACTTTGGA
TAGAGTACATTGCCTATCTGATAACAAATGGTGGTGGTTTTCTCCTACTT
CTTCTCTCAACAATCACCTGGGTTTCAGGCTTGATATTTGTTGGTACAGT
CATTATTTCCATTTTGTCTATGTATTTAGCACCCAAACTATGGAACATGT
TCAAAGGTCCATTTCTTGGTCGACAAACTGAAATATCAAACCTTGAAGAA
ATTGAAAAGGGGGATATCGTCACTATTCATCATTGGAAACTGAGACATGA
TTGTATTGTGTCTGCCATAAAAATAGAGAATACAACGGAAACAAAGAAAA
AGAAAGGAAAACTGAAAATCATTCATTATGCCTTACCTTCTTTGGCATCT
TTCCGACGAATAGTAGAAGAAGAAATATATATCGATCTAACTAAAGAAAA
GGTTTGGGTTCATGATTACTCTGGATACTCGGTTTTCAACCCCGATGAAG
TTATACGACGAGCCAAACTAAGAGTTGGAGAAAAAAAATTCAAAGTATTC
TCAAACCGGTCTCCTCATTTTTGCTTCTGGGCTAAGGTGAATGAAAAATC
ATATAAAAAAGATGACATTCTTGATAGTCATTTTAACGAAATACAGTATG
AAAAGCCGTTTGTTAACGAAGATGAAAACAC
>CL81.Contig2_All    size  643    gap  0  0%
GGGAACTATGGTTGGAATTTACTGCCTATTTGATAACAAACAGTGGAGGA
TTTTTATTACTTTTTCTCTCTGCAATTAATTGGGTTACAGGTTTAGTTTT
TACGGGTTCAATCATTCTTTCCATTCTTTCAATGTATTTGGTACCAAAAT
TATGGAACATGTTTAAAGGTCCTTTTCTAGGCCAACAAACTATAATATCA
AGCCTTGAAGAAATAAAAAAGGGGGATATTGTCACTATTCATCATTGGAA
ATTGAGACATGATTGTATTGTGTCTGCCATAAAAATAGAGAATACAACGG
AAACAAAGAAAAAGAAAGGAAAACTGAAAATCATTCATTATGCCTTACCT
TCTTTGGCATCTTTCCGACGAATAGTAGAAGAAGAAATATATATCGATCT
AACTAAAGAAAAGGTTTGGGTTCATGATTACTCTGGATACTCGGTTTTCA
ACCCCGATGAAGTTATACGACGAGCCAAACTAAGAGTTGGAGAAAAAAAA
TTCAAAGTATTCTCAAACCGGTCTCCTCATTTTTGCTTCTGGGCTAAGGT
GAATGAAAAATCATATAAAAAAGATGACATTCTTGATAGTCATTTTAACG
AAATACAGTATGAAAAGCCGTTTGTTAACGAAGATGAAAACAC
>CL82.Contig1_All    size  1513    gap  0  0%
GGGAGATTTTAAAACAATGTAATATTCACATATCTTTGTTCTATGGCTAT
GTGAGATTTTTTTACAAAGAATGTGATTTTCACATACCTTTGTTCTATGG
CTCATGTGAGATTTTTGAACAATAAATGGCAATGACAAATGTATCTATAT
GTTTTATGTAACTATGAGATTTTAATGTAAGGAATGTCACTGACACAATA
TCACAGCAATTTACTAGTCCAATCTTTCCATTATTTGTGACATGGTGTTT
TTAATCTTGTTTGTCCTTTAGCTAATATCAATCTGTGTCCTTGGAAAAAT
GTTACCAAATCCATAAGATTAGAAAATTCCTGTTCACCGGGTTTGGCCAT
CCCTAAGGCATATTGATGGTTTGGTTTCTTTCTAATATTCAGATTGAAAA
CTTGACTCTCATAAAAGATAGCTAAAGTGTATGGTTTTGTTTCTCCTCCT
TTCTTACTTTTTCTTATCAAGTAGCAACCATTAGTTCCTATTCCTAATAA
TTTATTATCAGCAATATTTCTGTCTATTTCTCCATGATACCATGGCTGCT
CTTCCAAAGATAATGCTTTATTGACTTTCTCTACTTTTGTTCTACCTGAA
CTCTCTCGTTTAACCTCTGCTGGAGAAGCGGGCGCTGCATCCATAGGAGG
GACAGGTAGTTGTTTATGTTTACCAGGTCTGGGGGGTAATGTGGCAGTCT
GGCCTCCATTTTGAACTGGAAAGACTTGTACACCTTCATGACCTTTCTTT
TTATTCTTTTTCATTGTATCTTCTTGTGAGGCTTGCATTGTCATATAGTC
ATCCTGTGGCATTTCTCCTTTCAATATTTCCTCTGGTACCTCATACTCCA
ACTGCTCAAATTCCTCTTGTTTTGGTGCTGGTGGTGGTTTTCTGCCATGG
TATGGGGACTTCTGTTGTGATGGTTTAGGTGTTGGTGGTAAAACTGCTAC
CTTTGATCTACTTGGGGAGGGCTGTGGAGGGGCTTCATCTGGATCTTCAT
ATACATCCTGTTGTTCCTCTAGTGGTACAAAAGACTTTTGGTTAGCTCCC
TTTGGAAGAGGAGGCAAAGCTGAATTGCGTACTGTAGCATGTTGGGGGGT
TGGTGCCGCATCTGGATCCTCATATGTATCCTGTTCAAAATCATCTTGAG
GTGGAGGTATTTGAGGTCCTGATGTTTTACGTCCAGTCTGAGGTGGGTTA
TCTGGGTCCTCATAAAATTCCTCTTGCGTAGGTTCAGGAGGAGGTCTTCT
GCCCCCTCTAGGGGGAGGAGGTACAGGAGCTGGGGATTCCTCTGCCTTCT
TTACAGCCTTTGGGGGTTGTCTCCCCTTACCCCTGGGAGGTGGCGGTGCT
GGTGCATCTGGTTCTGAGGTAGTCCTCATTGGCATTTTTCTCCCCATTGT
ATTAGTCTGTTCTGGGACAGGAAGTTGTCTCCTAGGAGCTGGTTTCTTCA
CCGGTTGTTCATCAGGATCTTCATATACAGGCTGTAAATATTTAAACAAG
ATGTAATAACCAT
>CL82.Contig2_All    size  1390    gap  0  0%
GGGAGATTTTAAAACAATGTAATATTCACATATCTTTGTTCTATGGCTAT
GTGAGATTTTTTTACAAAGAATGTGATTTTCACATACCTTTGTTCTATGG
CTCATGTGAGATTTTTGAACAATAAATGGCAATGACAAATGTATCTATAT
GTTTTATGTAACTATGAGATTTTAATGTAAGGAATGTCACTGACACAATA
TCACAGCAATTTACTAGTCCAATCTTTCCATTATTTGTGACATGGTGTTT
TTAATCTTGTTTGTCCTTTAGCTAATATCAATCTGTGTCCTTGGAAAAAT
GTTACCAAATCCATAAGATTAGAAAATTCCTGTTCACCGGGTTTGGCCAT
CCCTAAGGCATATTGATGGTTTGGTTTCTTTCTAATATTCAGATTGAAAA
CTTGACTCTCATAAAAGATAGCTAAAGTGTATGGTTTTGTTTCTCCTCCT
TTCTTACTTTTTCTTATCAAGTAGCAACCATTAGTTCCTATTCCTAATAA
TTTATTATCAGCAATATTTCTGTCTATTTCTCCATGATACCATGGCTGCT
CTTCCAAAGATAATGCTTTATTGACTTTCTCTACTTTTGTTCTACCTGAA
CTCTCTCGTTTAACCTCTGCTGGAGAAGCGGGCGCTGCATCCATAGGAGG
GACAGGTAGTTGTTTATGTTTACCAGGTCTGGGGGGTAATGTGGCAGTCT
GGCCTCCATTTTGAACTGGAAAGACTTGTACACCTTCATGACCTTTCTTT
TTATTCTTTTTCATTGTATCTTCTTGTGAGGCTTGCATTGTCATATAGTC
ATCCTGTGGCATTTCTCCTTTCAATATTTCCTCTGGTACCTCATACTCCA
ACTGCTCAAATTCCTCTTGTTTTGGTGCTGGTGGTGGTTTTCTGCCATGG
TATGGGGACTTCTGTTGTGATGGTTTAGGTGTTGGTGGTAAAACTGCTAC
CTTTGATCTACTTGGGGAGGGCTGTGGAGGGGCTTCATCTGGATCTTCAT
ATACATCCTGTTCAAAATCATCTTGAGGTGGAGGTATTTGAGGTCCTGAT
GTTTTACGTCCAGTCTGAGGTGGGTTATCTGGGTCCTCATAAAATTCCTC
TTGCGTAGGTTCAGGAGGAGGTCTTCTGCCCCCTCTAGGGGGAGGAGGTA
CAGGAGCTGGGGATTCCTCTGCCTTCTTTACAGCCTTTGGGGGTTGTCTC
CCCTTACCCCTGGGAGGTGGCGGTGCTGGTGCATCTGGTTCTGAGGTAGT
CCTCATTGGCATTTTTCTCCCCATTGTATTAGTCTGTTCTGGGACAGGAA
GTTGTCTCCTAGGAGCTGGTTTCTTCACCGGTTGTTCATCAGGATCTTCA
TATACAGGCTGTAAATATTTAAACAAGATGTAATAACCAT
>CL82.Contig3_All    size  1874    gap  0  0%
GGGAGATTTTAAAACAATGTAATATTCACATATCTTTGTTCTATGGCTAT
GTGAGATTTTTTTACAAAGAATGTGATTTTCACATACCTTTGTTCTATGG
CTCATGTGAGATTTTTGAACAATAAATGGCAATGACAAATGTATCTATAT
GTTTTATGTAACTATGAGATTTTAATGTAAGGAATGTCACTGACACAATA
TCACAGCAAATTACTAGTCCAATCTTTCCATTATTTGTGACATGGTGTTT
TTAATCTTGTTTGTCCTTTAGCTAATATCAATCTGTGTCCTTGGAAAAAT
GTTACCAAATCCATAAGATTAGAAAATTCCTGTTCACCGGGTTTGGCCAT
CCCTAAGGCATATTGATGGTTTGGTTTCTTTCTAATATTCAGATTGAAAA
CTTGACTCTCATAAAAGATAGCTAAAGTGTATGGTTTTGTTTCTCCTCCT
TTCTTACTTTTTCTTATCAAGTAGCAACCATTAGTTCCTATTCCTAATAA
TTTATTATCAGCAATATTTCTGTCTATTTCTCCATGATACCATGGCTGCT
CTTCCAAAGATAATGCTTTATTGACTTTCTCTACTTTTGTTCTACCTGAA
CTCTCTCGTTTAACCTCTGCTGGAGAAGCGGGCGCTGCATCCATAGGAGG
GACAGGTAGTTGTTTATGTTTACCAGGTCTGGGGGGTAATGTGGCAGTCT
GGCCTCCATTTTGAGTTGGAAAGACTTGTACACCTTCATGACCTTTCTTT
TTATTCTTTTTCATTGTATCTTCTTGTGAGGCTTGCATTGTCATATAGTC
ATCCTGTGGCATTTCTCCTTTCAATATTTCCTCTGGTACCTCATACTCCA
ACTGCTCAAATTCCTCTTGTTTTGGTGCTGGTGGTGGTTTTCTGCCATGG
TATGGGGACTTCTGTTGTGATGGTTTAGGTGTTGGTGGTAAAACTGCTAC
CTTTGATCTACTTGGGGAGGGCTGTGGAGGGGCTTCATCTGGATCTTCAT
ATACATCCTGTTGTTCTACTGGTGGTACAAAAGACTTTTGGTTAGCTCCC
TTTGGAAGAGGAGGCAAAGCTGAATTGCGTACTGTAGCATGTTGGGGGGT
TGGTGCCGCATCTGGATCCTCATATGTATCCTGTTCAAAGATTTCCTCAT
GTGGGTTTCCCTTAGGTAAAGGACAAATAGATGACTTATGACCTTGAGAT
GGTGGATGTGAAACTTCAACTGGTTCCTCATAGTCGTCCTGTTCAAAATC
ATCTTGAGGTGGAGGTATTTGAGGTCCTGATGTTTTACGTCCAGTCTGAG
GTGGGTTATCTGGGTCCTCATAAAATTCCTCTTGCGTAGGTTCAGGAGGA
GGTCTTCTGCCCCCTCTAGGGGGAGGAGGTACAGGAGCTGGGGATTCCTC
AGCCTTCTTTACAGCCTTTGGGGGTTGTCTCCCCTTACCCCTGGGAGGTG
GCGGTGCTGGTGCATCTGGTTCTGAGGTAGTCCTCATTGGCATTTTTCTC
CCCATTGTATTAGTCTGTTCTGGGACAGGAAGTTGTCTCCTAGGAGCTGG
TTTCTTCACCGGTTGTTCATCAGGATCTTCATATACAGGCTGTTCATCTG
CTTCATTCGTTTCCTCATAAACAGGCTGTTCTTCTTCTGGTGGCATCTGT
GGCACAGGTCGTCTATTAACAGGTACTCCATGAGATGCTGAGCGAGGGGG
GCCAGAAGGAGCGACTTGTGGTGCACCCCTCCTGGTGGGAACAGAGGGTG
GAGGAGGTGCACTCTGTGGGTCAGGCTCTTCATATGATCCAACGCTATCT
GTATCTTCATATTTATACTTATCTTTTCTCCTCCCTGGAGGCTGTTGTGT
TGGTCGTCTAGGTTCAACAATTGG
>CL82.Contig4_All    size  1564    gap  0  0%
GGGAGATTTTAAAACAATGTAATATTCACATATCTTTGTTCTATGGCTAT
GTGAGATTTTTTTACAAAGAATGTGATTTTCACATACCTTTGTTCTATGG
CTCATGTGAGATTTTTGAACAATAAATGGCAATGACAAATGTATCTATAT
GTTTTATGTAACTATGAGATTTTAATGTAAGGAATGTCACTGACACAATA
TCACAGCAAATTACTAGTCCAATCTTTCCATTATTTGTGACATGGTGTTT
TTAATCTTGTTTGTCCTTTAGCTAATATCAATCTGTGTCCTTGGAAAAAT
GTTACCAAATCCATAAGATTAGAAAATTCCTGTTCACCGGGTTTGGCCAT
CCCTAAGGCATATTGATGGTTTGGTTTCTTTCTAATATTCAGATTGAAAA
CTTGACTCTCATAAAAGATAGCTAAAGTGTATGGTTTTGTTTCTCCTCCT
TTCTTACTTTTTCTTATCAAGTAGCAACCATTAGTTCCTATTCCTAATAA
TTTATTATCAGCAATATTTCTGTCTATTTCTCCATGATACCATGGCTGCT
CTTCCAAAGATAATGCTTTATTGACTTTCTCTACTTTTGTTCTACCTGAA
CTCTCTCGTTTAACCTCTGCTGGAGAAGCGGGCGCTGCATCCATAGGAGG
GACAGGTAGTTGTTTATGTTTACCAGGTCTGGGGGGTAATGTGGCAGTCT
GGCCTCCATTTTGAGTTGGAAAGACTTGTACACCTTCATGACCTTTCTTT
TTATTCTTTTTCATTGTATCTTCTTGTGAGGCTTGCATTGTCATATAGTC
ATCCTGTGGCATTTCTCCTTTCAATATTTCCTCTGGTACCTCATACTCCA
ACTGCTCAAATTCCTCTTGTTTTGGTGCTGGTGGTGGTTTTCTGCCATGG
TATGGGGACTTCTGTTGTGATGGTTTAGGTGTTGGTGGTAAAACTGCTAC
CTTTGATCTACTTGGGGAGGGCTGTGGAGGGGCTTCATCTGGATCTTCAT
ATACATCCTGTTGTTCTACTGGTGGTACAAAAGACTTTTGGTTAGCTCCC
TTTGGAAGAGGAGGCAAAGCTGAATTGCGTACTGTAGCATGTTGGGGGGT
TGGTGCCGCATCTGGATCCTCATATGTATCCTGTTCAAAGATTTCCTCAT
GTGGGTTTCCCTTAGGTAAAGGACAAATAGATGACTTATGACCTTGAGAT
GGTGGATGTGAAACTTCAACTGGTTCCTCATAGTCGTCCTGTTCAAAATC
ATCTTGAGGTGGAGGTATTTGAGGTCCTGATGTTTTACGTCCAGTCTGAG
GTGGGTTATCTGGGTCCTCATAAAATTCCTCTTGCGTAGGTTCAGGAGGA
GGTCTTCTGCCCCCTCTAGGGGGAGGAGGTACAGGAGCTGGGGATTCCTC
AGCCTTCTTTACAGCCTTTGGGGGTTGTCTCCCCTTACCCCTGGGAGGTG
GCGGTGCTGGTGCATCTGGTTCTGAGGTAGTCCTCATTGGCATTTTTCTC
CCCATTGTATTAGTCTGGTTCTTGAATTGCTCTGCTCTGGTAGTTGATCT
TAATGTTCTCTGTG
>CL82.Contig5_All    size  1456    gap  0  0%
GGGAGATTTTAAAACAATGTAATATTCACATATCTTTGTTCTATGGCTAT
GTGAGATTTTTTTACAAAGAATGTGATTTTCACATACCTTTGTTCTATGG
CTCATGTGAGATTTTTGAACAATAAATGGCAATGACAAATGTATCTATAT
GTTTTATGTAACTATGAGATTTTAATGTAAGGAATGTCACTGACACAATA
TCACAGCAAATTACTAGTCCAATCTTTCCATTATTTGTGACATGGTGTTT
TTAATCTTGTTTGTCCTTTAGCTAATATCAATCTGTGTCCTTGGAAAAAT
GTTACCAAATCCATAAGATTAGAAAATTCCTGTTCACCGGGTTTGGCCAT
CCCTAAGGCATATTGATGGTTTGGTTTCTTTCTAATATTCAGATTGAAAA
CTTGACTCTCATAAAAGATAGCTAAAGTGTATGGTTTTGTTTCTCCTCCT
TTCTTACTTTTTCTTATCAAGTAGCAACCATTAGTTCCTATTCCTAATAA
TTTATTATCAGCAATATTTCTGTCTATTTCTCCATGATACCATGGCTGCT
CTTCCAAAGATAATGCTTTATTGACTTTCTCTACTTTTGTTCTACCTGAA
CTCTCTCGTTTAACCTCTGCTGGAGAAGCGGGCGCTGCATCCATAGGAGG
GACAGGTAGTTGTTTATGTTTACCAGGTCTGGGGGGTAATGTGGCAGTCT
GGCCTCCATTTTGAGTTGGAAAGACTTGTACACCTTCATGACCTTTCTTT
TTATTCTTTTTCATTGTATCTTCTTGTGAGGCTTGCATTGTCATATAGTC
ATCCTGTGGCATTTCTCCTTTCAATATTTCCTCTGGTACCTCATACTCCA
ACTGCTCAAATTCCTCTTGTTTTGGTGCTGGTGGTGGTTTTCTGCCATGG
TATGGGGACTTCTGTTGTGATGGTTTAGGTGTTGGTGGTAAAACTGCTAC
CTTTGATCTACTTGGGGAGGGCTGTGGAGGGGCTTCATCTGGATCTTCAT
ATACATCCTGTTGTTCTACTGGTGGTACAAAAGACTTTTGGTTAGCTCCC
TTTGGAAGAGGAGGCAAAGCTGAATTGCGTACTGTAGCATGTTGGGGGGT
TGGTGCCGCATCTGGATCCTCATATGTATCCTGTTCAAAATCATCTTGAG
GTGGAGGTATTTGAGGTCCTGATGTTTTACGTCCAGTCTGAGGTGGGTTA
TCTGGGTCCTCATAAAATTCCTCTTGCGTAGGTTCAGGAGGAGGTCTTCT
GCCCCCTCTAGGGGGAGGAGGTACAGGAGCTGGGGATTCCTCAGCCTTCT
TTACAGCCTTTGGGGGTTGTCTCCCCTTACCCCTGGGAGGTGGCGGTGCT
GGTGCATCTGGTTCTGAGGTAGTCCTCATTGGCATTTTTCTCCCCATTGT
ATTAGTCTGGTTCTTGAATTGCTCTGCTCTGGTAGTTGATCTTAATGTTC
TCTGTG
>CL82.Contig6_All    size  1333    gap  0  0%
GGGAGATTTTAAAACAATGTAATATTCACATATCTTTGTTCTATGGCTAT
GTGAGATTTTTTTACAAAGAATGTGATTTTCACATACCTTTGTTCTATGG
CTCATGTGAGATTTTTGAACAATAAATGGCAATGACAAATGTATCTATAT
GTTTTATGTAACTATGAGATTTTAATGTAAGGAATGTCACTGACACAATA
TCACAGCAAATTACTAGTCCAATCTTTCCATTATTTGTGACATGGTGTTT
TTAATCTTGTTTGTCCTTTAGCTAATATCAATCTGTGTCCTTGGAAAAAT
GTTACCAAATCCATAAGATTAGAAAATTCCTGTTCACCGGGTTTGGCCAT
CCCTAAGGCATATTGATGGTTTGGTTTCTTTCTAATATTCAGATTGAAAA
CTTGACTCTCATAAAAGATAGCTAAAGTGTATGGTTTTGTTTCTCCTCCT
TTCTTACTTTTTCTTATCAAGTAGCAACCATTAGTTCCTATTCCTAATAA
TTTATTATCAGCAATATTTCTGTCTATTTCTCCATGATACCATGGCTGCT
CTTCCAAAGATAATGCTTTATTGACTTTCTCTACTTTTGTTCTACCTGAA
CTCTCTCGTTTAACCTCTGCTGGAGAAGCGGGCGCTGCATCCATAGGAGG
GACAGGTAGTTGTTTATGTTTACCAGGTCTGGGGGGTAATGTGGCAGTCT
GGCCTCCATTTTGAGTTGGAAAGACTTGTACACCTTCATGACCTTTCTTT
TTATTCTTTTTCATTGTATCTTCTTGTGAGGCTTGCATTGTCATATAGTC
ATCCTGTGGCATTTCTCCTTTCAATATTTCCTCTGGTACCTCATACTCCA
ACTGCTCAAATTCCTCTTGTTTTGGTGCTGGTGGTGGTTTTCTGCCATGG
TATGGGGACTTCTGTTGTGATGGTTTAGGTGTTGGTGGTAAAACTGCTAC
CTTTGATCTACTTGGGGAGGGCTGTGGAGGGGCTTCATCTGGATCTTCAT
ATACATCCTGTTCAAAATCATCTTGAGGTGGAGGTATTTGAGGTCCTGAT
GTTTTACGTCCAGTCTGAGGTGGGTTATCTGGGTCCTCATAAAATTCCTC
TTGCGTAGGTTCAGGAGGAGGTCTTCTGCCCCCTCTAGGGGGAGGAGGTA
CAGGAGCTGGGGATTCCTCAGCCTTCTTTACAGCCTTTGGGGGTTGTCTC
CCCTTACCCCTGGGAGGTGGCGGTGCTGGTGCATCTGGTTCTGAGGTAGT
CCTCATTGGCATTTTTCTCCCCATTGTATTAGTCTGGTTCTTGAATTGCT
CTGCTCTGGTAGTTGATCTTAATGTTCTCTGTG
>CL82.Contig7_All    size  1170    gap  0  0%
GGGAGATTTTAAAACAATGTAATATTCACATATCTTTGTTCTATGGCTAT
GTGAGATTTTTTTACAAAGAATGTGATTTTCACATACCTTTGTTCTATGG
CTCATGTGAGATTTTTGAACAATAAATGGCAATGACAAATGTATCTATAT
GTTTTATGTAACTATGAGATTTTAATGTAAGGAATGTCACTGACACAATA
TCACAGCAAATTACTAGTCCAATCTTTCCATTATTTGTGACATGGTGTTT
TTAATCTTGTTTGTCCTTTAGCTAATATCAATCTGTGTCCTTGGAAAAAT
GTTACCAAATCCATAAGATTAGAAAATTCCTGTTCACCGGGTTTGGCCAT
CCCTAAGGCATATTGATGGTTTGGTTTCTTTCTAATATTCAGATTGAAAA
CTTGACTCTCATAAAAGATAGCTAAAGTGTATGGTTTTGTTTCTCCTCCT
TTCTTACTTTTTCTTATCAAGTAGCAACCATTAGTTCCTATTCCTAATAA
TTTATTATCAGCAATATTTCTGTCTATTTCTCCATGATACCATGGCTGCT
CTTCCAAAGATAATGCTTTATTGACTTTCTCTACTTTTGTTCTACCTGAA
CTCTCTCGTTTAACCTCTGCTGGAGAAGCGGGCGCTGCATCCATAGGAGG
GACAGGTAGTTGTTTATGTTTACCAGGTCTGGGGGGTAATGTGGCAGTCT
GGCCTCCATTTTGAGTTGGAAAGACTTGTACACCTTCATGACCTTTCTTT
TTATTCTTTTTCATTGTATCTTCTTGTGAGGCTTGCATTGTCATATAGTC
ATCCTGTGGCATTTCTCCTTTCAATATTTCCTCTGGTACCTCATACTCCA
ACTGCTCAAATTCCTCTTGTTTTGGTGCTGGTGGTGGTTTTCTGCCATGG
TATGGGGACTTCTGTTGTGATGGTTTAGGTGTTGGTGGTAAAACTGCTAC
CTTTGATCTACTTGGGGAGGGCTGTGGAGGGGCTTCATCTGGATCTTCAT
ATACATCCTGTTGTTCTACTGGTGGTACAAAAGACTTTTGGTTAGCTCCC
TTTGGAAGAGGAGGCAAAGCTGAATTGCGTACTGTAGCATGTTGGGGGGT
TGGTGCCGCATCTGGATCCTCATATGTATCCTGAGTATATAATATTCATA
ACATTTCAATATGGATGTCT
>CL82.Contig8_All    size  1132    gap  0  0%
GGGAGATTTTAAAACAATGTAATATTCACATATCTTTGTTCTATGGCTAT
GTGAGATTTTTTTACAAAGAATGTGATTTTCACATACCTTTGTTCTATGG
CTCATGTGAGATTTTTGAACAATAAATGGCAATGACAAATGTATCTATAT
GTTTTATGTAACTATGAGATTTTAATGTAAGGAATGTCACTGACACAATA
TCACAGCAATTTACTAGTCCAATCTTTCCATTATTTGTGACATGGTGTTT
TTAATCTTGTTTGTCCTTTAGCTAATATCAATCTGTGTCCTTGGAAAAAT
GTTACCAAATCCATAAGATTAGAAAATTCCTGTTCACCGGGTTTGGCCAT
CCCTAAGGCATATTGATGGTTTGGTTTCTTTCTAATATTCAGATTGAAAA
CTTGACTCTCATAAAAGATAGCTAAAGTGTATGGTTTTGTTTCTCCTCCT
TTCTTACTTTTTCTTATCAAGTAGCAACCATTAGTTCCTATTCCTAATAA
TTTATTATCAGCAATATTTCTGTCTATTTCTCCATGATACCATGGCTGCT
CTTCCAAAGATAATGCTTTATTGACTTTCTCTACTTTTGTTCTACCTGAA
CTCTCTCGTTTAACCTCTGCTGGAGAAGCGGGCGCTGCATCCATAGGAGG
GACAGGTAGTTGTTTATGTTTACCAGGTCTGGGGGGTAATGTGGCAGTCT
GGCCTCCATTTTGAACTGGAAAGACTTGTACACCTTCATGACCTTTCTTT
TTATTCTTTTTCATTGTATCTTCTTGTGAGGCTTGCATTGTCATATAGTC
ATCCTGTGGCATTTCTCCTTTCAATATTTCCTCTGGTACCTCATACTCCA
ACTGCTCAAATTCCTCTTGTTTTGGTGCTGGTGGTGGTTTTCTGCCATGG
TATGGGGACTTCTGTTGTGATGGTTTAGGTGTTGGTGGTAAAACTGCTAC
CTTTGATCTACTTGGGGAGGGCTGTGGAGGGGCTTCATCTGGATCTTCAT
ATACATCCTATAAATAGATAAATACATCCTATAAATAGATAATACATCCT
ATAATAAGATAAATATATCATATAAATAGATAAATACATCCTATAAATAG
ATAATACATCCTATAATAAGATAAATATATCA
>CL82.Contig9_All    size  1954    gap  0  0%
GGGAGATTTTAAAACAATGTAATATTCACATATCTTTGTTCTATGGCTAT
GTGAGATTTTTTTACAAAGAATGTGATTTTCACATACCTTTGTTCTATGG
CTCATGTGAGATTTTTGAACAATAAATGGCAATGACAAATGTATCTATAT
GTTTTATGTAACTATGAGATTTTAATGTAAGGAATGTCACTGACACAATA
TCACAGCAAATTACTAGTCCAATCTTTCCATTATTTGTGACATGGTGTTT
TTAATCTTGTTTGTCCTTTAGCTAATATCAATCTGTGTCCTTGGAAAAAT
GTTACCAAATCCATAAGATTAGAAAATTCCTGTTCACCGGGTTTGGCCAT
CCCTAAGGCATATTGATGGTTTGGTTTCTTTCTAATATTCAGATTGAAAA
CTTGACTCTCATAAAAGATAGCTAAAGTGTATGGTTTTGTTTCTCCTCCT
TTCTTACTTTTTCTTATCAAGTAGCAACCATTAGTTCCTATTCCTAATAA
TTTATTATCAGCAATATTTCTGTCTATTTCTCCATGATACCATGGCTGCT
CTTCCAAAGATAATGCTTTATTGACTTTCTCTACTTTTGTTCTACCTGAA
CTCTCTCGTTTAACCTCTGCTGGAGAAGCGGGCGCTGCATCCATAGGAGG
GACAGGTAGTTGTTTATGTTTACCAGGTCTGGGGGGTAATGTGGCAGTCT
GGCCTCCATTTTGAGTTGGAAAGACTTGTACACCTTCATGACCTTTCTTT
TTATTCTTTTTCATTGTATCTTCTTGTGAGGCTTGCATTGTCATATAGTC
ATCCTGTGGCATTTCTCCTTTCAATATTTCCTCTGGTACCTCATACTCCA
ACTGCTCAAATTCCTCTTGTTTTGGTGCTGGTGGTGGTTTTCTGCCATGG
TATGGGGACTTCTGTTGTGATGGTTTAGGTGTTGGTGGTAAAACTGCTAC
CTTTGATCTACTTGGGGAGGGCTGTGGAGGGGCTTCATCTGGATCTTCAT
ATACATCCTGTTGTTCTACTGGTGGTACAAAAGACTTTTGGTTAGCTCCC
TTTGGAAGAGGAGGCAAAGCTGAATTGCGTACTGTAGCATGTTGGGGGGT
TGGTGCCGCATCTGGATCCTCATATGTATCCTGTTCAAAATCATCTTGAG
GTGGAGGTATTTGAGGTCCTGATGTTTTACGTCCAGTCTGAGGTGGGTTA
TCTGGGTCCTCATAAAATTCCTCTTGCGTAGGTTCAGGAGGAGGTCTTCT
GCCCCCTCTAGGGGGAGGAGGTACAGGAGCTGGGGATTCCTCAGCCTTCT
TTACAGCCTTTGGGGGTTGTCTCCCCTTACCCCTGGGAGGTGGCGGTGCT
GGTGCATCTGGTTCTGAGGTAGTCCTCATTGGCATTTTTCTCCCCATTGT
ATTAGTCTGTTCTGGGACAGGAAGTTGTCTCCTAGGAGCTGGTTTCTTCA
CCGGTTGTTCATCAGGATCTTCATATACAGGCTGTTCTTCTTCTGGTGGC
ATCTGTGGCACAGGTCGTCTATTAACAGGTACTCCATGAGATGCTGAGCG
AGGGGGGCCAGAAGGAGCGACTTGTGGTGCACCCCTCCTGGTGGGAACAG
AGGGTGGAGGAGGTGCACTCTGTGGGTCAGGCTCTTCATATGATCCAACG
CTATCTGTATCTTCATATTTATACTTATCTTTTCTCCTCCCTGGAGGCTG
TTGTGTTGGTCGTCTAGGTTCAACAATTGGTGTGATGCTATCTGGTGTGT
TTTCATAATCCTCTTCCTCAGATGAATCGAATTCTGAGTCCCATTGGCAG
TCAGCCTCACCTTCTGAATCTGAATCTCCATTGACTTGTGCTTGTGGAGC
TGGTATTGGTGGTGGTGGTCTCCCATGGTTAGGAGGATTATAATCACGAC
TTGGGGTGGCAGGTATTTGTGGCTGTACTATATTTTTCATTCTTGATGAC
TCTG
>CL82.Contig10_All    size  2493    gap  0  0%
GGGAGATTTTAAAACAATGTAATATTCACATATCTTTGTTCTATGGCTAT
GTGAGATTTTTTTACAAAGAATGTGATTTTCACATACCTTTGTTCTATGG
CTCATGTGAGATTTTTGAACAATAAATGGCAATGACAAATGTATCTATAT
GTTTTATGTAACTATGAGATTTTAATGTAAGGAATGTCACTGACACAATA
TCACAGCAAATTACTAGTCCAATCTTTCCATTATTTGTGACATGGTGTTT
TTAATCTTGTTTGTCCTTTAGCTAATATCAATCTGTGTCCTTGGAAAAAT
GTTACCAAATCCATAAGATTAGAAAATTCCTGTTCACCGGGTTTGGCCAT
CCCTAAGGCATATTGATGGTTTGGTTTCTTTCTAATATTCAGATTGAAAA
CTTGACTCTCATAAAAGATAGCTAAAGTGTATGGTTTTGTTTCTCCTCCT
TTCTTACTTTTTCTTATCAAGTAGCAACCATTAGTTCCTATTCCTAATAA
TTTATTATCAGCAATATTTCTGTCTATTTCTCCATGATACCATGGCTGCT
CTTCCAAAGATAATGCTTTATTGACTTTCTCTACTTTTGTTCTACCTGAA
CTCTCTCGTTTAACCTCTGCTGGAGAAGCGGGCGCTGCATCCATAGGAGG
GACAGGTAGTTGTTTATGTTTACCAGGTCTGGGGGGTAATGTGGCAGTCT
GGCCTCCATTTTGAGTTGGAAAGACTTGTACACCTTCATGACCTTTCTTT
TTATTCTTTTTCATTGTATCTTCTTGTGAGGCTTGCATTGTCATATAGTC
ATCCTGTGGCATTTCTCCTTTCAATATTTCCTCTGGTACCTCATACTCCA
ACTGCTCAAATTCCTCTTGTTTTGGTGCTGGTGGTGGTTTTCTGCCATGG
TATGGGGACTTCTGTTGTGATGGTTTAGGTGTTGGTGGTAAAACTGCTAC
CTTTGATCTACTTGGGGAGGGCTGTGGAGGGGCTTCATCTGGATCTTCAT
ATACATCCTGTTGTTCTACTGGTGGTACAAAAGACTTTTGGTTAGCTCCC
TTTGGAAGAGGAGGCAAAGCTGAATTGCGTACTGTAGCATGTTGGGGGGT
TGGTGCCGCATCTGGATCCTCATATGTATCCTGTTCAAAGATTTCCTCAT
GTGGGTTTCCCTTAGGTAAAGGACAAATAGATGACTTATGACCTTGAGAT
GGTGGATGTGAAACTTCAACTGGTTCCTCATAGTCGTCCTGTTCAAAATC
ATCTTGAGGTGGAGGTATTTGAGGTCCTGATGTTTTACGTCCAGTCTGAG
GTGGGTTATCTGGGTCCTCATAAAATTCCTCTTGCGTAGGTTCAGGAGGA
GGTCTTCTGCCCCCTCTAGGGGGAGGAGGTACAGGAGCTGGGGATTCCTC
AGCCTTCTTTACAGCCTTTGGGGGTTGTCTCCCCTTACCCCTGGGAGGTG
GCGGTGCTGGTGCATCTGGTTCTGAGGTAGTCCTCATTGGCATTTTTCTC
CCCATTGTATTAGTCTGTTCTGGGACAGGAAGTTGTCTCCTAGGAGCTGG
TTTCTTCACCGGTTGTTCATCAGGATCTTCATATACAGGCTGTTCTTCTT
CTGGTGGCATCTGTGGCACAGGTCGTCTATTAACAGGTACTCCATGAGAT
GCTGAGCGAGGGGGGCCAGAAGGAGCGACTTGTGGTGCACCCCTCCTGGT
GGGAACAGAGGGTGGAGGAGGTGCACTCTGTGGGTCAGGCTCTTCATATG
ATCCAACGCTATCTGTATCTTCATCTTCCTCTTCTGGCGGAGTTGGGCTA
TGCAGGTTTCTTTGTCTAACGATCAGGGCTGTTTTCAACTTGTCAACAAG
ACTATTGGTAGATGATGATTCTTGTATTTGATCCTTGACATCTTTTCTCC
TCCCTGGAGGCTGTTGTGTTGGTCGTCTAGGTTCAACAATTGGTGTGATG
CTATCTGGTGTGTTTTCATAATCCTCTTCTTCTGATGACACATCTGAAAA
ATCTGACGCACCCCATTCATAATCATCTTCTGGACCGGAACCATCATCAT
CATCATTATTGTCTCCATTGACTTGTGCTTGTGGAGCTGGTATTGGTGGT
GGTGGTCTCCCATGGTTAGGAGGATTATAATCACGACTTGGGGTGGCAGG
TATTTGTGGCTGTACTATATTTTTCATTCTTGATGACTCTGCTGGCTTTG
GAAGTTCTCTAACTAATTTCAGCAAATCTCTTCTTTTTGCCATGGGACAA
TTCATCCTTGATAAATCTAGGTCAGATAAAGTCACAAATCTATTTCCATC
TATACCATGTTCTCTAAACTGCTTTACAAACTCTCCAAATCGATTCTCTG
CCAACCAGTTACAAACATCATTAATGGTGAACCTCATCAACTGGTTATAA
TCTGGTAAAATACGAGACATTTTTTCTTCTCTAGACACTTTCTGAAGTTA
TTTCACTTCTCTTTTCCTTTCAACTTCCTTGTCTGTATGTCTC
>CL82.Contig11_All    size  2361    gap  0  0%
GGGAGATTTTAAAACAATGTAATATTCACATATCTTTGTTCTATGGCTAT
GTGAGATTTTTTTACAAAGAATGTGATTTTCACATACCTTTGTTCTATGG
CTCATGTGAGATTTTTGAACAATAAATGGCAATGACAAATGTATCTATAT
GTTTTATGTAACTATGAGATTTTAATGTAAGGAATGTCACTGACACAATA
TCACAGCAAATTACTAGTCCAATCTTTCCATTATTTGTGACATGGTGTTT
TTAATCTTGTTTGTCCTTTAGCTAATATCAATCTGTGTCCTTGGAAAAAT
GTTACCAAATCCATAAGATTAGAAAATTCCTGTTCACCGGGTTTGGCCAT
CCCTAAGGCATATTGATGGTTTGGTTTCTTTCTAATATTCAGATTGAAAA
CTTGACTCTCATAAAAGATAGCTAAAGTGTATGGTTTTGTTTCTCCTCCT
TTCTTACTTTTTCTTATCAAGTAGCAACCATTAGTTCCTATTCCTAATAA
TTTATTATCAGCAATATTTCTGTCTATTTCTCCATGATACCATGGCTGCT
CTTCCAAAGATAATGCTTTATTGACTTTCTCTACTTTTGTTCTACCTGAA
CTCTCTCGTTTAACCTCTGCTGGAGAAGCGGGCGCTGCATCCATAGGAGG
GACAGGTAGTTGTTTATGTTTACCAGGTCTGGGGGGTAATGTGGCAGTCT
GGCCTCCATTTTGAGTTGGAAAGACTTGTACACCTTCATGACCTTTCTTT
TTATTCTTTTTCATTGTATCTTCTTGTGAGGCTTGCATTGTCATATAGTC
ATCCTGTGGCATTTCTCCTTTCAATATTTCCTCTGGTACCTCATACTCCA
ACTGCTCAAATTCCTCTTGTTTTGGTGCTGGTGGTGGTTTTCTGCCATGG
TATGGGGACTTCTGTTGTGATGGTTTAGGTGTTGGTGGTAAAACTGCTAC
CTTTGATCTACTTGGGGAGGGCTGTGGAGGGGCTTCATCTGGATCTTCAT
ATACATCCTGTTGTTCTACTGGTGGTACAAAAGACTTTTGGTTAGCTCCC
TTTGGAAGAGGAGGCAAAGCTGAATTGCGTACTGTAGCATGTTGGGGGGT
TGGTGCCGCATCTGGATCCTCATATGTATCCTGTTCAAAATCATCTTGAG
GTGGAGGTATTTGAGGTCCTGATGTTTTACGTCCAGTCTGAGGTGGGTTA
TCTGGGTCCTCATAAAATTCCTCTTGCGTAGGTTCAGGAGGAGGTCTTCT
GCCCCCTCTAGGGGGAGGAGGTACAGGAGCTGGGGATTCCTCAGCCTTCT
TTACAGCCTTTGGGGGTTGTCTCCCCTTACCCCTGGGAGGTGGCGGTGCT
GGTGCATCTGGTTCTGAGGTAGTCCTCATTGGCATTTTTCTCCCCATTGT
ATTAGTCTGTTCTGGGACAGGAAGTTGTCTCCTAGGAGCTGGTTTCTTCA
CCGGTTGTTCATCAGGATCTTCATATACAGGCTGTTCTTCTTCTGGTGGC
ATCTGTGGCACAGGTCGTCTATTAACAGGTACTCCATGAGATGCTGAGCG
AGGGGGGCCAGAAGGAGCGACTTGTGGTGCACCCCTCCTGGTGGGAACAG
AGGGTGGAGGAGGTGCACTCTGTGGGTCAGGCTCTTCATATGATCCAACG
CTATCTGTATCTTCATCTTCCTCTTCTGGCGGAGTTGGGCTATGCAGGTT
TCTTTGTCTAACGATCAGGGCTGTTTTCAACTTGTCAACAAGACTATTGG
TAGATGATGATTCTTGTATTTGATCCTTGACATCTTTTCTCCTCCCTGGA
GGCTGTTGTGTTGGTCGTCTAGGTTCAACAATTGGTGTGATGCTATCTGG
TGTGTTTTCATAATCCTCTTCCTCAGATGAATCGAATTCTGAGTCCCATT
GGCAGTCAGCCTCACCTTCTGAATCTGAATCTCCATTGACTTGTGCTTGT
GGAGCTGGTATTGGTGGTGGTGGTCTCCCATGGTTAGGAGGATTATAATC
ACGACTTGGGGTGGCAGGTATTTGTGGCTGTACTATATTTTTCATTCTTG
ATGACTCTGCTGGCTTTGGAAGTTCTCTAACTAATTTCAGCAAATCTCTT
CTTTTTGCCATGGGACAATTCATCCTTGATAAATCTAGGTCAGATAAAGT
CACAAATCTATTTCCATCTATACCATGTTCTCTAAACTGCTTTACAAACT
CTCCAAATCGATTCTCTGCCAACCAGTTACAAACATCATTAATGGTGAAC
CTCATCAACTGGTTATAATCTGGTAAAATACGAGACATTTTTTCTTCTCT
AGACACTTTCTGAAGTTATTTCACTTCTCTTTTCCTTTCAACTTCCTTGT
CTGTATGTCTC
>CL82.Contig12_All    size  2262    gap  0  0%
GGGAGATTTTAAAACAATGTAATATTCACATATCTTTGTTCTATGGCTAT
GTGAGATTTTTTTACAAAGAATGTGATTTTCACATACCTTTGTTCTATGG
CTCATGTGAGATTTTTGAACAATAAATGGCAATGACAAATGTATCTATAT
GTTTTATGTAACTATGAGATTTTAATGTAAGGAATGTCACTGACACAATA
TCACAGCAAATTACTAGTCCAATCTTTCCATTATTTGTGACATGGTGTTT
TTAATCTTGTTTGTCCTTTAGCTAATATCAATCTGTGTCCTTGGAAAAAT
GTTACCAAATCCATAAGATTAGAAAATTCCTGTTCACCGGGTTTGGCCAT
CCCTAAGGCATATTGATGGTTTGGTTTCTTTCTAATATTCAGATTGAAAA
CTTGACTCTCATAAAAGATAGCTAAAGTGTATGGTTTTGTTTCTCCTCCT
TTCTTACTTTTTCTTATCAAGTAGCAACCATTAGTTCCTATTCCTAATAA
TTTATTATCAGCAATATTTCTGTCTATTTCTCCATGATACCATGGCTGCT
CTTCCAAAGATAATGCTTTATTGACTTTCTCTACTTTTGTTCTACCTGAA
CTCTCTCGTTTAACCTCTGCTGGAGAAGCGGGCGCTGCATCCATAGGAGG
GACAGGTAGTTGTTTATGTTTACCAGGTCTGGGGGGTAATGTGGCAGTCT
GGCCTCCATTTTGAGTTGGAAAGACTTGTACACCTTCATGACCTTTCTTT
TTATTCTTTTTCATTGTATCTTCTTGTGAGGCTTGCATTGTCATATAGTC
ATCCTGTGGCATTTCTCCTTTCAATATTTCCTCTGGTACCTCATACTCCA
ACTGCTCAAATTCCTCTTGTTTTGGTGCTGGTGGTGGTTTTCTGCCATGG
TATGGGGACTTCTGTTGTGATGGTTTAGGTGTTGGTGGTAAAACTGCTAC
CTTTGATCTACTTGGGGAGGGCTGTGGAGGGGCTTCATCTGGATCTTCAT
ATACATCCTGTTCAAAATCATCTTGAGGTGGAGGTATTTGAGGTCCTGAT
GTTTTACGTCCAGTCTGAGGTGGGTTATCTGGGTCCTCATAAAATTCCTC
TTGCGTAGGTTCAGGAGGAGGTCTTCTGCCCCCTCTAGGGGGAGGAGGTA
CAGGAGCTGGGGATTCCTCAGCCTTCTTTACAGCCTTTGGGGGTTGTCTC
CCCTTACCCCTGGGAGGTGGCGGTGCTGGTGCATCTGGTTCTGAGGTAGT
CCTCATTGGCATTTTTCTCCCCATTGTATTAGTCTGTTCTGGGACAGGAA
GTTGTCTCCTAGGAGCTGGTTTCTTCACCGGTTGTTCATCAGGATCTTCA
TATACAGGCTGTTCTTCTTCTGGTGGCATCTGTGGCACAGGTCGTCTATT
AACAGGTACTCCATGAGATGCTGAGCGAGGGGGGCCAGAAGGAGCGACTT
GTGGTGCACCCCTCCTGGTGGGAACAGAGGGTGGAGGAGGTGCACTCTGT
GGGTCAGGCTCTTCATATGATCCAACGCTATCTGTATCTTCATCTTCCTC
TTCTGGCGGAGTTGGGCTATGCAGGTTTCTTTGTCTAACGATCAGGGCTG
TTTTCAACTTGTCAACAAGACTATTGGTAGATGATGATTCTTGTATTTGA
TCCTTGACATCTTTTCTCCTCCCTGGAGGCTGTTGTGTTGGTCGTCTAGG
TTCAACAATTGGTGTGATGCTATCTGGTGTGTTTTCATAATCCTCTTCTT
CTGATGACACATCTGAAAAATCTGACGCACCCCATTCATAATCATCTTCT
GGACCGGAACCATCATCATCATCATTATTGTCTCCATTGACTTGTGCTTG
TGGAGCTGGTATTGGTGGTGGTGGTCTCCCATGGTTAGGAGGATTATAAT
CACGACTTGGGGTGGCAGGTATTTGTGGCTGTACTATATTTTTCATTCTT
GATGACTCTGCTGGCTTTGGAAGTTCTCTAACTAATTTCAGCAAATCTCT
TCTTTTTGCCATGGGACAATTCATCCTTGATAAATCTAGGTCAGATAAAG
TCACAAATCTATTTCCATCTATACCATGTTCTCTAAACTGCTTTACAAAC
TCTCCAAATCGATTCTCTGCCAACCAGTTACAAACATCATTAATGGTGAA
CCTCATCAACTGGTTATAATCTGGTAAAATACGAGACATTTTTTCTTCTC
TAGACACTTTCTGAAGTTATTTCACTTCTCTTTTCCTTTCAACTTCCTTG
TCTGTATGTCTC
>CL82.Contig13_All    size  2227    gap  0  0%
GGGAGATTTTAAAACAATGTAATATTCACATATCTTTGTTCTATGGCTAT
GTGAGATTTTTTTACAAAGAATGTGATTTTCACATACCTTTGTTCTATGG
CTCATGTGAGATTTTTGAACAATAAATGGCAATGACAAATGTATCTATAT
GTTTTATGTAACTATGAGATTTTAATGTAAGGAATGTCACTGACACAATA
TCACAGCAAATTACTAGTCCAATCTTTCCATTATTTGTGACATGGTGTTT
TTAATCTTGTTTGTCCTTTAGCTAATATCAATCTGTGTCCTTGGAAAAAT
GTTACCAAATCCATAAGATTAGAAAATTCCTGTTCACCGGGTTTGGCCAT
CCCTAAGGCATATTGATGGTTTGGTTTCTTTCTAATATTCAGATTGAAAA
CTTGACTCTCATAAAAGATAGCTAAAGTGTATGGTTTTGTTTCTCCTCCT
TTCTTACTTTTTCTTATCAAGTAGCAACCATTAGTTCCTATTCCTAATAA
TTTATTATCAGCAATATTTCTGTCTATTTCTCCATGATACCATGGCTGCT
CTTCCAAAGATAATGCTTTATTGACTTTCTCTACTTTTGTTCTACCTGAA
CTCTCTCGTTTAACCTCTGCTGGAGAAGCGGGCGCTGCATCCATAGGAGG
GACAGGTAGTTGTTTATGTTTACCAGGTCTGGGGGGTAATGTGGCAGTCT
GGCCTCCATTTTGAGTTGGAAAGACTTGTACACCTTCATGACCTTTCTTT
TTATTCTTTTTCATTGTATCTTCTTGTGAGGCTTGCATTGTCATATAGTC
ATCCTGTGGCATTTCTCCTTTCAATATTTCCTCTGGTACCTCATACTCCA
ACTGCTCAAATTCCTCTTGTTTTGGTGCTGGTGGTGGTTTTCTGCCATGG
TATGGGGACTTCTGTTGTGATGGTTTAGGTGTTGGTGGTAAAACTGCTAC
CTTTGATCTACTTGGGGAGGGCTGTGGAGGGGCTTCATCTGGATCTTCAT
ATACATCCTGTTGTTCTACTGGTGGTACAAAAGACTTTTGGTTAGCTCCC
TTTGGAAGAGGAGGCAAAGCTGAATTGCGTACTGTAGCATGTTGGGGGGT
TGGTGCCGCATCTGGATCCTCATATGTATCCTGTTCAAAGATTTCCTCAT
GTGGGTTTCCCTTAGGTAAAGGACAAATAGATGACTTATGACCTTGAGAT
GGTGGATGTGAAACTTCAACTGGTTCCTCATAGTCGTCCTGTTCAAAATC
ATCTTGAGGTGGAGGTATTTGAGGTCCTGATGTTTTACGTCCAGTCTGAG
GTGGGTTATCTGGGTCCTCATAAAATTCCTCTTGCGTAGGTTCAGGAGGA
GGTCTTCTGCCCCCTCTAGGGGGAGGAGGTACAGGAGCTGGGGATTCCTC
AGCCTTCTTTACAGCCTTTGGGGGTTGTCTCCCCTTACCCCTGGGAGGTG
GCGGTGCTGGTGCATCTGGTTCTGAGGTAGTCCTCATTGGCATTTTTCTC
CCCATTGTATTAGTCTGTTCTGGGACAGGAAGTTGTCTCCTAGGAGCTGG
TTTCTTCACCGGTTGTTCATCAGGATCTTCATATACAGGCTGTTCATCTG
CTTCATTCGTTTCCTCATAAACAGGCTGTTCTTCTTCTGGTGGCATCTGT
GGCACAGGTCGTCTATTAACAGGTACTCCATGAGATGCTGAGCGAGGGGG
GCCAGAAGGAGCGACTTGTGGTGCACCCCTCCTGGTGGGAACAGAGGGTG
GAGGAGGTGCACTCTGTGGGTCAGGCTCTTCATATGATCCAACGCTATCT
GTATCTTCATCTTCCTCTTCTGGCGGAGTTGGGCTATGCAGGTTTCTTTG
TCTAACGATCAGGGCTGTTTTCAACTTGTCAACAAGACTATTGGTAGATG
ATGATTCTTGTATTTGATCCTTGACATCTTTTCTCCTCCCTGGAGGCTGT
TGTGTTGGTCGTCTAGGTTCAACAATTGGTGTGATGCTATCTGGTGTGTT
TTCATAATCCTCTTCTTCTGATGACACATCTGAAAAATCTGACGCACCCC
ATTCATAATCATCTTCTGGACCGGAACCATCATCATCATCATTATTGTCT
CCATTGACTTGTGCTTGTGGAGCTGGTATTGGTGGTGGTGGTCTCCCATG
GTTAGGAGGATTATAATCACGACTTGGGGTGGCAGGTATTTGTGGCTGTA
CTATATTTTTCATTCTTGATGACTCTG
>CL82.Contig14_All    size  2086    gap  0  0%
GGGAGATTTTAAAACAATGTAATATTCACATATCTTTGTTCTATGGCTAT
GTGAGATTTTTTTACAAAGAATGTGATTTTCACATACCTTTGTTCTATGG
CTCATGTGAGATTTTTGAACAATAAATGGCAATGACAAATGTATCTATAT
GTTTTATGTAACTATGAGATTTTAATGTAAGGAATGTCACTGACACAATA
TCACAGCAAATTACTAGTCCAATCTTTCCATTATTTGTGACATGGTGTTT
TTAATCTTGTTTGTCCTTTAGCTAATATCAATCTGTGTCCTTGGAAAAAT
GTTACCAAATCCATAAGATTAGAAAATTCCTGTTCACCGGGTTTGGCCAT
CCCTAAGGCATATTGATGGTTTGGTTTCTTTCTAATATTCAGATTGAAAA
CTTGACTCTCATAAAAGATAGCTAAAGTGTATGGTTTTGTTTCTCCTCCT
TTCTTACTTTTTCTTATCAAGTAGCAACCATTAGTTCCTATTCCTAATAA
TTTATTATCAGCAATATTTCTGTCTATTTCTCCATGATACCATGGCTGCT
CTTCCAAAGATAATGCTTTATTGACTTTCTCTACTTTTGTTCTACCTGAA
CTCTCTCGTTTAACCTCTGCTGGAGAAGCGGGCGCTGCATCCATAGGAGG
GACAGGTAGTTGTTTATGTTTACCAGGTCTGGGGGGTAATGTGGCAGTCT
GGCCTCCATTTTGAGTTGGAAAGACTTGTACACCTTCATGACCTTTCTTT
TTATTCTTTTTCATTGTATCTTCTTGTGAGGCTTGCATTGTCATATAGTC
ATCCTGTGGCATTTCTCCTTTCAATATTTCCTCTGGTACCTCATACTCCA
ACTGCTCAAATTCCTCTTGTTTTGGTGCTGGTGGTGGTTTTCTGCCATGG
TATGGGGACTTCTGTTGTGATGGTTTAGGTGTTGGTGGTAAAACTGCTAC
CTTTGATCTACTTGGGGAGGGCTGTGGAGGGGCTTCATCTGGATCTTCAT
ATACATCCTGTTGTTCTACTGGTGGTACAAAAGACTTTTGGTTAGCTCCC
TTTGGAAGAGGAGGCAAAGCTGAATTGCGTACTGTAGCATGTTGGGGGGT
TGGTGCCGCATCTGGATCCTCATATGTATCCTGTTCAAAGATTTCCTCAT
GTGGGTTTCCCTTAGGTAAAGGACAAATAGATGACTTATGACCTTGAGAT
GGTGGATGTGAAACTTCAACTGGTTCCTCATAGTCGTCCTGTTCAAAATC
ATCTTGAGGTGGAGGTATTTGAGGTCCTGATGTTTTACGTCCAGTCTGAG
GTGGGTTATCTGGGTCCTCATAAAATTCCTCTTGCGTAGGTTCAGGAGGA
GGTCTTCTGCCCCCTCTAGGGGGAGGAGGTACAGGAGCTGGGGATTCCTC
AGCCTTCTTTACAGCCTTTGGGGGTTGTCTCCCCTTACCCCTGGGAGGTG
GCGGTGCTGGTGCATCTGGTTCTGAGGTAGTCCTCATTGGCATTTTTCTC
CCCATTGTATTAGTCTGTTCTGGGACAGGAAGTTGTCTCCTAGGAGCTGG
TTTCTTCACCGGTTGTTCATCAGGATCTTCATATACAGGCTGTTCTTCTT
CTGGTGGCATCTGTGGCACAGGTCGTCTATTAACAGGTACTCCATGAGAT
GCTGAGCGAGGGGGGCCAGAAGGAGCGACTTGTGGTGCACCCCTCCTGGT
GGGAACAGAGGGTGGAGGAGGTGCACTCTGTGGGTCAGGCTCTTCATATG
ATCCAACGCTATCTGTATCTTCATATTTATACTTATCTTTTCTCCTCCCT
GGAGGCTGTTGTGTTGGTCGTCTAGGTTCAACAATTGGTGTGATGCTATC
TGGTGTGTTTTCATAATCCTCTTCTTCTGATGACACATCTGAAAAATCTG
ACGCACCCCATTCATAATCATCTTCTGGACCGGAACCATCATCATCATCA
TTATTGTCTCCATTGACTTGTGCTTGTGGAGCTGGTATTGGTGGTGGTGG
TCTCCCATGGTTAGGAGGATTATAATCACGACTTGGGGTGGCAGGTATTT
GTGGCTGTACTATATTTTTCATTCTTGATGACTCTG
>CL82.Contig15_All    size  2254    gap  0  0%
GACATACAGACAAGGAAGTTGAAAGGAAAAGAGAAGTGAAATAACTTCAG
AAAGTGTCTAGAGAAGAAAAAATGTCTCGTATTTTACCAGATTATAACCA
GTTGATGAGGTTCACCATTAATGATGTTTGTAACTGGTTGGCAGAGAATC
GATTTGGAGAGTTTGTAAAGCAGTTTAGAGAACATGGTATAGATGGAAAT
AGATTTGTGACTTTATCTGACCTAGATTTATCAAGGATGAATTGTCCCAT
GGCAAAAAGAAGAGATTTGCTGAAATTAGTTAAAGAACTTCCAAAGCCAA
CAGAGTCATCAAGAATGAAAAATATAGTACAGCCACAAATACCTGCCACC
CCAAGTCGTGATTATAATCCTCCTAACCATGGGAGACCACCACCACCAAT
ACCAGCTCCACAAGCACAAGTCAATGGAGACAATAATGATGATGATGATG
GTTCCGGTCCAGAAGATGATTATGAATGGGGTGCGTCAGATTTTTCAGAT
GTGTCATCAGAAGAAGAGGATTATGAAAACACACCAGATAGCATCACACC
AATTGTTGAACCTAGACGACCAACACAACAGCCTCCAGGGAGGAGAAAAG
ATGGCAAGGATCAAATACAAGAATCATCGTCTACCAATAGTCTTGTTGAC
AAGTTGAAAACAGCCCTGATCGTTAGACAAAGAAACCTGCATAGCCCAAC
TCCGCCAGAAGAGGAAGATGAAGATACAGATAGCGTTGGATCATATGAAG
AGCCTGACCCACAGAGTGCACCTCCTCCACCCTCTGTTCCCACCAGGAGG
GGTGCACCACAAGTCGCTCCTTCTGGCCCCCCTCGCTCAGCATCTCATGG
AGTACCTGTTAATAGACGACCTGTGCCACAGATGCCACCAGAAGAAGAAC
AGCCTGTTTATGAGGAAACGAATGAAGCAGATGAACAGCAAGTTTATGAT
GAAACAATGGAACAGCCTGTATATGAAGATCCTGATGAACAACCGGTGAA
GAAACCAGCTCCTAGGAGACAACTTCCTGTCCCAGAACAGACTAATACAA
TGGGGAGAAAAATGCCAATGAGGACTACCTCAGAACCAGATGCACCAGCA
CCGCCACCTCCCAGGGGTAAGGGGAGACAACCCCCAAAGGCTGTAAAGAA
GGCTGAGGAATCCCCAGCTCCTGTACCTCCTCCCCCTAGAGGGGGCAGAA
GACCTCCTCCTGAACCTACGGATACATATGAGGATCCAGATGAAGCCCCT
CCACAGCCCTCCCCAAGTAGATCAAAGGTAGCAGTTTTACCACCAACACC
TAAACCATCACAACAGAAGTCCCCATACCATGGCAGAAAACCACCACCAG
CACCAAAACAAGAGGAATTTGAGCAGTTGGAGTATGAGGTACCAGAGGAA
ATATTGAAAGGAGAAATGCCACAGGATGACTATATGACAATGCAAGCCTC
ACAAGAAGATACAATGAAAAAGAATAAAAAGAAAGGTCATGAAGGTGTAC
AAGTCTTTCCAGTTCAAAATGGAGGCCAGACTGCCACATTACCCCCCAGA
CCTGGTAAACATAAACAACTACCTGTCCCTCCTATGGATGCAGCGCCCGC
TTCTCCAGCAGAGGTTAAACGAGAGAGTTCAGGTAGAACAAAAGTAGAGA
AAGTCAATAAAGCATTATCTTTGGAAGAGCAGCCATGGTATCATGGAGAA
ATAGACAGAAATATTGCTGATAATAAATTATTAGGAATAGGAACTAATGG
TTGCTACTTGATAAGAAAAAGTAAGAAAGGAGGAGAAACAAAACCATACA
CTTTAGCTATCTTTTATGAGAGTCAAGTTTTCAATCTGAATATTAGAAAG
AAACCAAACCATCAATATGCCTTAGGGATGGCCAAACCCGGTGAACAGGA
ATTTTCTAATCTTATGGATTTGGTAACATTTTTCCAAGGACACAGATTGA
TATTAGCTAAAGGACAAACAAGATTAAAAACACCATGTCACAAATAATGG
AAAGATTGGACTAGTAATTTGCTGTGATATTGTGTCAGTGACATTCCTTA
CATTAAAATCTCATAGTTACATAAAACATATAGATACATTTGTCATTGCC
ATTTATTGTTCAAAAATCTCACATGAGCCATAGAACAAAGGTATGTGAAA
ATCACATTCTTTGTAAAAAAATCTCACATAGCCATAGAACAAAGATATGT
GAATATTACATTGTTTTAAAATCTCCCATATCCATAAAACAGTCAGATAG
ATGA
>CL82.Contig16_All    size  2577    gap  0  0%
AAAAAAAAAAAAAAAAAAAAAGAAGATTTTTGACTGTGAGATCCCTACAT
AAGAAATAACAGCCATATTTGTATATCTGTTTCATGAATCTCACAATTGT
ATACAAGGAATGTAACTTTCATCTATCTGACTGTTTTATGGATATGGGAG
ATTTTAAAACAATGTAATATTCACATATCTTTGTTCTATGGCTATGTGAG
ATTTTTTTACAAAGAATGTGATTTTCACATACCTTTGTTCTATGGCTCAT
GTGAGATTTTTGAACAATAAATGGCAATGACAAATGTATCTATATGTTTT
ATGTAACTATGAGATTTTAATGTAAGGAATGTCACTGACACAATATCACA
GCAAATTACTAGTCCAATCTTTCCATTATTTGTGACATGGTGTTTTTAAT
CTTGTTTGTCCTTTAGCTAATATCAATCTGTGTCCTTGGAAAAATGTTAC
CAAATCCATAAGATTAGAAAATTCCTGTTCACCGGGTTTGGCCATCCCTA
AGGCATATTGATGGTTTGGTTTCTTTCTAATATTCAGATTGAAAACTTGA
CTCTCATAAAAGATAGCTAAAGTGTATGGTTTTGTTTCTCCTCCTTTCTT
ACTTTTTCTTATCAAGTAGCAACCATTAGTTCCTATTCCTAATAATTTAT
TATCAGCAATATTTCTGTCTATTTCTCCATGATACCATGGCTGCTCTTCC
AAAGATAATGCTTTATTGACTTTCTCTACTTTTGTTCTACCTGAACTCTC
TCGTTTAACCTCTGCTGGAGAAGCGGGCGCTGCATCCATAGGAGGGACAG
GTAGTTGTTTATGTTTACCAGGTCTGGGGGGTAATGTGGCAGTCTGGCCT
CCATTTTGAACTGGAAAGACTTGTACACCTTCATGACCTTTCTTTTTATT
CTTTTTCATTGTATCTTCTTGTGAGGCTTGCATTGTCATATAGTCATCCT
GTGGCATTTCTCCTTTCAATATTTCCTCTGGTACCTCATACTCCAACTGC
TCAAATTCCTCTTGTTTTGGTGCTGGTGGTGGTTTTCTGCCATGGTATGG
GGACTTCTGTTGTGATGGTTTAGGTGTTGGTGGTAAAACTGCTACTTTTG
ATCTACTTGGGGAGGGCTGTGGAGGGGCTTCATCTGGATCTTCATATACA
TCCTGTTGTTCCTCTAGTGGTACAAAAGACTTTTGGTTAGCTCCCTTTGG
AAGAGGAGGCAAAGCTGAATTGCGTACTGTAGCATGTTGGGGGGTTGGTG
CCGCATCTGGATCCTCATATGTATCCTGTTCAAAATCATCTTGAGGTGGA
GGTATTTGAGGTCCTGATGTTTTACGTCCAGTCTGAGGTGGGTTATCTGG
GTCCTCATAAAATTCCTCTTGCGTAGGTTCAGGAGGAGGTCTTCTGCCCC
CTCTAGGGGGAGGAGGTACAGGAGCTGGGGATTCCTCAGCCTTCTTTACA
GCCTTTGGGGGTTGTCTCCCCTTACCCCTGGGAGGTGGCGGTGCTGGTGC
ATCTGGTTCTGAGGTAGTCCTCATTGGCATTTTTCTCCCCATTGTATTAG
TCTGTTCTGGGACAGGAAGTTGTCTCCTAGGAGCTGGTTTCTTCACCGGT
TGTTCATCAGGATCTTCATATACAGGCTGTTCATCTGCTTCATTCGTTTC
CTCATAAACAGGCTGTTCTTCTTCTGGTGGCATCTGTGGCACAGGTCGTC
TATTAACAGGTACTCCATGAGATGCTGAGCGAGGGGGGCCAGAAGGAGCG
ACTTGTGGTGCACCCCTCCTGGTGGGAACAGAGGGTGGAGGAGGTGCACT
CTGTGGGTCAGGCTCTTCATATGATCCAACGCTATCTGTATCTTCATCTT
CCTCTTCTGGCGGAGTTGGGCTATGCAGGTTTCTTTGTCTAACGATCAGG
GCTGTTTTCAACTTGTCAACAAGACTATTGGTAGATGATGATTCTTGTAT
TTGATCCTTGACATCTTTTCTCCTCCCTGGAGGCTGTTGTGTTGGTCGTC
TAGGTTCAACAATTGGTGTGATGCTATCTGGTGTGTTTTCATAATCCTCT
TCTTCTGATGACACATCTGAAAAATCTGACGCACCCCATTCATAATCATC
TTCTGGACCGGAACCATCATCATCATCATTATTGTCTCCATTGACTTGTG
CTTGTGGAGCTGGTATTGGTGGTGGTGGTCTCCCATGGTTAGGAGGATTA
TAATCACGACTTGGGGTGGCAGGTATTTGTGGCTGTACTATATTTTTCAT
TCTTGATGACTCTGCTGGCTTTGGAAGTTCTCTAACTAATTTCAGCAAAT
CTCTTCTTTTTGCCATGGGACAATTCATCCTTGATAAATCTAGGTCAGAT
AAAGTCACAAATCTATTTCCATCTATACCATGTTCTCTAAACTGCTTTAC
AAACTCTCCAAATCGATTCTCTGCCAACCAGTTACAAACATCATTAATGG
TGAACCTCATCAACTGGTTATAATCTGGTAAAATACGAGACATTTTTTCT
TCTCTAGACACTTTCTGAAGTTATTTCACTTCTCTTTTCCTTTCAACTTC
CTTGTCTGTATGTCTCATGCATATTCA
>CL82.Contig17_All    size  2385    gap  0  0%
GAGACATACAGACAAGGAAGTTGAAAGGAAAAGAGAAGTGAAATAACTTC
AGAAAGTGTCTAGAGAAGAAAAAATGTCTCGTATTTTACCAGATTATAAC
CAGTTGATGAGGTTCACCATTAATGATGTTTGTAACTGGTTGGCAGAGAA
TCGATTTGGAGAGTTTGTAAAGCAGTTTAGAGAACATGGTATAGATGGAA
ATAGATTTGTGACTTTATCTGACCTAGATTTATCAAGGATGAATTGTCCC
ATGGCAAAAAGAAGAGATTTGCTGAAATTAGTTAGAGAACTTCCAAAGCC
AGCAGAGTCATCAAGAATGAAAAATATAGTACAGCCACAAATACCTGCCA
CCCCAAGTCGTGATTATAATCCTCCTAACCATGGGAGACCACCACCACCA
ATACCAGCTCCACAAGCACAAGTCAATGGAGACAATAATGATGATGATGA
TGGTTCCGGTCCAGAAGATGATTATGAATGGGGTGCGTCAGATTTTTCAG
ATGTGTCATCAGAAGAAGAGGATTATGAAAACACACCAGATAGCATCACA
CCAATTGTTGAACCTAGACGACCAACACAACAGCCTCCAGGGAGGAGAAA
AGATGGCAAGGATCAAATACAAGAATCATCATCTACCAATAGTCTTGTTG
ACAAGTTGAAAACAGCCCTGATCGTTAGACAAAGAAACCTGCATAGCCCA
ACTCCGCCAGAAGAGGAAGATGAAGATACAGATAGCGTTGGATCATATGA
AGAGCCTGACCCACAGAGTGCACCTCCTCCACCCTCTGTTCCCACCAGGA
GGGGTGCACCACAAGTCGCTCCTTCTGGCCCCCCTCGCTCAGCATCTCAT
GGAGTACCTGTTAATAGACGACCTGTGCCACAGATGCCACCAGAAGAAGA
ACAGCCTGTATATGAAGATCCTGATGAACAACCGGTGAAGAAACCAGCTC
CTAGGAGACAACTTCCTGTCCCAGAACAGACTAATACAATGGGGAGAAAA
ATGCCAATGAGGACTACCTCAGAACCAGATGCACCAGCACCGCCACCTCC
CAGGGGTAAGGGGAGACAACCCCCAAAGGCTGTAAAGAAGGCTGAGGAAT
CCCCAGCTCCTGTACCTCCTCCCCCTAGAGGGGGCAGAAGACCTCCTCCT
GAACCTACGCAAGAGGAATTTTATGAGGACCCAGATAACCCACCTCAGAC
TGGACGTAAAACATCAGGACCTCAAATACCTCCACCTCAAGATGATTTTG
AACAGGATACATATGAGGATCCAGATGCGGCACCAACCCCCCAACATGCT
ACAGTACGCAATTCAGCTTTGCCTCCTCTTCCAAAGGGAGCTAACCAAAA
GTCTTTTGTACCACTAGAGGAACAACAGGATGTATATGAAGATCCAGATG
AAGCCCCTCCACAGCCCTCCCCAAGTAGATCAAAGGTAGCAGTTTTACCA
CCAACACCTAAACCATCACAACAGAAGTCCCCATACCATGGCAGAAAACC
ACCACCAGCACCAAAACAAGAGGAATTTGAGCAGTTGGAGTATGAGGTAC
CAGAGGAAATATTGAAAGGAGAAATGCCACAGGATGACTATATGACAATG
CAAGCCTCACAAGAAGATACAATGAAAAAGAATAAAAAGAAAGGTCATGA
AGGTGTACAAGTCTTTCCAGTTCAAAATGGAGGCCAGACTGCCACATTAC
CCCCCAGACCTGGTAAACATAAACAACTACCTGTCCCTCCTATGGATGCA
GCGCCCGCTTCTCCAGCAGAGGTTAAACGAGAGAGTTCAGGTAGAACAAA
AGTAGAGAAAGTCAATAAAGCATTATCTTTGGAAGAGCAGCCATGGTATC
ATGGAGAAATAGACAGAAATATTGCTGATAATAAATTATTAGGAATAGGA
ACTAATGGTTGCTACTTGATAAGAAAAAGTAAGAAAGGAGGAGAAACAAA
ACCATACACTTTAGCTATCTTTTATGAGAGTCAAGTTTTCAATCTGAATA
TTAGAAAGAAACCAAACCATCAATATGCCTTAGGGATGGCCAAACCCGGT
GAACAGGAATTTTCTAATCTTATGGATTTGGTAACATTTTTCCAAGGACA
CAGATTGATATTAGCTAAAGGACAAACAAGATTAAAAACACCATGTCACA
AATAATGGAAAGATTGGACTAGTAATTTGCTGTGATATTGTGTCAGTGAC
ATTCCTTACATTAAAATCTCATAGTTACATAAAACATATAGATACATTTG
TCATTGCCATTTATTGTTCAAAAATCTCACATGAGCCATAGAACAAAGGT
ATGTGAAAATCACATTCTTTGTAAAAAAATCTCACATAGCCATAGAACAA
AGATATGTGAATATTACATTGTTTTAAAATCTCCC
>CL82.Contig18_All    size  2430    gap  0  0%
AAAAAAAAAAAAAAAAAAAAAGAAGATTTTTGACTGTGAGATCCCTACAT
AAGAAATAACAGCCATATTTGTATATCTGTTTCATGAATCTCACAATTGT
ATACAAGGAATGTAACTTTCATCTATCTGACTGTTTTATGGATATGGGAG
ATTTTAAAACAATGTAATATTCACATATCTTTGTTCTATGGCTATGTGAG
ATTTTTTTACAAAGAATGTGATTTTCACATACCTTTGTTCTATGGCTCAT
GTGAGATTTTTAAACAATAAATGGCAATGACAAATGTATCTATATGTTTT
ATGTAACTATGAGATTTTAATGTAAGGAATGTCACTGACACAATATCACA
GCAAATTACTAGTCCAATCTTTCCATTATTTGTGACATGGTGTTTTTAAT
CTTGTTTGTCCTTTAGCTAATATCAATCTGTGTCCTTGGAAAAATGTTAC
CAAATCCATAAGATTAGAAAATTCCTGTTCACCGGGTTTGGCCATCCCTA
AGGCATATTGATGGTTTGGTTTCTTTCTAATATTCAGATTGAAAACTTGA
CTCTCATAAAAGATAGCTAAAGTGTATGGTTTTGTTTCTCCTCCTTTCTT
ACTTTTTCTTATCAAGTAGCAACCATTAGTTCCTATTCCTAATAATTTAT
TATCAGCAATATTTCTGTCTACTTCTCCATGATACCATGGCTGCTCTTCC
AAAGATAATGCTTTATTGACTTTCTCTACTTTTGTTCTACCTGAACTCTC
TCGTTTAACCTCTGCTGGAGAAGCGGGTGCTGCATCCATAGGAGGGACAG
GTAGTTGTTTATGTTTACCAGGTCTGGGGGGTAATGTGGCAGTCTGGCCT
CCATTTTGAACTGGAAAGACTTGTACACCTTCATGACCTTTCTTTTTATT
CTTTTTCTGTGTATCTTCTTGTGAGGCTTGCATTGTCATATAGTCATCCT
GTGGCATTTCTCCTTTCAATATTTCCTCTGGTACCTCATACTCCAACTGC
TCAAATTCCTCTTGTTTTGGTGCTGGTGGTGGTTTTCTGCCATGGTATGG
GGACTTCTGTTGTGATGGTTTAGGTGTTGGTGGTAAAACTGCTACTTTTG
ATCTACTTGGGGAGGGCTGTGGAGGGGCTTCATCTGGATCTTCATATACA
TCCTGTTCAAAATCATCTTGAGGTGGAGGTATTTGAGGTCCTGATGTTTT
ACGTCCAGTCTGAGGTGGGTTATCTGGGTCCTCATAAAATTCCTCTTGCG
TAGGTTCAGGAGGAGGTCTTCTGCCCCCTCTAGGGGGAGGAGGTACAGGA
GCTGGGGATTCCTCAGCCTTCTTTACAGCCTTTGGGGGTTGTCTCCCCTT
ACCCCTGGGAGGTGGCGGTGCTGGTGCATCTGGTTCTGAGGTAGTCCTCA
TTGGCATTTTTCTCCCCATTGTATTAGTCTGTTCTGGGACAGGAAGTTGT
CTCCTAGGAGCTGGTTTCTTCACCGGTTGTTCATCAGGATCTTCATATAC
AGGCTGTTCATCTGCTTCATTCGTTTCCTCATAAACAGGCTGTTCTTCTT
CTGGTGGCATCTGTGGCACAGGTCGTCTATTAACAGGTACTCCATGAGAT
GCTGAGCGAGGGGGGCCAGAAGGAGCGACTTGTGGTGCACCCCTCCTGGT
GGGAACAGAGGGTGGAGGAGGTGCACTCTGTGGGTCAGGCTCTTCATATG
ATCCAACGCTATCTGTATCTTCATCTTCCTCTTCTGGCGGAGTTGGGCTA
TGCAGATTTCTTTGTCTAACGATCAGGGCTGTTTTCAACTTGTCAACAAG
ACTATTGGTAGATGATGATTCTTGTATTTGATCCTTGACATCTTTTCTCC
TCCCTGGAGGCTGTTGTGTTGGTCGTCTAGGTTCAACAATTGGTGTGATG
CTATCTGGTGTGTTTTCATAATCCTCTTCCTCAGATGAATCGAATTCTGA
GTCCCATTGGCAGTCAGCCTCACCTTCTGAATCTGAATCTCCATTGACTT
GTGCTTGTGGAGCTGGTATTGGTGGTGGTGGTCTCCCATGGTTAGGAGGA
TTATAATCACGACTTGGGGTGGCAGGTATTTGTGGCTGTACTATATTTTT
CATTCTTGATGACTCTGCTGGCTTTGGAAGTTCTCTAACTAATTTCAGCA
AATCTCTTCTTTTTGCCATGGGACAATTCATCCTTGATAAATCTAGGTCA
GATAAAGTCACAAATCTATTTCCATCTATACCATGTTCTCTAAACTGCTT
TACAAACTCTCCAAATCGATTCTCTGCCAACCAGTTACAAACATCATTAA
TGGTGAACCTCATCAACTGGTTATAATCTGGTAAAATACGAGACATTTTT
TCTTCTCTAGACACTTTCTGAAGTTATTTCACTTCTCTTTTCCTTTCAAC
TTCCTTGTCTGTATGTCTCATGCATATTCA
>CL82.Contig19_All    size  2457    gap  0  0%
ATGAGACATACAGACAAGGAAGTTGAAAGGAAAAGAGAAGTGAAATAACT
TCAGAAAGTGTCTAGAGAAGAAAAAATGTCTCGTATTTTACCAGATTATA
ACCAGTTGATGAGGTTCACCATTAATGATGTTTGTAACTGGTTGGCAGAG
AATCGATTTGGAGAGTTTGTAAAGCAGTTTAGAGAACATGGTATAGATGG
AAATAGATTTGTGACTTTATCTGACCTAGATTTATCAAGGATGAATTGTC
CCATGGCAAAAAGAAGAGATTTGCTGAAATTAGTTAAAGAACTTCCAAAG
CCAACAGAGTCATCAAGAATGAAAAATATAGTACAGCCACAAATACCTGC
CACCCCAAGTCGTGATTATAATCCTCCTAACCATGGGAGACCACCACCAC
CAATACCAGCTCCACAAGCACAAGTCAATGGAGACAATAATGATGATGAT
GATGGTTCCGGTCCAGAAGATGATTATGAATGGGGTGCGTCAGATTTTTC
AGATGTGTCATCAGAAGAAGAGGATTATGAAAACACACCAGATAGCATCA
CACCAATTGTTGAACCTAGACGACCAACACAACAGCCTCCAGGGAGGAGA
AAAGATGGCAAGGATCAAATACAAGAATCATCGTCTACCAATAGTCTTGT
TGACAAGTTGAAAACAGCCCTGATCGTTAGACAAAGAAACCTGCATAGCC
CAACTCCGCCAGAAGAGGAAGATGAAGATACAGATAGCGTTGGATCATAT
GAAGAGCCTGACCCACAGAGTGCACCTCCTCCACCCTCTGTTCCCACCAG
GAGGGGTGCACCACAAGTCGCTCCTTCTGGCCCCCCTCGCTCAGCATCTC
ATGGAGTACCTGTTAATAGACGACCTGTGCCACAGATGCCACCAGAAGAA
GAACAGCCTGTTTATGAGGAAACGAATGAAGCAGATGAACAGCAAGTTTA
TGATGAAACAATGGAACAGCCTGTATATGAAGATCCTGATGAACAACCGG
TGAAGAAACCAGCTCCTAGGAGACAACTTCCTGTCCCAGAACAGACTAAT
ACAATGGGGAGAAAAATGCCAATGAGGACTACCTCAGAACCAGATGCACC
AGCACCGCCACCTCCCAGGGGTAAGGGGAGACAACCCCCAAAGGCTGTAA
AGAAGGCTGAGGAATCCCCAGCTCCTGTACCTCCTCCCCCTAGAGGGGGC
AGAAGACCTCCTCCTGAACCTACGCAAGAGGAATTTTATGAGGACCCAGA
TAACCCACCTCAGACTGGACGTAAAACATCAGGACCTCAAATACCTCCAC
CTCAAGATGATTTTGAACAGGATACATATGAGGATCCAGATGCGGCACCA
ACCCCCCAACATGCTACAGTACGCAATTCAGCTTTGCCTCCTCTTCCAAA
GGGAGCTAACCAAAAGTCTTTTGTACCACTAGAGGAACAACAGGATGTAT
ATGAAGATCCAGATGAAGCCCCTCCACAGCCCTCCCCAAGTAGATCAAAG
GTAGCAGTTTTACCACCAACACCTAAACCATCACAACAGAAGTCCCCATA
CCATGGCAGAAAACCACCACCAGCACCAAAACAAGAGGAATTTGAGCAGT
TGGAGTATGAGGTACCAGAGGAAATATTGAAAGGAGAAATGCCACAGGAT
GACTATATGACAATGCAAGCCTCACAAGAAGATACAATGAAAAAGAATAA
AAAGAAAGGTCATGAAGGTGTACAAGTCTTTCCAGTTCAAAATGGAGGCC
AGACTGCCACATTACCCCCCAGACCTGGTAAACATAAACAACTACCTGTC
CCTCCTATGGATGCAGCGCCCGCTTCTCCAGCAGAGGTTAAACGAGAGAG
TTCAGGTAGAACAAAAGTAGAGAAAGTCAATAAAGCATTATCTTTGGAAG
AGCAGCCATGGTATCATGGAGAAATAGACAGAAATATTGCTGATAATAAA
TTATTAGGAATAGGAACTAATGGTTGCTACTTGATAAGAAAAAGTAAGAA
AGGAGGAGAAACAAAACCATACACTTTAGCTATCTTTTATGAGAGTCAAG
TTTTCAATCTGAATATTAGAAAGAAACCAAACCATCAATATGCCTTAGGG
ATGGCCAAACCCGGTGAACAGGAATTTTCTAATCTTATGGATTTGGTAAC
ATTTTTCCAAGGACACAGATTGATATTAGCTAAAGGACAAACAAGATTAA
AAACACCATGTCACAAATAATGGAAAGATTGGACTAGTAATTTGCTGTGA
TATTGTGTCAGTGACATTCCTTACATTAAAATCTCATAGTTACATAAAAC
ATATAGATACATTTGTCATTGCCATTTATTGTTCAAAAATCTCACATGAG
CCATAGAACAAAGATATGTGAAAATCACATTCTTTGTAAAAAAATCTCAC
ATAGCCATAGAACAAAGATATGTGAATATTACATTGTTTTAAAATCTCCC
ATATCCA
>CL82.Contig20_All    size  2238    gap  0  0%
GGGAGATTTTAAAACAATGTAATATTCACATATCTTTGTTCTATGGCTAT
GTGAGATTTTTTTACAAAGAATGTGATTTTCACATACCTTTGTTCTATGG
CTCATGTGAGATTTTTGAACAATAAATGGCAATGACAAATGTATCTATAT
GTTTTATGTAACTATGAGATTTTAATGTAAGGAATGTCACTGACACAATA
TCACAGCAAATTACTAGTCCAATCTTTCCATTATTTGTGACATGGTGTTT
TTAATCTTGTTTGTCCTTTAGCTAATATCAATCTGTGTCCTTGGAAAAAT
GTTACCAAATCCATAAGATTAGAAAATTCCTGTTCACCGGGTTTGGCCAT
CCCTAAGGCATATTGATGGTTTGGTTTCTTTCTAATATTCAGATTGAAAA
CTTGACTCTCATAAAAGATAGCTAAAGTGTATGGTTTTGTTTCTCCTCCT
TTCTTACTTTTTCTTATCAAGTAGCAACCATTAGTTCCTATTCCTAATAA
TTTATTATCAGCAATATTTCTGTCTATTTCTCCATGATACCATGGCTGCT
CTTCCAAAGATAATGCTTTATTGACTTTCTCTACTTTTGTTCTACCTGAA
CTCTCTCGTTTAACCTCTGCTGGAGAAGCGGGCGCTGCATCCATAGGAGG
GACAGGTAGTTGTTTATGTTTACCAGGTCTGGGGGGTAATGTGGCAGTCT
GGCCTCCATTTTGAGTTGGAAAGACTTGTACACCTTCATGACCTTTCTTT
TTATTCTTTTTCATTGTATCTTCTTGTGAGGCTTGCATTGTCATATAGTC
ATCCTGTGGCATTTCTCCTTTCAATATTTCCTCTGGTACCTCATACTCCA
ACTGCTCAAATTCCTCTTGTTTTGGTGCTGGTGGTGGTTTTCTGCCATGG
TATGGGGACTTCTGTTGTGATGGTTTAGGTGTTGGTGGTAAAACTGCTAC
CTTTGATCTACTTGGGGAGGGCTGTGGAGGGGCTTCATCTGGATCTTCAT
ATACATCCTGTTCAAAATCATCTTGAGGTGGAGGTATTTGAGGTCCTGAT
GTTTTACGTCCAGTCTGAGGTGGGTTATCTGGGTCCTCATAAAATTCCTC
TTGCGTAGGTTCAGGAGGAGGTCTTCTGCCCCCTCTAGGGGGAGGAGGTA
CAGGAGCTGGGGATTCCTCAGCCTTCTTTACAGCCTTTGGGGGTTGTCTC
CCCTTACCCCTGGGAGGTGGCGGTGCTGGTGCATCTGGTTCTGAGGTAGT
CCTCATTGGCATTTTTCTCCCCATTGTATTAGTCTGTTCTGGGACAGGAA
GTTGTCTCCTAGGAGCTGGTTTCTTCACCGGTTGTTCATCAGGATCTTCA
TATACAGGCTGTTCTTCTTCTGGTGGCATCTGTGGCACAGGTCGTCTATT
AACAGGTACTCCATGAGATGCTGAGCGAGGGGGGCCAGAAGGAGCGACTT
GTGGTGCACCCCTCCTGGTGGGAACAGAGGGTGGAGGAGGTGCACTCTGT
GGGTCAGGCTCTTCATATGATCCAACGCTATCTGTATCTTCATCTTCCTC
TTCTGGCGGAGTTGGGCTATGCAGGTTTCTTTGTCTAACGATCAGGGCTG
TTTTCAACTTGTCAACAAGACTATTGGTAGATGATGATTCTTGTATTTGA
TCCTTGACATCTTTTCTCCTCCCTGGAGGCTGTTGTGTTGGTCGTCTAGG
TTCAACAATTGGTGTGATGCTATCTGGTGTGTTTTCATAATCCTCTTCCT
CAGATGAATCGAATTCTGAGTCCCATTGGCAGTCAGCCTCACCTTCTGAA
TCTGAATCTCCATTGACTTGTGCTTGTGGAGCTGGTATTGGTGGTGGTGG
TCTCCCATGGTTAGGAGGATTATAATCACGACTTGGGGTGGCAGGTATTT
GTGGCTGTACTATATTTTTCATTCTTGATGACTCTGCTGGCTTTGGAAGT
TCTCTAACTAATTTCAGCAAATCTCTTCTTTTTGCCATGGGACAATTCAT
CCTTGATAAATCTAGGTCAGATAAAGTCACAAATCTATTTCCATCTATAC
CATGTTCTCTAAACTGCTTTACAAACTCTCCAAATCGATTCTCTGCCAAC
CAGTTACAAACATCATTAATGGTGAACCTCATCAACTGGTTATAATCTGG
TAAAATACGAGACATTTTTTCTTCTCTAGACACTTTCTGAAGTTATTTCA
CTTCTCTTTTCCTTTCAACTTCCTTGTCTGTATGTCTC
>CL82.Contig21_All    size  2580    gap  0  0%
AAAAAAAAAAAAAAAAAAAAAGAAGATTTTTGACTGTGAGATCCCTACAT
AAGAAATAACAGCCATATTTGTATATCTGTTTCATGAATCTCACAATTGT
ATACAAGGAATGTAACTTTCATCTATCTGACTGTTTTATGGATATGGGAG
ATTTTAAAACAATGTAATATTCACATATCTTTGTTCTATGGCTATGTGAG
ATTTTTTTACAAAGAATGTGATTTTCACATACCTTTGTTCTATGGCTCAT
GTGAGATTTTTGAACAATAAATGGCAATGACAAATGTATCTATATGTTTT
ATGTAACTATGAGATTTTAATGTAAGGAATGTCACTGACACAATATCACA
GCAAATTACTAGTCCAATCTTTCCATTATTTGTGACATGGTGTTTTTAAT
CTTGTTTGTCCTTTAGCTAATATCAATCTGTGTCCTTGGAAAAATGTTAC
CAAATCCATAAGATTAGAAAATTCCTGTTCACCGGGTTTGGCCATCCCTA
AGGCATATTGATGGTTTGGTTTCTTTCTAATATTCAGATTGAAAACTTGA
CTCTCATAAAAGATAGCTAAAGTGTATGGTTTTGTTTCTCCTCCTTTCTT
ACTTTTTCTTATCAAGTAGCAACCATTAGTTCCTATTCCTAATAATTTAT
TATCAGCAATATTTCTGTCTATTTCTCCATGATACCATGGCTGCTCTTCC
AAAGATAATGCTTTATTGACTTTCTCTACTTTTGTTCTACCTGAACTCTC
TCGTTTAACCTCTGCTGGAGAAGCGGGTGCTGCATCCATAGGAGGGACAG
GTAGTTGTTTATGTTTACCAGGTCTGGGGGGTAATGTGGCAGTCTGGCCT
CCATTTTGAACTGGAAAGACTTGTACACCTTCATGACCTTTCTTTTTATT
CTTTTTCTGTGTATCTTCTTGTGAGGCTTGCATTGTCATATAGTCATCCT
GTGGCATTTCTCCTTTCAATATTTCCTCTGGTACCTCATACTCCAACTGC
TCAAATTCCTCTTGTTTTGGTGCTGGTGGTGGTTTTCTGCCATGGTATGG
GGACTTCTGTTGTGATGGTTTAGGTGTTGGTGGTAAAACTGCTACTTTTG
ATCTACTTGGGGAGGGCTGTGGAGGGGCTTCATCTGGATCTTCATATACA
TCCTGTTGTTCCTCTAGTGGTACAAAAGACTTTTGGTTAGCTCCCTTTGG
AAGAGGAGGCAAAGCTGAATTGCGTACTGTAGCATGTTGGGGGGTTGGTG
CCGCATCTGGATCCTCATATGTATCCTGTTCAAAATCATCTTGAGGTGGA
GGTATTTGAGGTCCTGATGTTTTACGTCCAGTCTGAGGTGGGTTATCTGG
GTCCTCATAAAATTCCTCTTGCGTAGGTTCAGGAGGAGGTCTTCTGCCCC
CTCTAGGGGGAGGAGGTACAGGAGCTGGGGATTCCTCAGCCTTCTTTACA
GCCTTTGGGGGTTGTCTCCCCTTACCCCTGGGAGGTGGCGGTGCTGGTGC
ATCTGGTTCTGAGGTAGTCCTCATTGGCATTTTTCTCCCCATTGTATTAG
TCTGTTCTGGGACAGGAAGTTGTCTCCTAGGAGCTGGTTTCTTCACCGGT
TGTTCATCAGGATCTTCATATACAGGCTGTTCCATTGTTTCATCATAAAC
TTGCTGTTCATCTGCTTCATTCGTTTCCTCATAAACAGGCTGTTCTTCTT
CTGGTGGCATCTGTGGCACAGGTCGTCTATTAACAGGTACTCCATGAGAT
GCTGAGCGAGGGGGGCCAGAAGGAGCGACTTGTGGTGCACCCCTCCTGGT
GGGAACAGAGGGTGGAGGAGGTGCACTCTGTGGGTCAGGCTCTTCATATG
ATCCAACGCTATCTGTATCTTCATCTTCCTCTTCTGGCGGAGTTGGGCTA
TGCAGATTTCTTTGTCTAACGATCAGGGCTGTTTTCAACTTGTCAACAAG
ACTATTGGTAGATGATGATTCTTGTATTTGATCCTTGACATCTTTTCTCC
TCCCTGGAGGCTGTTGTGTTGGTCGTCTAGGTTCAACAATTGGTGTGATG
CTATCTGGTGTGTTTTCATAATCCTCTTCCTCAGATGAATCGAATTCTGA
GTCCCATTGGCAGTCAGCCTCACCTTCTGAATCTGAATCTCCATTGACTT
GTGCTTGTGGAGCTGGTATTGGTGGTGGTGGTCTCCCATGGTTAGGAGGA
TTATAATCACGACTTGGGGTGGCAGGTATTTGTGGCTGTACTATATTTTT
CATTCTTGATGACTCTGCTGGCTTTGGAAGTTCTCTAACTAATTTCAGCA
AATCTCTTCTTTTTGCCATGGGACAATTCATCCTTGATAAATCTAGGTCA
GATAAAGTCACAAATCTATTTCCATCTATACCATGTTCTCTAAACTGCTT
TACAAACTCTCCAAATCGATTCTCTGCCAACCAGTTACAAACATCATTAA
TGGTGAACCTCATCAACTGGTTATAATCTGGTAAAATACGAGACATTTTT
TCTTCTCTAGACACTTTCTGAAGTTATTTCACTTCTCTTTTCCTTTCAAC
TTCCTTGTCTGTATGTCTCATGCATATTCA
>CL82.Contig22_All    size  2481    gap  0  0%
AAAAAAAAAAAAAAAAAAAAAGAAGATTTTTGACTGTGAGATCCCTACAT
AAGAAATAACAGCCATATTTGTATATCTGTTTCATGAATCTCACAATTGT
ATACAAGGAATGTAACTTTCATCTATCTGACTGTTTTATGGATATGGGAG
ATTTTAAAACAATGTAATATTCACATATCTTTGTTCTATGGCTATGTGAG
ATTTTTTTACAAAGAATGTGATTTTCACATACCTTTGTTCTATGGCTCAT
GTGAGATTTTTGAACAATAAATGGCAATGACAAATGTATCTATATGTTTT
ATGTAACTATGAGATTTTAATGTAAGGAATGTCACTGACACAATATCACA
GCAAATTACTAGTCCAATCTTTCCATTATTTGTGACATGGTGTTTTTAAT
CTTGTTTGTCCTTTAGCTAATATCAATCTGTGTCCTTGGAAAAATGTTAC
CAAATCCATAAGATTAGAAAATTCCTGTTCACCGGGTTTGGCCATCCCTA
AGGCATATTGATGGTTTGGTTTCTTTCTAATATTCAGATTGAAAACTTGA
CTCTCATAAAAGATAGCTAAAGTGTATGGTTTTGTTTCTCCTCCTTTCTT
ACTTTTTCTTATCAAGTAGCAACCATTAGTTCCTATTCCTAATAATTTAT
TATCAGCAATATTTCTGTCTATTTCTCCATGATACCATGGCTGCTCTTCC
AAAGATAATGCTTTATTGACTTTCTCTACTTTTGTTCTACCTGAACTCTC
TCGTTTAACCTCTGCTGGAGAAGCGGGCGCTGCATCCATAGGAGGGACAG
GTAGTTGTTTATGTTTACCAGGTCTGGGGGGTAATGTGGCAGTCTGGCCT
CCATTTTGAACTGGAAAGACTTGTACACCTTCATGACCTTTCTTTTTATT
CTTTTTCATTGTATCTTCTTGTGAGGCTTGCATTGTCATATAGTCATCCT
GTGGCATTTCTCCTTTCAATATTTCCTCTGGTACCTCATACTCCAACTGC
TCAAATTCCTCTTGTTTTGGTGCTGGTGGTGGTTTTCTGCCATGGTATGG
GGACTTCTGTTGTGATGGTTTAGGTGTTGGTGGTAAAACTGCTACCTTTG
ATCTACTTGGGGAGGGCTGTGGAGGGGCTTCATCTGGATCTTCATATACA
TCCTGTTCAAAATCATCTTGAGGTGGAGGTATTTGAGGTCCTGATGTTTT
ACGTCCAGTCTGAGGTGGGTTATCTGGGTCCTCATAAAATTCCTCTTGCG
TAGGTTCAGGAGGAGGTCTTCTGCCCCCTCTAGGGGGAGGAGGTACAGGA
GCTGGGGATTCCTCTGCCTTCTTTACAGCCTTTGGGGGTTGTCTCCCCTT
ACCCCTGGGAGGTGGCGGTGCTGGTGCATCTGGTTCTGAGGTAGTCCTCA
TTGGCATTTTTCTCCCCATTGTATTAGTCTGTTCTGGGACAGGAAGTTGT
CTCCTAGGAGCTGGTTTCTTCACCGGTTGTTCATCAGGATCTTCATATAC
AGGCTGTTCCATTGTTTCATCATAAACTTGCTGTTCATCTGCTTCATTCG
TTTCCTCATAAACAGGCTGTTCTTCTTCTGGTGGCATCTGTGGCACAGGT
CGTCTATTAACAGGTACTCCATGAGATGCTGAGCGAGGGGGGCCAGAAGG
AGCGACTTGTGGTGCACCCCTCCTGGTGGGAACAGAGGGTGGAGGAGGTG
CACTCTGTGGGTCAGGCTCTTCATATGATCCAACGCTATCTGTATCTTCA
TCTTCCTCTTCTGGCGGAGTTGGGCTATGCAGGTTTCTTTGTCTAACGAT
CAGGGCTGTTTTCAACTTGTCAACAAGACTATTGGTAGATGATGATTCTT
GTATTTGATCCTTGACATCTTTTCTCCTCCCTGGAGGCTGTTGTGTTGGT
CGTCTAGGTTCAACAATTGGTGTGATGCTATCTGGTGTGTTTTCATAATC
CTCTTCTTCTGATGACACATCTGAAAAATCTGACGCACCCCATTCATAAT
CATCTTCTGGACCGGAACCATCATCATCATCATTATTGTCTCCATTGACT
TGTGCTTGTGGAGCTGGTATTGGTGGTGGTGGTCTCCCATGGTTAGGAGG
ATTATAATCACGACTTGGGGTGGCAGGTATTTGTGGCTGTACTATATTTT
TCATTCTTGATGACTCTGCTGGCTTTGGAAGTTCTCTAACTAATTTCAGC
AAATCTCTTCTTTTTGCCATGGGACAATTCATCCTTGATAAATCTAGGTC
AGATAAAGTCACAAATCTATTTCCATCTATACCATGTTCTCTAAACTGCT
TTACAAACTCTCCAAATCGATTCTCTGCCAACCAGTTACAAACATCATTA
ATGGTGAACCTCATCAACTGGTTATAATCTGGTAAAATACGAGACATTTT
TTCTTCTCTAGACACTTTCTGAAGTTATTTCACTTCTCTTTTCCTTTCAA
CTTCCTTGTCTGTATGTCTCATGCATATTCA
>CL82.Contig23_All    size  2499    gap  0  0%
TGAATATGCATGAGACATACAGACAAGGAAGTTGAAAGGAAAAGAGAAGT
GAAATAACTTCAGAAAGTGTCTAGAGAAGAAAAAATGTCTCGTATTTTAC
CAGATTATAACCAGTTGATGAGGTTCACCATTAATGATGTTTGTAACTGG
TTGGCAGAGAATCGATTTGGAGAGTTTGTAAAGCAGTTTAGAGAACATGG
TATAGATGGAAATAGATTTGTGACTTTATCTGACCTAGATTTATCAAGGA
TGAATTGTCCCATGGCAAAAAGAAGAGATTTGCTGAAATTAGTTAGAGAA
CTTCCAAAGCCAGCAGAGTCATCAAGAATGAAAAATATAGTACAGCCACA
AATACCTGCCACCCCAAGTCGTGATTATAATCCTCCTAACCATGGGAGAC
CACCACCACCAATACCAGCTCCACAAGCACAAGTCAATGGAGACAATAAT
GATGATGATGATGGTTCCGGTCCAGAAGATGATTATGAATGGGGTGCGTC
AGATTTTTCAGATGTGTCATCAGAAGAAGAGGATTATGAAAACACACCAG
ATAGCATCACACCAATTGTTGAACCTAGACGACCAACACAACAGCCTCCA
GGGAGGAGAAAAGATAAGTATAAATATGAAGATACAGATAGCGTTGGATC
ATATGAAGAGCCTGACCCACAGAGTGCACCTCCTCCACCCTCTGTTCCCA
CCAGGAGGGGTGCACCACAAGTCGCTCCTTCTGGCCCCCCTCGCTCAGCA
TCTCATGGAGTACCTGTTAATAGACGACCTGTGCCACAGATGCCACCAGA
AGAAGAACAGCCTGTTTATGAGGAAACGAATGAAGCAGATGAACAGCAAG
TTTATGATGAAACAATGGAACAGCCTGTATATGAAGATCCTGATGAACAA
CCGGTGAAGAAACCAGCTCCTAGGAGACAACTTCCTGTCCCAGAACAGAC
TAATACAATGGGGAGAAAAATGCCAATGAGGACTACCTCAGAACCAGATG
CACCAGCACCGCCACCTCCCAGGGGTAAGGGGAGACAACCCCCAAAGGCT
GTAAAGAAGGCTGAGGAATCCCCAGCTCCTGTACCTCCTCCCCCTAGAGG
GGGCAGAAGACCTCCTCCTGAACCTACGCAAGAGGAATTTTATGAGGACC
CAGATAACCCACCTCAGACTGGACGTAAAACATCAGGACCTCAAATACCT
CCACCTCAAGATGATTTTGAACAGGATACATATGAGGATCCAGATGCGGC
ACCAACCCCCCAACATGCTACAGTACGCAATTCAGCTTTGCCTCCTCTTC
CAAAGGGAGCTAACCAAAAGTCTTTTGTACCACTAGAGGAACAACAGGAT
GTATATGAAGATCCAGATGAAGCCCCTCCACAGCCCTCCCCAAGTAGATC
AAAGGTAGCAGTTTTACCACCAACACCTAAACCATCACAACAGAAGTCCC
CATACCATGGCAGAAAACCACCACCAGCACCAAAACAAGAGGAATTTGAG
CAGTTGGAGTATGAGGTACCAGAGGAAATATTGAAAGGAGAAATGCCACA
GGATGACTATATGACAATGCAAGCCTCACAAGAAGATACAATGAAAAAGA
ATAAAAAGAAAGGTCATGAAGGTGTACAAGTCTTTCCAGTTCAAAATGGA
GGCCAGACTGCCACATTACCCCCCAGACCTGGTAAACATAAACAACTACC
TGTCCCTCCTATGGATGCAGCGCCCGCTTCTCCAGCAGAGGTTAAACGAG
AGAGTTCAGGTAGAACAAAAGTAGAGAAAGTCAATAAAGCATTATCTTTG
GAAGAGCAGCCATGGTATCATGGAGAAATAGACAGAAATATTGCTGATAA
TAAATTATTAGGAATAGGAACTAATGGTTGCTACTTGATAAGAAAAAGTA
AGAAAGGAGGAGAAACAAAACCATACACTTTAGCTATCTTTTATGAGAGT
CAAGTTTTCAATCTGAATATTAGAAAGAAACCAAACCATCAATATGCCTT
AGGGATGGCCAAACCCGGTGAACAGGAATTTTCTAATCTTATGGATTTGG
TAACATTTTTCCAAGGACACAGATTGATATTAGCTAAAGGACAAACAAGA
TTAAAAACACCATGTCACAAATAATGGAAAGATTGGACTAGTAATTTGCT
GTGATATTGTGTCAGTGACATTCCTTACATTAAAATCTCATAGTTACATA
AAACATATAGATACATTTGTCATTGCCATTTATTGTTCAAAAATCTCACA
TGAGCCATAGAACAAAGGTATGTGAAAATCACATTCTTTGTAAAAAAATC
TCACATAGCCATAGAACAAAGATATGTGAATATTACATTGTTTTAAAATC
TCCCATATCCATAAAACAGTCAGATAGATGAAAGTTACATTCCTTGTATA
CAATTGTGAGATTCATGAAACAGATATACAAATATGGCTGTTATTTCTTA
TGTAGGGATCTCACAGTCAAAAATCTTCTTTTTTTTTTTTTTTTTTTTT
>CL82.Contig24_All    size  2376    gap  0  0%
TGAATATGCATGAGACATACAGACAAGGAAGTTGAAAGGAAAAGAGAAGT
GAAATAACTTCAGAAAGTGTCTAGAGAAGAAAAAATGTCTCGTATTTTAC
CAGATTATAACCAGTTGATGAGGTTCACCATTAATGATGTTTGTAACTGG
TTGGCAGAGAATCGATTTGGAGAGTTTGTAAAGCAGTTTAGAGAACATGG
TATAGATGGAAATAGATTTGTGACTTTATCTGACCTAGATTTATCAAGGA
TGAATTGTCCCATGGCAAAAAGAAGAGATTTGCTGAAATTAGTTAGAGAA
CTTCCAAAGCCAGCAGAGTCATCAAGAATGAAAAATATAGTACAGCCACA
AATACCTGCCACCCCAAGTCGTGATTATAATCCTCCTAACCATGGGAGAC
CACCACCACCAATACCAGCTCCACAAGCACAAGTCAATGGAGACAATAAT
GATGATGATGATGGTTCCGGTCCAGAAGATGATTATGAATGGGGTGCGTC
AGATTTTTCAGATGTGTCATCAGAAGAAGAGGATTATGAAAACACACCAG
ATAGCATCACACCAATTGTTGAACCTAGACGACCAACACAACAGCCTCCA
GGGAGGAGAAAAGATAAGTATAAATATGAAGATACAGATAGCGTTGGATC
ATATGAAGAGCCTGACCCACAGAGTGCACCTCCTCCACCCTCTGTTCCCA
CCAGGAGGGGTGCACCACAAGTCGCTCCTTCTGGCCCCCCTCGCTCAGCA
TCTCATGGAGTACCTGTTAATAGACGACCTGTGCCACAGATGCCACCAGA
AGAAGAACAGCCTGTTTATGAGGAAACGAATGAAGCAGATGAACAGCAAG
TTTATGATGAAACAATGGAACAGCCTGTATATGAAGATCCTGATGAACAA
CCGGTGAAGAAACCAGCTCCTAGGAGACAACTTCCTGTCCCAGAACAGAC
TAATACAATGGGGAGAAAAATGCCAATGAGGACTACCTCAGAACCAGATG
CACCAGCACCGCCACCTCCCAGGGGTAAGGGGAGACAACCCCCAAAGGCT
GTAAAGAAGGCAGAGGAATCCCCAGCTCCTGTACCTCCTCCCCCTAGAGG
GGGCAGAAGACCTCCTCCTGAACCTACGCAAGAGGAATTTTATGAGGACC
CAGATAACCCACCTCAGACTGGACGTAAAACATCAGGACCTCAAATACCT
CCACCTCAAGATGATTTTGAACAGGATGTATATGAAGATCCAGATGAAGC
CCCTCCACAGCCCTCCCCAAGTAGATCAAAGGTAGCAGTTTTACCACCAA
CACCTAAACCATCACAACAGAAGTCCCCATACCATGGCAGAAAACCACCA
CCAGCACCAAAACAAGAGGAATTTGAGCAGTTGGAGTATGAGGTACCAGA
GGAAATATTGAAAGGAGAAATGCCACAGGATGACTATATGACAATGCAAG
CCTCACAAGAAGATACAATGAAAAAGAATAAAAAGAAAGGTCATGAAGGT
GTACAAGTCTTTCCAGTTCAAAATGGAGGCCAGACTGCCACATTACCCCC
CAGACCTGGTAAACATAAACAACTACCTGTCCCTCCTATGGATGCAGCGC
CCGCTTCTCCAGCAGAGGTTAAACGAGAGAGTTCAGGTAGAACAAAAGTA
GAGAAAGTCAATAAAGCATTATCTTTGGAAGAGCAGCCATGGTATCATGG
AGAAATAGACAGAAATATTGCTGATAATAAATTATTAGGAATAGGAACTA
ATGGTTGCTACTTGATAAGAAAAAGTAAGAAAGGAGGAGAAACAAAACCA
TACACTTTAGCTATCTTTTATGAGAGTCAAGTTTTCAATCTGAATATTAG
AAAGAAACCAAACCATCAATATGCCTTAGGGATGGCCAAACCCGGTGAAC
AGGAATTTTCTAATCTTATGGATTTGGTAACATTTTTCCAAGGACACAGA
TTGATATTAGCTAAAGGACAAACAAGATTAAAAACACCATGTCACAAATA
ATGGAAAGATTGGACTAGTAATTTGCTGTGATATTGTGTCAGTGACATTC
CTTACATTAAAATCTCATAGTTACATAAAACATATAGATACATTTGTCAT
TGCCATTTATTGTTCAAAAATCTCACATGAGCCATAGAACAAAGGTATGT
GAAAATCACATTCTTTGTAAAAAAATCTCACATAGCCATAGAACAAAGAT
ATGTGAATATTACATTGTTTTAAAATCTCCCATATCCATAAAACAGTCAG
ATAGATGAAAGTTACATTCCTTGTATACAATTGTGAGATTCATGAAACAG
ATATACAAATATGGCTGTTATTTCTTATGTAGGGATCTCACAGTCAAAAA
TCTTCTTTTTTTTTTTTTTTTTTTTT
>CL82.Contig25_All    size  2167    gap  0  0%
GGGAGATTTTAAAACAATGTAATATTCACATATCTTTGTTCTATGGCTAT
GTGAGATTTTTTTACAAAGAATGTGATTTTCACATACCTTTGTTCTATGG
CTCATGTGAGATTTTTGAACAATAAATGGCAATGACAAATGTATCTATAT
GTTTTATGTAACTATGAGATTTTAATGTAAGGAATGTCACTGACACAATA
TCACAGCAAATTACTAGTCCAATCTTTCCATTATTTGTGACATGGTGTTT
TTAATCTTGTTTGTCCTTTAGCTAATATCAATCTGTGTCCTTGGAAAAAT
GTTACCAAATCCATAAGATTAGAAAATTCCTGTTCACCGGGTTTGGCCAT
CCCTAAGGCATATTGATGGTTTGGTTTCTTTCTAATATTCAGATTGAAAA
CTTGACTCTCATAAAAGATAGCTAAAGTGTATGGTTTTGTTTCTCCTCCT
TTCTTACTTTTTCTTATCAAGTAGCAACCATTAGTTCCTATTCCTAATAA
TTTATTATCAGCAATATTTCTGTCTATTTCTCCATGATACCATGGCTGCT
CTTCCAAAGATAATGCTTTATTGACTTTCTCTACTTTTGTTCTACCTGAA
CTCTCTCGTTTAACCTCTGCTGGAGAAGCGGGCGCTGCATCCATAGGAGG
GACAGGTAGTTGTTTATGTTTACCAGGTCTGGGGGGTAATGTGGCAGTCT
GGCCTCCATTTTGAGTTGGAAAGACTTGTACACCTTCATGACCTTTCTTT
TTATTCTTTTTCATTGTATCTTCTTGTGAGGCTTGCATTGTCATATAGTC
ATCCTGTGGCATTTCTCCTTTCAATATTTCCTCTGGTACCTCATACTCCA
ACTGCTCAAATTCCTCTTGTTTTGGTGCTGGTGGTGGTTTTCTGCCATGG
TATGGGGACTTCTGTTGTGATGGTTTAGGTGTTGGTGGTAAAACTGCTAC
CTTTGATCTACTTGGGGAGGGCTGTGGAGGGGCTTCATCTGGATCTTCAT
ATACATCCTGTTGTTCTACTGGTGGTACAAAAGACTTTTGGTTAGCTCCC
TTTGGAAGAGGAGGCAAAGCTGAATTGCGTACTGTAGCATGTTGGGGGGT
TGGTGCCGCATCTGGATCCTCATATGTATCCTGTTCAAAGATTTCCTCAT
GTGGGTTTCCCTTAGGTAAAGGACAAATAGATGACTTATGACCTTGAGAT
GGTGGATGTGAAACTTCAACTGGTTCCTCATAGTCGTCCTGTTCAAAATC
ATCTTGAGGTGGAGGTATTTGAGGTCCTGATGTTTTACGTCCAGTCTGAG
GTGGGTTATCTGGGTCCTCATAAAATTCCTCTTGCGTAGGTTCAGGAGGA
GGTCTTCTGCCCCCTCTAGGGGGAGGAGGTACAGGAGCTGGGGATTCCTC
AGCCTTCTTTACAGCCTTTGGGGGTTGTCTCCCCTTACCCCTGGGAGGTG
GCGGTGCTGGTGCATCTGGTTCTGAGGTAGTCCTCATTGGCATTTTTCTC
CCCATTGTATTAGTCTGTTCTGGGACAGGAAGTTGTCTCCTAGGAGCTGG
TTTCTTCACCGGTTGTTCATCAGGATCTTCATATACAGGCTGTTCTTCTT
CTGGTGGCATCTGTGGCACAGGTCGTCTATTAACAGGTACTCCATGAGAT
GCTGAGCGAGGGGGGCCAGAAGGAGCGACTTGTGGTGCACCCCTCCTGGT
GGGAACAGAGGGTGGAGGAGGTGCACTCTGTGGGTCAGGCTCTTCATATG
ATCCAACGCTATCTGTATCTTCATCTTCCTCTTCTGGCGGAGTTGGGCTA
TGCAGGTTTCTTTGTCTAACGATCAGGGCTGTTTTCAACTTGTCAACAAG
ACTATTGGTAGATGATGATTCTTGTATTTGATCCTTGACATCTTTTCTCC
TCCCTGGAGGCTGTTGTGTTGGTCGTCTAGGTTCAACAATTGGTGTGATG
CTATCTGGTGTGTTTTCATAATCCTCTTCCTCAGATGAATCGAATTCTGA
GTCCCATTGGCAGTCAGCCTCACCTTCTGAATCTGAATCTCCATTGACTT
GTGCTTGTGGAGCTGGTATTGGTGGTGGTGGTCTCCCATGGTTAGGAGGA
TTATAATCACGACTTGGGGTGGCAGGTATTTGTGGCTGTACTATATTTTT
CATTCTTGATGACTCTG
>CL82.Contig26_All    size  2133    gap  0  0%
GGGAGATTTTAAAACAATGTAATATTCACATATCTTTGTTCTATGGCTAT
GTGAGATTTTTTTACAAAGAATGTGATTTTCACATACCTTTGTTCTATGG
CTCATGTGAGATTTTTGAACAATAAATGGCAATGACAAATGTATCTATAT
GTTTTATGTAACTATGAGATTTTAATGTAAGGAATGTCACTGACACAATA
TCACAGCAAATTACTAGTCCAATCTTTCCATTATTTGTGACATGGTGTTT
TTAATCTTGTTTGTCCTTTAGCTAATATCAATCTGTGTCCTTGGAAAAAT
GTTACCAAATCCATAAGATTAGAAAATTCCTGTTCACCGGGTTTGGCCAT
CCCTAAGGCATATTGATGGTTTGGTTTCTTTCTAATATTCAGATTGAAAA
CTTGACTCTCATAAAAGATAGCTAAAGTGTATGGTTTTGTTTCTCCTCCT
TTCTTACTTTTTCTTATCAAGTAGCAACCATTAGTTCCTATTCCTAATAA
TTTATTATCAGCAATATTTCTGTCTATTTCTCCATGATACCATGGCTGCT
CTTCCAAAGATAATGCTTTATTGACTTTCTCTACTTTTGTTCTACCTGAA
CTCTCTCGTTTAACCTCTGCTGGAGAAGCGGGCGCTGCATCCATAGGAGG
GACAGGTAGTTGTTTATGTTTACCAGGTCTGGGGGGTAATGTGGCAGTCT
GGCCTCCATTTTGAGTTGGAAAGACTTGTACACCTTCATGACCTTTCTTT
TTATTCTTTTTCATTGTATCTTCTTGTGAGGCTTGCATTGTCATATAGTC
ATCCTGTGGCATTTCTCCTTTCAATATTTCCTCTGGTACCTCATACTCCA
ACTGCTCAAATTCCTCTTGTTTTGGTGCTGGTGGTGGTTTTCTGCCATGG
TATGGGGACTTCTGTTGTGATGGTTTAGGTGTTGGTGGTAAAACTGCTAC
CTTTGATCTACTTGGGGAGGGCTGTGGAGGGGCTTCATCTGGATCTTCAT
ATACATCCTGTTCAAAATCATCTTGAGGTGGAGGTATTTGAGGTCCTGAT
GTTTTACGTCCAGTCTGAGGTGGGTTATCTGGGTCCTCATAAAATTCCTC
TTGCGTAGGTTCAGGAGGAGGTCTTCTGCCCCCTCTAGGGGGAGGAGGTA
CAGGAGCTGGGGATTCCTCAGCCTTCTTTACAGCCTTTGGGGGTTGTCTC
CCCTTACCCCTGGGAGGTGGCGGTGCTGGTGCATCTGGTTCTGAGGTAGT
CCTCATTGGCATTTTTCTCCCCATTGTATTAGTCTGTTCTGGGACAGGAA
GTTGTCTCCTAGGAGCTGGTTTCTTCACCGGTTGTTCATCAGGATCTTCA
TATACAGGCTGTTCTTCTTCTGGTGGCATCTGTGGCACAGGTCGTCTATT
AACAGGTACTCCATGAGATGCTGAGCGAGGGGGGCCAGAAGGAGCGACTT
GTGGTGCACCCCTCCTGGTGGGAACAGAGGGTGGAGGAGGTGCACTCTGT
GGGTCAGGCTCTTCATATGATCCAACGCTATCTGTATCTTCATATTTATA
CTTATCTTTTCTCCTCCCTGGAGGCTGTTGTGTTGGTCGTCTAGGTTCAA
CAATTGGTGTGATGCTATCTGGTGTGTTTTCATAATCCTCTTCCTCAGAT
GAATCGAATTCTGAGTCCCATTGGCAGTCAGCCTCACCTTCTGAATCTGA
ATCTCCATTGACTTGTGCTTGTGGAGCTGGTATTGGTGGTGGTGGTCTCC
CATGGTTAGGAGGATTATAATCACGACTTGGGGTGGCAGGTATTTGTGGC
TGTACTATATTTTTCATTCTTGATGACTCTGCTGGCTTTGGAAGTTCTCT
AACTAATTTCAGCAAATCTCTTCTTTTTGCCATGGGACAATTCATCCTTG
ATAAATCTAGGTCAGATAAAGTCACAAATCTATTTCCATCTATACCATGT
TCTCTAAACTGCTTTACAAACTCTCCAAATCGATTCTCTGCCAACCAGTT
ACAAACATCATTAATGGTGAACCTCATCAACTGGTTATAATCTGGTAAAA
TACGAGACATTTTTTCTTCTCTAGACACTTTCTGAAGTTATTTCACTTCT
CTTTTCCTTTCAACTTCCTTGTCTGTATGTCTC
>CL82.Contig27_All    size  2149    gap  0  0%
GACATACAGACAAGGAAGTTGAAAGGAAAAGAGAAGTGAAATAACTTCAG
AAAGTGTCTAGAGAAGAAAAAATGTCTCGTATTTTACCAGATTATAACCA
GTTGATGAGGTTCACCATTAATGATGTTTGTAACTGGTTGGCAGAGAATC
GATTTGGAGAGTTTGTAAAGCAGTTTAGAGAACATGGTATAGATGGAAAT
AGATTTGTGACTTTATCTGACCTAGATTTATCAAGGATGAATTGTCCCAT
GGCAAAAAGAAGAGATTTGCTGAAATTAGTTAAAGAACTTCCAAAGCCAA
CAGAGTCATCAAGAATGAAAAATATAGTACAGCCACAAATACCTGCCACC
CCAAGTCGTGATTATAATCCTCCTAACCATGGGAGACCACCACCACCAAT
ACCAGCTCCACAAGCACAAGTCAATGGAGACAATAATGATGATGATGATG
GTTCCGGTCCAGAAGATGATTATGAATGGGGTGCGTCAGATTTTTCAGAT
GTGTCATCAGAAGAAGAGGATTATGAAAACACACCAGATAGCATCACACC
AATTGTTGAACCTAGACGACCAACACAACAGCCTCCAGGGAGGAGAAAAG
ATAAGTATAAATATGAAGATACAGATAGCGTTGGATCATATGAAGAGCCT
GACCCACAGAGTGCACCTCCTCCACCCTCTGTTCCCACCAGGAGGGGTGC
ACCACAAGTCGCTCCTTCTGGCCCCCCTCGCTCAGCATCTCATGGAGTAC
CTGTTAATAGACGACCTGTGCCACAGATGCCACCAGAAGAAGAACAGCCT
GTTTATGAGGAAACGAATGAAGCAGATGAACAGCAAGTTTATGATGAAAC
AATGGAACAGCCTGTATATGAAGATCCTGATGAACAACCGGTGAAGAAAC
CAGCTCCTAGGAGACAACTTCCTGTCCCAGAACAGACTAATACAATGGGG
AGAAAAATGCCAATGAGGACTACCTCAGAACCAGATGCACCAGCACCGCC
ACCTCCCAGGGGTAAGGGGAGACAACCCCCAAAGGCTGTAAAGAAGGCAG
AGGAATCCCCAGCTCCTGTACCTCCTCCCCCTAGAGGGGGCAGAAGACCT
CCTCCTGAACCTACGGATGTATATGAAGATCCAGATGAAGCCCCTCCACA
GCCCTCCCCAAGTAGATCAAAGGTAGCAGTTTTACCACCAACACCTAAAC
CATCACAACAGAAGTCCCCATACCATGGCAGAAAACCACCACCAGCACCA
AAACAAGAGGAATTTGAGCAGTTGGAGTATGAGGTACCAGAGGAAATATT
GAAAGGAGAAATGCCACAGGATGACTATATGACAATGCAAGCCTCACAAG
AAGATACAATGAAAAAGAATAAAAAGAAAGGTCATGAAGGTGTACAAGTC
TTTCCAGTTCAAAATGGAGGCCAGACTGCCACATTACCCCCCAGACCTGG
TAAACATAAACAACTACCTGTCCCTCCTATGGATGCAGCGCCCGCTTCTC
CAGCAGAGGTTAAACGAGAGAGTTCAGGTAGAACAAAAGTAGAGAAAGTC
AATAAAGCATTATCTTTGGAAGAGCAGCCATGGTATCATGGAGAAATAGA
CAGAAATATTGCTGATAATAAATTATTAGGAATAGGAACTAATGGTTGCT
ACTTGATAAGAAAAAGTAAGAAAGGAGGAGAAACAAAACCATACACTTTA
GCTATCTTTTATGAGAGTCAAGTTTTCAATCTGAATATTAGAAAGAAACC
AAACCATCAATATGCCTTAGGGATGGCCAAACCCGGTGAACAGGAATTTT
CTAATCTTATGGATTTGGTAACATTTTTCCAAGGACACAGATTGATATTA
GCTAAAGGACAAACAAGATTAAAAACACCATGTCACAAATAATGGAAAGA
TTGGACTAGTAATTTGCTGTGATATTGTGTCAGTGACATTCCTTACATTA
AAATCTCATAGTTACATAAAACATATAGATACATTTGTCATTGCCATTTA
TTGTTCAAAAATCTCACATGAGCCATAGAACAAAGGTATGTGAAAATCAC
ATTCTTTGTAAAAAAATCTCACATAGCCATAGAACAAAGATATGTGAATA
TTACATTGTTTTAAAATCTCCCATATCCATAAAACAGTCAGATAGATGA
>CL82.Contig28_All    size  2448    gap  0  0%
AAAAAAAAAAAAAAAAAAAAAGAAGATTTTTGACTGTGAGATCCCTACAT
AAGAAATAACAGCCATATTTGTATATCTGTTTCATGAATCTCACAATTGT
ATACAAGGAATGTAACTTTCATCTATCTGACTGTTTTATGGATATGGGAG
ATTTTAAAACAATGTAATATTCACATATCTTTGTTCTATGGCTATGTGAG
ATTTTTTTACAAAGAATGTGATTTTCACATACCTTTGTTCTATGGCTCAT
GTGAGATTTTTAAACAATAAATGGCAATGACAAATGTATCTATATGTTTT
ATGTAACTATGAGATTTTAATGTAAGGAATGTCACTGACACAATATCACA
GCAAATTACTAGTCCAATCTTTCCATTATTTGTGACATGGTGTTTTTAAT
CTTGTTTGTCCTTTAGCTAATATCAATCTGTGTCCTTGGAAAAATGTTAC
CAAATCCATAAGATTAGAAAATTCCTGTTCACCGGGTTTGGCCATCCCTA
AGGCATATTGATGGTTTGGTTTCTTTCTAATATTCAGATTGAAAACTTGA
CTCTCATAAAAGATAGCTAAAGTGTATGGTTTTGTTTCTCCTCCTTTCTT
ACTTTTTCTTATCAAGTAGCAACCATTAGTTCCTATTCCTAATAATTTAT
TATCAGCAATATTTCTGTCTACTTCTCCATGATACCATGGCTGCTCTTCC
AAAGATAATGCTTTATTGACTTTCTCTACTTTTGTTCTACCTGAACTCTC
TCGTTTAACCTCTGCTGGAGAAGCGGGTGCTGCATCCATAGGAGGGACAG
GTAGTTGTTTATGTTTACCAGGTCTGGGGGGTAATGTGGCAGTCTGGCCT
CCATTTTGAACTGGAAAGACTTGTACACCTTCATGACCTTTCTTTTTATT
CTTTTTCTGTGTATCTTCTTGTGAGGCTTGCATTGTCATATAGTCATCCT
GTGGCATTTCTCCTTTCAATATTTCCTCTGGTACCTCATACTCCAACTGC
TCAAATTCCTCTTGTTTTGGTGCTGGTGGTGGTTTTCTGCCATGGTATGG
GGACTTCTGTTGTGATGGTTTAGGTGTTGGTGGTAAAACTGCTACTTTTG
ATCTACTTGGGGAGGGCTGTGGAGGGGCTTCATCTGGATCTTCATATACA
TCCTGTTGTTCCTCTAGTGGTACAAAAGACTTTTGGTTAGCTCCCTTTGG
AAGAGGAGGCAAAGCTGAATTGCGTACTGTAGCATGTTGGGGGGTTGGTG
CCGCATCTGGATCCTCATATGTATCCTGTTCAAAATCATCTTGAGGTGGA
GGTATTTGAGGTCCTGATGTTTTACGTCCAGTCTGAGGTGGGTTATCTGG
GTCCTCATAAAATTCCTCTTGCGTAGGTTCAGGAGGAGGTCTTCTGCCCC
CTCTAGGGGGAGGAGGTACAGGAGCTGGGGATTCCTCAGCCTTCTTTACA
GCCTTTGGGGGTTGTCTCCCCTTACCCCTGGGAGGTGGCGGTGCTGGTGC
ATCTGGTTCTGAGGTAGTCCTCATTGGCATTTTTCTCCCCATTGTATTAG
TCTGTTCTGGGACAGGAAGTTGTCTCCTAGGAGCTGGTTTCTTCACCGGT
TGTTCATCAGGATCTTCATATACAGGCTGTTCATCTGCTTCATTCGTTTC
CTCATAAACAGGCTGTTCTTCTTCTGGTGGCATCTGTGGCACAGGTCGTC
TATTAACAGGTACTCCATGAGATGCTGAGCGAGGGGGGCCAGAAGGAGCG
ACTTGTGGTGCACCCCTCCTGGTGGGAACAGAGGGTGGAGGAGGTGCACT
CTGTGGGTCAGGCTCTTCATATGATCCAACGCTATCTGTATCTTCATATT
TATACTTATCTTTTCTCCTCCCTGGAGGCTGTTGTGTTGGTCGTCTAGGT
TCAACAATTGGTGTGATGCTATCTGGTGTGTTTTCATAATCCTCTTCCTC
AGATGAATCGAATTCTGAGTCCCATTGGCAGTCAGCCTCACCTTCTGAAT
CTGAATCTCCATTGACTTGTGCTTGTGGAGCTGGTATTGGTGGTGGTGGT
CTCCCATGGTTAGGAGGATTATAATCACGACTTGGGGTGGCAGGTATTTG
TGGCTGTACTATATTTTTCATTCTTGATGACTCTGCTGGCTTTGGAAGTT
CTCTAACTAATTTCAGCAAATCTCTTCTTTTTGCCATGGGACAATTCATC
CTTGATAAATCTAGGTCAGATAAAGTCACAAATCTATTTCCATCTATACC
ATGTTCTCTAAACTGCTTTACAAACTCTCCAAATCGATTCTCTGCCAACC
AGTTACAAACATCATTAATGGTGAACCTCATCAACTGGTTATAATCTGGT
AAAATACGAGACATTTTTTCTTCTCTAGACACTTTCTGAAGTTATTTCAC
TTCTCTTTTCCTTTCAACTTCCTTGTCTGTATGTCTCATGCATATTCA
>CL82.Contig29_All    size  2248    gap  0  0%
GGGAGATTTTAAAACAATGTAATATTCACATATCTTTGTTCTATGGCTAT
GTGAGATTTTTTTACAAAGAATGTGATTTTCACATACCTTTGTTCTATGG
CTCATGTGAGATTTTTGAACAATAAATGGCAATGACAAATGTATCTATAT
GTTTTATGTAACTATGAGATTTTAATGTAAGGAATGTCACTGACACAATA
TCACAGCAAATTACTAGTCCAATCTTTCCATTATTTGTGACATGGTGTTT
TTAATCTTGTTTGTCCTTTAGCTAATATCAATCTGTGTCCTTGGAAAAAT
GTTACCAAATCCATAAGATTAGAAAATTCCTGTTCACCGGGTTTGGCCAT
CCCTAAGGCATATTGATGGTTTGGTTTCTTTCTAATATTCAGATTGAAAA
CTTGACTCTCATAAAAGATAGCTAAAGTGTATGGTTTTGTTTCTCCTCCT
TTCTTACTTTTTCTTATCAAGTAGCAACCATTAGTTCCTATTCCTAATAA
TTTATTATCAGCAATATTTCTGTCTATTTCTCCATGATACCATGGCTGCT
CTTCCAAAGATAATGCTTTATTGACTTTCTCTACTTTTGTTCTACCTGAA
CTCTCTCGTTTAACCTCTGCTGGAGAAGCGGGCGCTGCATCCATAGGAGG
GACAGGTAGTTGTTTATGTTTACCAGGTCTGGGGGGTAATGTGGCAGTCT
GGCCTCCATTTTGAGTTGGAAAGACTTGTACACCTTCATGACCTTTCTTT
TTATTCTTTTTCATTGTATCTTCTTGTGAGGCTTGCATTGTCATATAGTC
ATCCTGTGGCATTTCTCCTTTCAATATTTCCTCTGGTACCTCATACTCCA
ACTGCTCAAATTCCTCTTGTTTTGGTGCTGGTGGTGGTTTTCTGCCATGG
TATGGGGACTTCTGTTGTGATGGTTTAGGTGTTGGTGGTAAAACTGCTAC
CTTTGATCTACTTGGGGAGGGCTGTGGAGGGGCTTCATCTGGATCTTCAT
ATACATCCTGTTGTTCTACTGGTGGTACAAAAGACTTTTGGTTAGCTCCC
TTTGGAAGAGGAGGCAAAGCTGAATTGCGTACTGTAGCATGTTGGGGGGT
TGGTGCCGCATCTGGATCCTCATATGTATCCTGTTCAAAATCATCTTGAG
GTGGAGGTATTTGAGGTCCTGATGTTTTACGTCCAGTCTGAGGTGGGTTA
TCTGGGTCCTCATAAAATTCCTCTTGCGTAGGTTCAGGAGGAGGTCTTCT
GCCCCCTCTAGGGGGAGGAGGTACAGGAGCTGGGGATTCCTCAGCCTTCT
TTACAGCCTTTGGGGGTTGTCTCCCCTTACCCCTGGGAGGTGGCGGTGCT
GGTGCATCTGGTTCTGAGGTAGTCCTCATTGGCATTTTTCTCCCCATTGT
ATTAGTCTGTTCTGGGACAGGAAGTTGTCTCCTAGGAGCTGGTTTCTTCA
CCGGTTGTTCATCAGGATCTTCATATACAGGCTGTTCTTCTTCTGGTGGC
ATCTGTGGCACAGGTCGTCTATTAACAGGTACTCCATGAGATGCTGAGCG
AGGGGGGCCAGAAGGAGCGACTTGTGGTGCACCCCTCCTGGTGGGAACAG
AGGGTGGAGGAGGTGCACTCTGTGGGTCAGGCTCTTCATATGATCCAACG
CTATCTGTATCTTCATATTTATACTTATCTTTTCTCCTCCCTGGAGGCTG
TTGTGTTGGTCGTCTAGGTTCAACAATTGGTGTGATGCTATCTGGTGTGT
TTTCATAATCCTCTTCTTCTGATGACACATCTGAAAAATCTGACGCACCC
CATTCATAATCATCTTCTGGACCGGAACCATCATCATCATCATTATTGTC
TCCATTGACTTGTGCTTGTGGAGCTGGTATTGGTGGTGGTGGTCTCCCAT
GGTTAGGAGGATTATAATCACGACTTGGGGTGGCAGGTATTTGTGGCTGT
ACTATATTTTTCATTCTTGATGACTCTGTTGGCTTTGGAAGTTCTTTAAC
TAATTTCAGCAAATCTCTTCTTTTTGCCATGGGACAATTCATCCTTGATA
AATCTAGGTCAGATAAAGTCACAAATCTATTTCCATCTATACCATGTTCT
CTAAACTGCTTTACAAACTCTCCAAATCGATTCTCTGCCAACCAGTTACA
AACATCATTAATGGTGAACCTCATCAACTGGTTATAATCTGGTAAAATAC
GAGACATTTTTTCTTCTCTAGACACTTTCTGAAGTTATTTCACTTCTC
>CL82.Contig30_All    size  2325    gap  0  0%
AAAAAAAAAAAAAAAAAAAAAGAAGATTTTTGACTGTGAGATCCCTACAT
AAGAAATAACAGCCATATTTGTATATCTGTTTCATGAATCTCACAATTGT
ATACAAGGAATGTAACTTTCATCTATCTGACTGTTTTATGGATATGGGAG
ATTTTAAAACAATGTAATATTCACATATCTTTGTTCTATGGCTATGTGAG
ATTTTTTTACAAAGAATGTGATTTTCACATACCTTTGTTCTATGGCTCAT
GTGAGATTTTTAAACAATAAATGGCAATGACAAATGTATCTATATGTTTT
ATGTAACTATGAGATTTTAATGTAAGGAATGTCACTGACACAATATCACA
GCAAATTACTAGTCCAATCTTTCCATTATTTGTGACATGGTGTTTTTAAT
CTTGTTTGTCCTTTAGCTAATATCAATCTGTGTCCTTGGAAAAATGTTAC
CAAATCCATAAGATTAGAAAATTCCTGTTCACCGGGTTTGGCCATCCCTA
AGGCATATTGATGGTTTGGTTTCTTTCTAATATTCAGATTGAAAACTTGA
CTCTCATAAAAGATAGCTAAAGTGTATGGTTTTGTTTCTCCTCCTTTCTT
ACTTTTTCTTATCAAGTAGCAACCATTAGTTCCTATTCCTAATAATTTAT
TATCAGCAATATTTCTGTCTACTTCTCCATGATACCATGGCTGCTCTTCC
AAAGATAATGCTTTATTGACTTTCTCTACTTTTGTTCTACCTGAACTCTC
TCGTTTAACCTCTGCTGGAGAAGCGGGTGCTGCATCCATAGGAGGGACAG
GTAGTTGTTTATGTTTACCAGGTCTGGGGGGTAATGTGGCAGTCTGGCCT
CCATTTTGAACTGGAAAGACTTGTACACCTTCATGACCTTTCTTTTTATT
CTTTTTCTGTGTATCTTCTTGTGAGGCTTGCATTGTCATATAGTCATCCT
GTGGCATTTCTCCTTTCAATATTTCCTCTGGTACCTCATACTCCAACTGC
TCAAATTCCTCTTGTTTTGGTGCTGGTGGTGGTTTTCTGCCATGGTATGG
GGACTTCTGTTGTGATGGTTTAGGTGTTGGTGGTAAAACTGCTACTTTTG
ATCTACTTGGGGAGGGCTGTGGAGGGGCTTCATCTGGATCTTCATATACA
TCCTGTTCAAAATCATCTTGAGGTGGAGGTATTTGAGGTCCTGATGTTTT
ACGTCCAGTCTGAGGTGGGTTATCTGGGTCCTCATAAAATTCCTCTTGCG
TAGGTTCAGGAGGAGGTCTTCTGCCCCCTCTAGGGGGAGGAGGTACAGGA
GCTGGGGATTCCTCAGCCTTCTTTACAGCCTTTGGGGGTTGTCTCCCCTT
ACCCCTGGGAGGTGGCGGTGCTGGTGCATCTGGTTCTGAGGTAGTCCTCA
TTGGCATTTTTCTCCCCATTGTATTAGTCTGTTCTGGGACAGGAAGTTGT
CTCCTAGGAGCTGGTTTCTTCACCGGTTGTTCATCAGGATCTTCATATAC
AGGCTGTTCATCTGCTTCATTCGTTTCCTCATAAACAGGCTGTTCTTCTT
CTGGTGGCATCTGTGGCACAGGTCGTCTATTAACAGGTACTCCATGAGAT
GCTGAGCGAGGGGGGCCAGAAGGAGCGACTTGTGGTGCACCCCTCCTGGT
GGGAACAGAGGGTGGAGGAGGTGCACTCTGTGGGTCAGGCTCTTCATATG
ATCCAACGCTATCTGTATCTTCATATTTATACTTATCTTTTCTCCTCCCT
GGAGGCTGTTGTGTTGGTCGTCTAGGTTCAACAATTGGTGTGATGCTATC
TGGTGTGTTTTCATAATCCTCTTCCTCAGATGAATCGAATTCTGAGTCCC
ATTGGCAGTCAGCCTCACCTTCTGAATCTGAATCTCCATTGACTTGTGCT
TGTGGAGCTGGTATTGGTGGTGGTGGTCTCCCATGGTTAGGAGGATTATA
ATCACGACTTGGGGTGGCAGGTATTTGTGGCTGTACTATATTTTTCATTC
TTGATGACTCTGCTGGCTTTGGAAGTTCTCTAACTAATTTCAGCAAATCT
CTTCTTTTTGCCATGGGACAATTCATCCTTGATAAATCTAGGTCAGATAA
AGTCACAAATCTATTTCCATCTATACCATGTTCTCTAAACTGCTTTACAA
ACTCTCCAAATCGATTCTCTGCCAACCAGTTACAAACATCATTAATGGTG
AACCTCATCAACTGGTTATAATCTGGTAAAATACGAGACATTTTTTCTTC
TCTAGACACTTTCTGAAGTTATTTCACTTCTCTTTTCCTTTCAACTTCCT
TGTCTGTATGTCTCATGCATATTCA
>CL83.Contig1_All    size  1326    gap  0  0%
GTTGCCTTTATTTATCAGTCAGTTAAAAATATGTTGTATTCTAAATTAAA
TGTGTAGTATCAATTGAAAGCTAATTTGCAAGCATTACTCTTAGTTTTAG
ATCATCAATAATGTCGTTTCTCTGAACGAAATCCAACGCATTAATCAAAT
CATTAATATTGTCTTCTTCTGGGGAACTTGATTTTCTGTTACGCCACATA
ATTAGAGCCTCGGTTGTTTGTGTTATTGGTTCATTTATATATTTTCTTTC
TATCTGTTCCAACTCTGTCGTTGTTATTTCTAAATGTATTTGGACTTGTC
TCCAATCATGGCCAAGTCTCGTCGCAATTTCAGACAAAAAACTATCTTTT
AATTTTTGACAATTACTTATGCATGTTAAAACGGAAGAATTGCTGTTTCC
TGTACCAGCAGCATTAGTTGCAGAGCACTCATACGCACCACTATCAGAAG
TTTGGAAGTTCAGAATTGTCAAAGAAGGATCTGAAATAGTTCCACCTGAA
TACTTTGCTGCATTGTTCCGAGGACAAATTTCGTTCTTGCTTTCGTTAGT
TGGCGTGAAATACCATGTAATGTCTTGTGCCGAAGGTTGTCCACTTAAAG
TACATGATATTGTTCGATTGTTTCCAAGGATGAAGTTTGCGTTATCAGGT
TCTACAACCAAGCTGAGAATATTATCGTGAGTTTCTGTACTACTAGCTAT
ATATAGAGTAGATCTATAACCATTATATCTTCTCTTCCAAAAAAGGAGCC
CAACAATCAATAGTATCAGCAATACGCAAGCAGCCACGACTAAACCAATA
ATTACTCCGGTTGTTAAGTTGGTTGATTCTGTAACTGTTAAGTTGGTTGA
TTCTGAAACTGTTAAGTTGGATGATTCTGTAACTGTTACCATGGGTATCG
TGCGATTGAAGGCTTCTTCTTTAAGCAATAGTTTTTTTGCACCCGTTTTA
CCTCCATATGTACATGAATAATTTCGATTCAGGTCAGTCTCGTTAAGACT
TGATATGACAAGAGTGAAGCCGTCTTGTCTCTTCTTTCCTGAGAATTTCT
CATTCCTGAAACCTGTAACATCTATTATAAGGGTTCTAAAGTCTATACTA
TCATAATTCCATTGTACCCATCCAGAATCTTTAATGCAACAGTTATCCAC
TTTACAGAAAAGTGTCAGATTTTGTCCATAATCTGTAACTCCACCATTCT
CTACTATCCACTCCACCTGAGCTTGTGTTGTCCAAAATGTTAACAGGAAG
AGCAATAATGGAACCACTGTGCAAGTATGATGCATCTCTGCACATAGGGA
CAATCGGCAAAAGCCTCAACCTGTTT
>CL83.Contig2_All    size  1306    gap  0  0%
GACAGTTTATTCATTGATATCAACAAAGTGAAACTAGTTTTACCAGTCAG
TTAAAAATATGTTGTATTCTAAATTAAATGTGTAGTATCAATTGCAAGCT
AATTTGCAAGCATTACTCTTAGTTTTAGATCATCAATAATGTCGTTTCTC
TGAACGAATTCCAACGCATTAATCAAATCATTAATATTGTCTTCTTCTGG
AGAACTTGATTTTCTGTTACGCCACATAATTAGAGCCTCGGTTGTTTGTG
TTATTGGTTCATTTATATATTTTCTTTCTATCTGTTCCAACTCTGTCGTT
GTTATTTCTAAATGTATTTGGACTTGTCTCCAATCATGGCCAAGTCTCGT
CGCAATTTCAGACAAAAAACTATCTTTTAATTTTTGACAATTACTTATGC
ATGTTAAAACGGAAGAATTGCTGTTTCCTGTACCAGCAGCATTAGTTGCA
GAGCACTCATACGCACCACTATCAGAAGTTTGAAAGTTCAGAATGGTCAA
AGAAGGATCTGAAATCGTTCCACCTGAATACTTTGCTGCATTGTTCCGAG
GACAAATTTCGTTCTTGCTTTCGTTAGTTGGCGTGAAATACCATGTAATG
TCTTGTGCCGAAGGTTGTCCACTTAAAGTACATGATATTGTTCGATTGTT
TCCAAGGATGACGTTTGCGTTATCAGGTTCTACAACCAAGCTGAGAATAT
TATTGTGAGTTTCTGTACTACTAGCTATATATAGAGTAGATCTATAACCA
GCATCCCTTCTCTTCAAAAGACGGAGCCCAACAGTCAATAGTATCAACAA
TACACAAGCAGCCACGACTATACCAATAATTACTCCGGTTGTTAAGTTGG
TTGATTCTGTAACTGTTACCATGGGTATCGTGCGATTGAAGGCTTCTTCT
TTAAGCAATAGTTTTTTTGCACCCGTTTTACCTCCATATGTACATGAATA
ATTTCGATTCAGGTCAGTCTCGTTAAGACTTGATATGACAAGAGTGAAGC
CGTCTTGTCTCTTCTTTCCTGAGAATTTCTCATTCCTGAAACCTGTAACA
TCTATTATAAGGGTTCTAAAGTCTATACTATCATAATTCCATTGTACCCA
TCCAGAATCTTTAATGCAACAGTTATCCACTTTACAGAAAAGTGTCAGAT
TTTGTCCATAATCTGTAACTCCACCATTCTCTACTATCCACTCCACCTGA
GCTTGTGTTGTCCAAAATGTTAACAGGAAGAGCAATAATGGAACCACTGT
GCAAGTATGATGCATCTCTGCACATAGGGACAATCGGCAAAAGCCTCAAC
CTGTTT
>CL84.Contig1_All    size  285    gap  0  0%
ACATATGAAACAGTTTTCTTCTGACATACAAGTGTTTCTGGGAACGCGTC
AGGTCAATAAGTGGGTCGGAAGCGAGGTAGAATCCATTCAGAACGAAATA
AGTGTCACCAAGGACTATACATTAAAATTATCTATTGATGGCCTAATCGA
AAAATTATCCAATGAAGTTGAAGAGTTTGGTAAAATAATGGTTTCAGAAT
CCGCCACCAACCTTGATTTTAGAGACCCAAAAATCGATCAAGCACAAACT
GGGATCAGCATCTCAACATCACGAAAAATATCCGG
>CL84.Contig2_All    size  317    gap  0  0%
ATGCGTCCCCGTACGTCACAACAATACGATCAAGATCTATCACGGCAATA
TCGAATGGCGGGGCAGATACCTGGATGTCATTGATATGTTCACCTGCGTC
ACTGTATTCTATTAAATGTTTTTCTTCTGTGTCAGTTGCCATCAGCAAAT
TACCATTAAGCAATATGACGCAACCTGTAACATTCAATTTTTTTTTACTC
GTAATTTGGAATGATTTAATTAGCTGAAGCTTTATATTAGAGACGTTTCT
TGTCGTTGGGACGTTGATCTCAATTTGAGCTTGATCGAATTTCGGGTCTC
TGAAATCAAGGTTGGTG
>CL84.Contig3_All    size  264    gap  0  0%
GTCGGGACGTCGATACAATTTTGGGCTTGATCAATCTTTGGGTCTCTGAA
ATCAAGGTTGGTGGCGGATTCTGAAACCATTATTTTACCAAACTCATCAA
CTTCGTTGCATAATTTTTCGATTAGGCCATCAATAGATATTTTTAATTTA
TAGTCCTTGGTGACACTTATTTCGTTCTTGATTGATTCTACCTCGTTTCT
GACCCGCTTATTGACCTGACGCGTTCCAAGAAATACTTGTATATCAGACG
AAAATTGCTTCATA
>CL84.Contig4_All    size  611    gap  0  0%
ATCAGCATCTCTCACCTGTAAATCAAAATATATGAAAATTCTGCAGAAGC
TAAGATCAACAGAAGAAATGCTTACCAAACTAGGGGAAGAAACAAAACAT
ATGAAAGAATTTTCTTCTGATATACAAGTATTTCTGGGAACGCGTCAGGT
CAATAAGAAGATCGTTAGTGAGGTAGAGTCCATCAAAAGCGAAATCAGTG
CTGCCAAGAACTATGCATTGAAAGTATATATTGATAGCCTTATCGAAAAA
TTATCCAACGACGTTGAAGATTTTGGTAAAATAATGGTGTCAGAATCCGC
CACCAACCTTGATTTCAGAGACCCAAAATTCGATCAAGCACAAATTGGGA
TCAACATCTCAACATCACGAAACATATCTGACATAAAGCTTCAACTTATT
AAAACATTTCAAATGAAGAAGAAAAATGAAATGAATATATCGGGGTGCGT
TATTTTGCCTAATGGTAATTTGCTGATAGCGAATGACACAGAAGAAAATC
AGCTGATAGAGTACAGTGATGCAGGTGAACATATCCGTGACATTCCGGTA
GCTGGCCCGCCATTTGCGATTGATGTGATAGATCTTGACCTTATTGTTGT
GACGTACGGGG
>CL84.Contig5_All    size  397    gap  0  0%
ATCAGCATCTCTCACCTGTAAATCAAAATATATGAAAATTCTGCAGAAGC
TAAGATCAACAGAAGAAATGCTTACCAAACTAGGGGAAGAAACAAAACAT
ATGAAAGAATTTTCTTCTGATATACAAGTATTTCTGGGAACGCGTCAGGT
CAATAAGAAGATCGTTAGTGAGGTAGAGTCCATCAAAAGCGAAATCAGTG
CTGCCAAGAACTATGCATTGAAAGTATATATTGATAGCCTTATCGAAAAA
TTATCCAACGACGTTGAAGATTTTGGTAAAATAATGGTGTCAGAATCCGC
CACCAACCTTGATTTCAGAGACCCCAAATTCGATCAAGCACAAATTTGGA
TCAACATCTCCGACATAAAACTACAGCTAATTAAAACATTCCAAATG
>CL84.Contig6_All    size  201    gap  0  0%
GGTAGAATCCATCAAGAGTGAAATCGGCGCGGCTAAGGACTACAAATTGA
AAGTGTCTATTGATAGCCTAATCAAAAATTTATCCAACAAAATTAGAGAT
TTCGGTAAAATAATTCTTTCAGAATCCACCACCAACCTTGATTTCAGAGA
CGCGAACATCGACCAAGCTCAATTTGGGATCAATATCTCAGCATCACGAA
C
>CL84.Contig7_All    size  328    gap  0  0%
GGGTACTTGTACGTCACAACAATACGATCAAGGTCTATTACATCAATATC
GTATGGCGGGCCAGATACTGGGATGTCACGGATATGTTCACCTTTATCGC
TGTATTCTATTAATTGATTTTTTTTTGTGTCATTCGCCATCAGCAAATGA
CCATTAGGCAATATGACACAACCATTAACATTCAATCTATTTTTACTCGT
AATTTGAAATGAATTAATTAGCTGTAGTTTTATGTCAGAAATGTTTCTTG
TCGTTGGGATGTTGATTTCAATTTGTGCTTGATCGAATTTTGGGTCCCTG
AAATCAAGGTTGGTGGCTGATTCTGAAA
>CL84.Contig8_All    size  247    gap  0  0%
GTTCGTGATGCTGAGATATTGATCCCAAATTGAGCTTGGTCGATGTTCGC
GTCTCTGAAATCAAGGTTGGTGGCGGATTCTGAAACCATTATTTTACCAA
ACTCTTCAACTTCGTTGGATAATTTTTCGATTAGGCCATCAATAGATATT
TTTAATGTATAGTCCATGGTGACACTTATTTCGTTCTTGATAGATTCGAC
CTCGTGTACGATCTGCTTATTCACCTGACGCGTGCCCAGAAACACTT
>CL84.Contig9_All    size  241    gap  0  0%
ATCAATTAAAAGCGAATTCGATGCTACCAAGGACTATGAATTAAAAGTAT
CTATTGATAGTCTAATCGAAAAATTATCCAACGACGTTGAAGAGTTTGGT
AAAATAATGGTGTCAGAGTCCGCCACCAGCCTTGATTTCAGAGACCCAAA
ATTCGATCAAGCACAAATTGGGATCAACATCTCAACATCCCGAAACATAT
CCGACATAAAGCTTAAGCTAATTAAAACATTTCAAATGGAG
>CL84.Contig10_All    size  246    gap  0  0%
ATTAAAATCTATCACGGCAATATCGTATGGCGGGTCAGATACTGGGATGT
CACGGATATGGTCACCTTTATCGCTGTACTCTATTAATTTATTATCTTTT
GTGTTATTCGCCATCAATAAATTACCATTAGGCAATATGACACAGCCTGT
AACATCTAATTTACTTGTACTCTTCATTTGAAATGTTTTGAGAAGCTGAA
GCTTTCTGCTCGCTATGTTTCTTGCTGTTGATACGTTGATCCCGAT
>CL84.Contig11_All    size  202    gap  0  0%
GGCCGGCCAGATATTGGGATGTCACGGATATGTTCTCCTGTATTCCGGTA
CTCTATTATATGATTTTCATTTGTGTCATTCGCCATCAGCAAATTACCAT
TAGGCAATATAACGTAACCTGTAACATTCAAATAATTTTTACTCGTAATT
TGAAATGATTTAATTAGCTGTAGCTTTATGTCAGATATGTTTCTTGTCGT
TG
>CL85.Contig1_All    size  1233    gap  0  0%
TGTGCTAGTGACCTATTTTATGTTGGGTGTGTACTGATGGATATTTAAGT
CTTAGATAAATAAATGTTTCATTAGTTATTGTGTATGAACAAGTACTCTC
AGATCTGTACTTAGTGTCTTTTTGTTGTGGGGATGTATAAGTACCCGATC
ACAATTTGTCAAGTTTCAAGTTGTCTACTTTATTATTTTCTAATCTTACA
AGTGAGGTTTATGTTTGTTTTTACTGTTTCTTACCTATTATTCATAGTTA
CTGTTCGTTAGAATATTAATTGTACTTTTTTTGGTCATAGGCTAAATATA
TCATTAAACGACAATCACTACTATAAAAAGTCGTATGACGGTTTTGGTAT
ATACAGACAGATAGTAGATCATCAATATTTTGACATTCCTGCTTTGTCGG
ATTTTCAGCATCAATAGCAGTTTCTAAGATAAGACAAACAGTTTACCCCT
ATACTTAATTGTAGCCATGTTGGCCATGTTGGTTTAAAGGCGGGGTCGTC
GGTCACAATTTTAAAATTAGATACCACAAGAATGATGGTTTTCACATGTT
GGTTCAATATACTTCCAGTATTTTTAAAACGAGAAGATTAAAACAAACAA
GAAGGGAAGAAGACAGACGACAGACACCAGTTGATGAGCTATGCTCACTT
GACTCTTTTGATCAGGTGAACTAAAATTGATTCAAATAAAACATATAGCA
GACTTTATACTTGCTAAATGTTATTGTTCCTAATATGATTAAAATCAACA
ATTCTAAAGTTAACAGATAAAAGAACAGCGAAAACATGCATACATAGAAT
AGTTAATAAAAATAAACTAAATTATGCGCAAAATCCATTTTATTTGTTAA
TTTCTTTGTATATCAGATAATTGTCCAATAAAAAGGACAAATTTTACCAA
TTATATTGTTATACCAAACATGCCCCCGAAAGCCAAGAACACTGACGATG
TAACTAGGAAGAATCCCTGTGTATTTTTTAGAGGCACAGAAAGAAATGAT
TAATACCGATACAAACGACGAGGGTTTAAATTATTTTTGTTTGAAAAGCA
GTAACTTATTGGCAATTTTTGACGCAAGGTTTTAATTCCGACAAAGTAAA
GTTGACCTTCTAATGAATTTTCAAAGAAAATCTCCCACAAAAAGGTGTAT
CTAAATTTGTCTTTTTTTAACATAAATACTTTGATACTGAGATTTAATTT
TCTTCGCAGAAAGATGTCTCTAAAAATATTTAA
>CL85.Contig2_All    size  608    gap  0  0%
GATTTTCTTTGAAAATTCATTAGAAGGTCAACTTTACTTTGTCGGAATTA
AAACCTTGCGTCAAAAATTGCCAATAAGTTACTGCTTCTCAAACAAAAAT
AATCAAACCCCTCTTCGTTTGTATCGGTATTAATCATTTCTTTCTGTGGC
TCTAAAAATACACAGGGATTCTTCCTAGTAACATCGTCAGTGTTCTTGGC
TTTCGGGGGCATGTTTGGTATAACAATATAATTGGTAAAATTTGTCCTTT
TTATTGGACAATTATCTGATATACAAAGAAATTAACAAATAAAATGGATT
TTGCGCAAAATCCATTTTATTTGTTAATTTCTTTGTATATCAGATAATTG
TCCAATAAAAAGGACAAATTTTACCAATTATATTGTTATACCAAACATGC
CCCCGAAAGCCAAGAACACTGACGATGTTACTAGGAAGAATCCCTGTGTA
TTTTTAGAGCCACAGAAAGAAATGATTAATACCGATACAAACGAAGAGGG
GTTTGATTATTTTTGTTTGAGAAGCAGTAACTTATTGGCAATTTTTGACG
CAAGGTTTTAATTCCGACAAAGTAAAGTTGACCTTCTAATGAATTTTCAA
AGAAAATC
>CL85.Contig3_All    size  627    gap  0  0%
CTTTCTGCGAAGAAAATTAAATCTCAGTATCAAAGTATTTATGTTAAAAA
AGGACAAATTTAGATACACCTTTTTGTGGGAGATTTTCTTTGGAAATTTA
TTAGAAGGTCAACTTTATTTTGTCGGAAATTAAAACCCTCTTCGTTTGTA
TCGGCAGGGATTCTTCCTAGTAACATCGTCAGTGTTCTTGGCTTTCGGGG
GCATGTTTGGTATAACAATATAATTGGTAAAATTTGTCCTTTTTATTGGA
CAATTATCTGATATACAAAGAAATTAACAAATAAAATGGATTTTGCGCAA
AATCCATTTTATTTGTTAATTTCTTTGTATATCAGATAATTGTCCAATAA
AAAGGACAAATTTTACCAATTATATTGTTATACCAAACATGCCCCCGAAA
GCCAAGAACACTGACGATGTTACTAGGAAGAATCCCTGTGTATTTTTAGA
GCCACAGAAAGAAATGATTAATACCGATACAAACGAAGAGGGTTTTAATT
[truncated: 94,561,844 more chars]
